# Supplementary material for: Delftia sp. LCW, a strain isolated from a constructed wetland shows novel properties for dimethylphenol isomers degradation
Source: BMC Microbiol. 2018 Sep 6;18:108. doi: 10.1186/s12866-018-1255-z (PMC6127914; doi:10.1186/s12866-018-1255-z)
Supplement: Supplementary file 2 — Table S2. Proteome raw data for DMP treatments (XLSX 22980 kb) [file 12866_2018_1255_MOESM2_ESM.xlsx]

## Sheet: Sheet1
Accession	used for quantitation	Description	ΣCoverage	Σ# Proteins	Σ# Unique Peptides	Σ# Peptides	Σ# PSMs	A6: Area	B6: Area	C6: Area	D6: Area	E6: Area	F6: Area	G6: Area	H6: Area	I6: Area	J6: Area	K6: Area	L6: Area	M6: Area	N6: Area	O6: Area	P6: Area	Q6: Area	R6: Area	Score A(2,4)	Coverage A(2,4)	# Peptides A(2,4)	# PSM A(2,4)	Score B(2,4)	Coverage B(2,4)	# Peptides B(2,4)	# PSM B(2,4)	Score C(2,4)	Coverage C(2,4)	# Peptides C(2,4)	# PSM C(2,4)	Score D(2,4)	Coverage D(2,4)	# Peptides D(2,4)	# PSM D(2,4)	Score E(2,4)	Coverage E(2,4)	# Peptides E(2,4)	# PSM E(2,4)	Score F(2,4)	Coverage F(2,4)	# Peptides F(2,4)	# PSM F(2,4)
A9BMU8	A9BMU8	RNA-binding protein Hfq OS=Delftia acidovorans (strain DSM 14801 / SPH-1) GN=hfq PE=3 SV=1 - [HFQ_DELAS]	95.18	2	7	7	111	4.42723e+07	3.37576e+07	5.68309e+07	1.04672e+08	1.3783e+08	3.6172e+07	8.93377e+07	1.03781e+08	5.41743e+08	9.61095e+07	6.36544e+07	1.14869e+08	1.12419e+08	9.34339e+07	1.48041e+08	1.00479e+08	1.91165e+08	1.5167e+08	11.0202	36.14	3	3	10.7532	28.92	3	4	16.777	48.19	4	6	15.5167	28.92	3	5	10.9406	27.71	2	3	11.3582	28.92	3	4
		Sequence	# PSMs	# Proteins	# Protein Groups	Protein Group Accessions	Modifications	MH+ [Da]	A6: Area	B6: Area	C6: Area	D6: Area	E6: Area	F6: Area	G6: Area	H6: Area	I6: Area	J6: Area	K6: Area	L6: Area	M6: Area	N6: Area	O6: Area	P6: Area	Q6: Area	R6: Area	q-Value	PEP	A2	D2	G2	J2	M2	P2	XCorr A2	XCorr D2	XCorr G2	XCorr J2	XCorr M2	XCorr P2	A4	D4	G4	J4	M4	P4	XCorr A4	XCorr D4	XCorr G4
		LQGQIESFDQYVVLLR	8	2	1	A9BMU8		1908.03	5.05201e+06	0	0	0	0	0	0	0	0	0	1.05953e+07	0	0	0	0	19574481	28303028	0	0	2.396e-06													High				High	High	4.27672
		GQLLQDPFLNALR	36	2	1	A9BMU8		1484.82	8.19295e+07	5.50635e+07	3.94844e+07	119017453	1.80853e+08	0	9.85003e+07	6.04528e+07	582782016	7.97083e+07	4.80371e+07	0	9.23994e+07	5.64531e+07	151733863	1.03363e+08	1.23332e+08	7.26982e+07	0	6.203e-07													High	High	High	High	High	High	3.50475	3.46007	3.46475
		GQLLQDPFLNALRR	22	2	1	A9BMU8		1640.93	4.58354e+07	2.70104e+07	3.46894e+07	1.36007e+07	0	2.16907e+07	0	0	272764648	2.79002e+07	3.25493e+07	0	3.28168e+07	4.52102e+07	7.09838e+07	5.11651e+07	7.31244e+07	7.78106e+07	0	0.0002351													High	High		High	High	High	3.23877	3.02368
		HAISTIVPGR	32	2	1	A9BMU8		1050.61	0	1.91988e+07	8.71198e+07	181398483	9.48077e+07	5.06533e+07	8.01751e+07	1.4711e+08	6.95781e+08	1.8072e+08	1.10377e+08	1.14869e+08	212040238	1.46939e+08	206168197	8.96521e+07	3.11124e+08	2.53418e+08	0	4.704e-05														High	High	High	High	High		2.94649	2.72551
		EHVPVSIYLVNGIK	2	2	1	A9BMU8		1567.88	0	0	0	0	0	0	0	0	4.08448e+07	0	0	0	0	0	0	0	0	13375034	0	0.002319
		NTVTQMVYK	2	2	1	A9BMU8	M6(Oxidation)	1099.54	0	0	0	0	0	0	0	0	0	0	4.89266e+06	0	0	0	0	0	0	0	0	0.001685
		NTVTQMVYK	2	2	1	A9BMU8		1083.55	0	0	0	0	0	0	0	0	0	0	0	0	0	0	8.62221e+07	0	0	7.0143e+07	0	0.02077
		AVNFSTAEAAGSDASA	7	1	1	A9BMU8		1468.66	0	0	4.38883e+07	0	0	0	0	0	3.46667e+08	0	0	0	0	7.69095e+07	0	1.08422e+08	139040068	123781051	0.001	0.04546																		High
A9BXD6	A9BXD6	Protein CyaY OS=Delftia acidovorans (strain DSM 14801 / SPH-1) GN=cyaY PE=3 SV=1 - [CYAY_DELAS]	93.75	4	9	9	24	2.27134e+07	7.37953e+06	9605281	7.50225e+07	5.97929e+07	0	6.55971e+07	65870008	1.68972e+08	0	1.056e+07	3.36158e+07	4.30205e+07	2.93128e+07	4440102	0	2.52941e+07	0	3.725	11.61	1	1	2.00672	10.71	1	1	2.8783	11.61	1	1	3.50325	9.82	1	1	3.31775	9.82	1	1
		Sequence	# PSMs	# Proteins	# Protein Groups	Protein Group Accessions	Modifications	MH+ [Da]	A6: Area	B6: Area	C6: Area	D6: Area	E6: Area	F6: Area	G6: Area	H6: Area	I6: Area	J6: Area	K6: Area	L6: Area	M6: Area	N6: Area	O6: Area	P6: Area	Q6: Area	R6: Area	q-Value	PEP	A2	D2	G2	J2	M2	P2	XCorr A2	XCorr D2	XCorr G2	XCorr J2	XCorr M2	XCorr P2	A4	D4	G4	J4	M4	P4	XCorr A4	XCorr D4	XCorr G4
		INDETDADLDAQR	9	4	1	A9BXD6		1475.66	2.27134e+07	0	9605281	0	0	0	0	0	8.33541e+07	0	1.056e+07	1.27107e+07	1.61467e+07	8.65787e+06	4440102	0	8.23051e+06	0	0	5.523e-05													High				High		3.725
		GAGEFFANLSR	8	3	1	A9BXD6		1168.57	0	0	0	7.50225e+07	5.97929e+07	0	6.55971e+07	65870008	0	0	0	54520809	69894432	4.99678e+07	0	0	64316956	0	0	0.0001773														High	High		High			3.50325	3.42797
		MTDQEFLDLAER	1	3	1	A9BXD6		1467.68	0	0	0	0	0	0	0	0	1.65165e+08	0	0	0	0	0	0	0	0	0	0	8.542e-05
		LLLAVEQDCDRINDETDADLDAQR	1	3	1	A9BXD6	C9(Carbamidomethyl)	2788.31	0	0	0	0	0	0	0	0	2.32915e+07	0	0	0	0	0	0	0	0	0	0	0.0002168
		YDAAQGAWLDTK	1	1	1	A9BXD6		1338.63	0	0	0	0	0	0	0	0	204544502	0	0	0	0	0	0	0	0	0	0	8.154e-05
		LLLAVEQDCDR	1	3	1	A9BXD6	C9(Carbamidomethyl)	1331.67	0	0	0	0	0	0	0	0	137206966	0	0	0	0	0	0	0	0	0	0	0.002214
		YATEQSGLALQFSAR	1	2	1	A9BXD6		1641.83	0	0	0	0	0	0	0	0	0	0	0	0	0	0	0	0	0	0	0	0.003315																	High
		SQIVINQQKPLHEIWLAAK	1	4	1	A9BXD6		2216.26	0	0	0	0	0	0	0	0	0	0	0	0	0	0	0	0	3.33486e+06	0	0	0.004377
		VGGMVTLVFANR	1	3	1	A9BXD6		1263.69	0	7.37953e+06	0	0	0	0	0	0	0	0	0	0	0	0	0	0	0	0	0.002	0.03038
A0A1C7LDR0	A0A1C7LDR0	Nicotinate phosphoribosyltransferase OS=Delftia sp. JD2 GN=ACM14_09490 PE=4 SV=1 - [A0A1C7LDR0_9BURK]	90.23	2	10	10	245	2.14132e+08	3.17391e+08	1.67058e+08	3.70646e+08	3.33305e+08	2.58501e+08	4.69942e+08	4.55767e+08	5.87168e+08	4.22482e+08	3.11906e+08	2.13208e+08	2.75098e+08	2.23739e+08	3.76214e+08	2.13106e+08	3.87001e+08	2.61779e+08	58.4066	45.4	6	16	39.3601	45.4	6	12	34.8191	39.08	5	11	45.3764	39.08	5	12	53.7644	51.72	6	15	49.3624	58.05	7	15
		Sequence	# PSMs	# Proteins	# Protein Groups	Protein Group Accessions	Modifications	MH+ [Da]	A6: Area	B6: Area	C6: Area	D6: Area	E6: Area	F6: Area	G6: Area	H6: Area	I6: Area	J6: Area	K6: Area	L6: Area	M6: Area	N6: Area	O6: Area	P6: Area	Q6: Area	R6: Area	q-Value	PEP	A2	D2	G2	J2	M2	P2	XCorr A2	XCorr D2	XCorr G2	XCorr J2	XCorr M2	XCorr P2	A4	D4	G4	J4	M4	P4	XCorr A4	XCorr D4	XCorr G4
		VLLVDDLADSGHTLNAVIAMLK	72	1	1	A0A1C7LDR0		2308.26	1.5726e+08	5.00194e+07	3.344e+07	8.81828e+07	8.78776e+07	6.9486e+07	127185292	1.16237e+08	4.09833e+08	150120027	1.22389e+08	1.32703e+08	9.44722e+07	3.92362e+07	1.46755e+08	4.91497e+07	7.61371e+07	5.61659e+07	0	1.407e-07													High	High	High	High	High	High	6.97544	6.47706	7.25143
		AEAGTVQGHLDIAR	47	1	1	A0A1C7LDR0		1437.74	1.98242e+08	4.46667e+07	42345724	342234744	290952185	5.17453e+07	380975126	367412676	307245115	329108590	253532770	169010733	267468723	229940350	251747867	2.03913e+08	333884792	5.20911e+07	0	4.87e-07													High	High	High	High	High	High	4.44529	4.45628	4.51155
		VLLVDDLADSGHTLNAVIAMLK	8	1	1	A0A1C7LDR0	M20(Oxidation)	2324.25	1.1198e+07	0	0	0	9.83505e+06	8.19796e+06	0	0	0	1.00202e+07	0	1.03889e+07	0	0	0	5.10477e+06	0	0	0	0.0001581													High	High		High		High	3.83616	2.54587
		IFDKPLAIMSTSSYR	27	2	1	A0A1C7LDR0		1728.9	12362728	8.99815e+07	4.06855e+07	1.95573e+07	8.76647e+07	4.84163e+07	8.85434e+07	0	0	1.06265e+08	94377137	0	6.34419e+07	5.07246e+07	127318558	62128123	9.73411e+07	1.00897e+08	0	1.455e-07													High	High	High	High	High	High	3.29822	3.42711	4.5805
		GGLRPGDMLSR	8	1	1	A0A1C7LDR0		1158.6	4.25603e+07	4.68807e+08	0	0	0	3.61355e+08	5.48675e+07	0	138272857	529252097	4.10449e+07	0	0	0	4.7201e+08	0	0	0	0	0.003706													High		High	High			2.98354		2.92484
		TNYPPITELR	43	1	1	A0A1C7LDR0		1203.64	254051872	349883572	305748405	5.12038e+08	5.1136e+08	232262368	726548488	717456626	8.96834e+08	409084573	5.03969e+08	3.17373e+08	315782563	2.66831e+08	404884382	2.74488e+08	503870862	359949222	0	0.003789													High	High	High	High	High	High	2.76131	2.62926	2.65499
		SAVIWTK	23	2	1	A0A1C7LDR0		804.461	1.90101e+08	1.33483e+08	1.5308e+08	257666211	1.97603e+08	1.81884e+08	3.02303e+08	2.82433e+08	454836306	2.52315e+08	1.78217e+08	1.5324e+08	2.18673e+08	1.74444e+08	2.22893e+08	1.60917e+08	2.22338e+08	200157426	0	0.03922													High	High	High	High	High	High	2.31533	2.30521	2.14192
		MLTEDGQHLYVSYDEYHGLIEK	6	1	1	A0A1C7LDR0		2640.23	0	0	0	0	5.40894e+07	2.75041e+07	0	0	0	7.29508e+07	0	0	0	0	0	0	0	0	0	6.047e-09																High		High
		GLSAFTPDYSVDYLPTNPWIHQPFEHYDTLRPEK	2	1	1	A0A1C7LDR0		4033.95	0	0	0	0	0	0	2.41734e+06	0	156638224	0	0	0	0	0	0	0	0	0	0	3.573e-07															High						4.48326
		VHQSGWEFDTILCLAR	2	1	1	A0A1C7LDR0	C13(Carbamidomethyl)	1931.96	0	0	0	0	0	0	1.75796e+06	0	4.10796e+06	0	0	0	0	0	0	0	0	0	0	0.0001699															High						1.92017
		FITTPK	7	1	1	A0A1C7LDR0		706.413	0	0	0	0	0	0	0	2.47638e+08	0	0	1.69007e+08	127382091	2.42043e+08	0	0	0	3.23248e+08	2.25231e+08	0.004	0.06534																	High
A0A031I314	A0A031I314	Antibiotic biosynthesis monooxygenase OS=Delftia sp. RIT313 GN=BW39_01796 PE=4 SV=1 - [A0A031I314_9BURK]	90.1	4	7	7	94	1.9033e+07	3.59894e+06	21348082	1.79684e+07	1.06812e+07	1.57615e+07	2.60141e+07	4.5091e+07	4.90008e+08	5.39469e+07	3.77468e+06	3.76213e+07	2.50922e+07	1.53675e+07	2.79506e+07	5.40873e+07	2.60348e+07	3.3905e+07	17.0257	36.63	2	4	6.95935	18.81	1	2	13.7003	18.81	1	4	7.26413	18.81	1	2	15.9386	36.63	2	4	19.5952	45.54	3	6
		Sequence	# PSMs	# Proteins	# Protein Groups	Protein Group Accessions	Modifications	MH+ [Da]	A6: Area	B6: Area	C6: Area	D6: Area	E6: Area	F6: Area	G6: Area	H6: Area	I6: Area	J6: Area	K6: Area	L6: Area	M6: Area	N6: Area	O6: Area	P6: Area	Q6: Area	R6: Area	q-Value	PEP	A2	D2	G2	J2	M2	P2	XCorr A2	XCorr D2	XCorr G2	XCorr J2	XCorr M2	XCorr P2	A4	D4	G4	J4	M4	P4	XCorr A4	XCorr D4	XCorr G4
		AIIGPYFAQAPHVEHFVVR	62	2	1	A0A031I314		2151.15	2.97436e+07	3.59894e+06	21348082	1.79684e+07	1.06812e+07	5221644	4.52621e+07	7.49452e+07	2.56726e+08	4.33819e+07	3.77468e+06	3.76213e+07	2.50922e+07	1.53675e+07	4.71816e+07	2.34248e+07	41716590	3.65543e+07	0	9.041e-15													High	High	High	High	High	High	4.79196	4.41112	4.93379
		HEEFGQALTQAVADVLSK	15	2	1	A0A031I314		1942.99	8.32251e+06	0	0	0	0	2.34211e+06	6.76614e+06	1.59569e+06	80668710	9.59607e+06	0	0	0	0	8.71958e+06	0	1.03529e+07	5.15825e+06	0	5.309e-06													High		High	High		High	4.31348		3.95595
		MIVEIAELR	8	3	1	A0A031I314		1073.6	0	0	0	0	0	3.97206e+07	0	5.87321e+07	439455420	85558924	0	0	0	0	0	84749791	0	6.00024e+07	0	0.003866																High		High
		VDPARHEEFGQALTQAVADVLSK	4	2	1	A0A031I314		2481.28	0	0	0	0	0	0	0	0	6.60044e+07	0	0	0	0	0	0	0	0	0	0	8.187e-08
		YVLQVNWETLEDHTVGFR	3	4	1	A0A031I314		2206.1	0	0	0	0	0	0	0	0	3.43625e+07	0	0	0	0	0	0	0	0	0	0	5.539e-08
		ESPAFAQWR	1	4	1	A0A031I314		1091.53	0	0	0	0	0	0	0	0	7.73842e+08	0	0	0	0	0	0	0	0	0	0	0.004832
		GHSILACMETPGR	1	4	1	A0A031I314	C7(Carbamidomethyl)	1428.67	0	0	0	0	0	0	0	0	0	3.28998e+07	0	0	0	0	0	0	0	0	0	0.0001619																High
P83678	P83678	Phasin (Fragment) OS=Delftia acidovorans GN=phaP PE=1 SV=1 - [PHAP_DELAC]	89.13	1	1	4	46	1.53093e+08	0	42915068	5.42826e+07	76066910	3.24602e+07	7.43628e+07	8.54693e+07	1.77069e+08	4.44406e+07	7.29989e+07	7.27212e+07	1.10226e+08	1.40149e+08	1.28456e+08	7.40023e+07	1.29902e+08	1.40471e+08	15.1394	67.39	3	5					2.69336	26.09	1	1	11.9174	73.91	3	4	3.19462	26.09	1	1	2.46122	26.09	1	1
		Sequence	# PSMs	# Proteins	# Protein Groups	Protein Group Accessions	Modifications	MH+ [Da]	A6: Area	B6: Area	C6: Area	D6: Area	E6: Area	F6: Area	G6: Area	H6: Area	I6: Area	J6: Area	K6: Area	L6: Area	M6: Area	N6: Area	O6: Area	P6: Area	Q6: Area	R6: Area	q-Value	PEP	A2	D2	G2	J2	M2	P2	XCorr A2	XCorr D2	XCorr G2	XCorr J2	XCorr M2	XCorr P2	A4	D4	G4	J4	M4	P4	XCorr A4	XCorr D4	XCorr G4
		ANLETLFGLTSK	15	5	2	P83678;F6AUW0		1293.71	1.74467e+08	0	0	6.80852e+07	0	0	8.32919e+07	7.52978e+07	189381723	0	0	7.91843e+07	1.3851e+08	0	1.80979e+08	0	1.6002e+08	1.58093e+08	0	8.865e-05													High	High	High		High	High	3.54974	3.5281	3.63897
		SLTPDQILSAQK	20	1	1	P83678		1300.71	218719776	0	42915068	9.29697e+07	76066910	3.24602e+07	1.09211e+08	95640774	2.70019e+08	4.44406e+07	7.29989e+07	66258026	148433250	1.40149e+08	131674658	1.01465e+08	1.41423e+08	1.2285e+08	0	1.129e-05													High	High	High	High	High	High	3.28975	2.84276	2.90746
		AFEGVEK	7	5	2	P83678;F6AUW0		779.393	6.60924e+07	0	0	0	0	0	3.0585e+07	0	7.18064e+07	0	0	0	4.37347e+07	0	4.03542e+07	4.65401e+07	8.82642e+07	0	0	0.02143													High		High		High	High	1.71819		1.61774
		LVELNVTASR	4	6	2	P83678;F6AUW0		1101.63	0	0	0	1.79283e+06	0	0	0	0	0	0	0	0	1.93592e+06	0	7.27143e+07	0	0	0	0	0.001463														High			High	High		2.26703
A0A080P0X6	A0A080P0X6	ATP synthase subunit beta OS=Delftia acidovorans GN=atpD PE=3 SV=1 - [A0A080P0X6_DELAC]	89.06	28	35	35	2008	3.26025e+09	2.23122e+09	2.26102e+09	3.00207e+09	2.14197e+09	1.44222e+09	2.34931e+09	2.10593e+09	3.39497e+09	1.6261e+09	2.17313e+09	2.08853e+09	2.47147e+09	2.05806e+09	2743892952	1.94633e+09	2.32753e+09	2017568185	479.527	89.06	33	116	465.064	77.9	29	115	421.362	79.18	29	118	531.665	89.06	33	135	382.631	87.77	31	98	351.257	81.33	30	100
		Sequence	# PSMs	# Proteins	# Protein Groups	Protein Group Accessions	Modifications	MH+ [Da]	A6: Area	B6: Area	C6: Area	D6: Area	E6: Area	F6: Area	G6: Area	H6: Area	I6: Area	J6: Area	K6: Area	L6: Area	M6: Area	N6: Area	O6: Area	P6: Area	Q6: Area	R6: Area	q-Value	PEP	A2	D2	G2	J2	M2	P2	XCorr A2	XCorr D2	XCorr G2	XCorr J2	XCorr M2	XCorr P2	A4	D4	G4	J4	M4	P4	XCorr A4	XCorr D4	XCorr G4
		TREGNDFYHEMSDAGVVNQESLNDSK	19	2	1	A0A080P0X6		2942.29	5.43496e+07	0	0	3.44866e+07	22608753	0	0	0	1.79743e+07	0	9.86756e+07	67234510	79511721	5.88355e+06	1.02001e+08	0	96500497	0	0	4.043e-16													High	High	High		High		7.4936	7.40281	6.94877
		KAPAYDELSPSQELLETGIK	39	3	1	A0A080P0X6		2189.14	2000211390	1.23951e+09	1378752141	1545485537	1306938795	8.21306e+08	1221324960	1059197828	1427505622	936072785	1206407800	1201128861	1331505566	1092317145	0	8.69692e+08	1.32708e+09	964101382	0	2.004e-10													High	High	High	High	High	High	7.04755	6.85888	5.91218
		FLSQPFHVAEVFTGAPGK	161	3	1	A0A080P0X6		1932	7.7528e+08	282313348	8.873e+07	1.08176e+09	865434992	4.19178e+08	325029160	9.84269e+08	1.58908e+09	566034498	1012499360	9.1283e+08	712349204	778300300	1062053560	3.99274e+08	1126338408	30864092	0	4.043e-16													High	High	High	High	High	High	6.98846	7.23687	7.29292
		APAYDELSPSQELLETGIK	46	3	1	A0A080P0X6		2061.04	3.32985e+08	201178684	1.93716e+08	3.08191e+08	208121676	116606349	198181702	163658266	285846400	144202514	149033084	166587650	186003016	1.66258e+08	208210216	1.2638e+08	187180106	150633636	0	3.356e-13													High	High	High	High	High	High	6.53177	6.70105	6.35567
		LDGSALTLEVQQLLGDGVVR	52	2	1	A0A080P0X6		2083.14	1060075582	665721905	6.03446e+08	1114620098	705706468	5.45215e+08	8.21608e+08	6.80986e+08	1.31923e+09	635246914	701592128	9.47607e+08	8.31406e+08	7.94016e+08	877182161	532813260	622349675	545242054	0	8.018e-09													High	High	High	High	High	High	6.14923	6.27945	5.9223
		IMDVLGNPIDERGPVDQALTAPIHR	54	2	1	A0A080P0X6		2727.43	330890316	248536064	2.54959e+08	240808672	0	1.7266e+08	2.62942e+08	1.7236e+08	346522224	170102282	165880016	144562080	151161992	1.75238e+08	5.05e+08	241117688	3.76231e+08	4.57123e+08	0	7.519e-09													High	High	High	High	High	High	5.87714	5.98955	5.5042
		DIIAILGMDELAPEDKLTVAR	51	3	1	A0A080P0X6		2283.23	5.05662e+08	376095484	2.99825e+08	463948264	7.20375e+07	2.97152e+08	4.74128e+08	2.27585e+08	7.44189e+08	3.37158e+08	4.65424e+08	4.07575e+08	4.1635e+08	2.61063e+08	5.04178e+08	3.11282e+08	3.86391e+08	3.48017e+08	0	1.313e-07													High	High	High	High	High	High	5.78546	6.13136	6.45089
		EGNDFYHEMSDAGVVNQESLNDSK	14	2	1	A0A080P0X6	M9(Oxidation)	2701.13	5.15082e+07	3.23846e+07	3.90438e+07	3.73524e+07	0	0	3.0011e+07	3.07758e+07	0	2.57998e+07	35129353	3.21649e+07	4.17928e+07	0	0	16795351	2.41918e+07	2.46817e+07	0	1.452e-06													High	High	High	High	High	High	5.66754	5.05917	3.39307
		MICAGECDHLPEQAFYMVGTIDEAFEK	18	2	1	A0A080P0X6	C3(Carbamidomethyl); C7(Carbamidomethyl)	3161.38	5.30715e+07	4.40903e+07	17903061	0	7.15254e+07	0	87958957	0	1.80134e+08	9.16148e+07	9.54774e+07	7.73938e+07	3.99728e+07	0	0	0	1.92149e+07	2.0322e+07	0	8.571e-07													High	High	High	High	High		5.65489	5.75233	6.12282
		VGSITSIQAVYVPADDLTDPSPATTFAHLDSTVVLSR	43	3	1	A0A080P0X6		3843.97	7.91884e+07	0	0	6.63266e+07	0	9.9985e+06	1.99141e+06	0	0	0	4.16094e+06	6.37587e+07	57503229	0	7.19877e+07	1.19116e+07	6539100	8.59092e+06	0	4.043e-16													High	High	High		High	High	5.62724	5.7892	6.1263
		RGLMVSNTGNPITVPVGK	4	2	1	A0A080P0X6	M4(Oxidation)	1856	1.58924e+07	0	0	0	0	1.12806e+07	0	0	0	7.10919e+06	0	0	0	0	0	7804929	0	0	0	0.004457													High			High		High	5.35505
		DIASLGIYPAVDPLDSTSR	56	27	1	A0A080P0X6		1990.02	1.69457e+09	1316073033	1.54937e+09	188325979	1.4462e+09	9.41904e+08	1.83412e+08	1.80537e+08	247670769	1.00569e+09	198176681	115812308	2.69365e+08	1.27904e+09	2.72049e+08	9.65768e+08	1.78244e+08	1241883877	0	5.371e-07													High	High	High	High	High	High	5.32129	4.45838	4.91584
		MPSAVGYQPTLAEEMGR	44	2	1	A0A080P0X6		1836.86	4.70696e+08	420635611	2.45101e+08	5.02651e+08	3.9871e+08	173608097	3.3747e+08	1.22561e+08	0	357162622	3.04871e+08	2.24349e+08	288277298	2.01006e+08	501698558	2.21882e+08	3.46377e+08	389422170	0	2.316e-11													High	High	High	High	High	High	5.30081	5.87539	5.50291
		IMDVLGNPIDERGPVDQALTAPIHR	9	2	1	A0A080P0X6	M2(Oxidation)	2743.42	1.0201e+08	0	4.42447e+07	0	0	3.70757e+07	0	2.9344e+07	0	2.17766e+07	0	3.74915e+07	2.01205e+07	19932198	0	0	0	0	0	4.273e-05													High			High	High		5.25555
		GLMVSNTGNPITVPVGK	31	2	1	A0A080P0X6	M3(Oxidation)	1699.91	420799416	2.34765e+08	279365345	3.83713e+08	2.42471e+08	2.01742e+08	2.32e+08	2.14557e+08	2.29561e+08	205980755	2.39796e+08	1.86604e+08	264161111	2.35132e+08	246756359	1.87906e+08	2.3499e+08	2.29209e+08	0	1.155e-07													High	High	High	High	High	High	4.78524	4.77672	4.37497
		DEGKDVLFFVDNIYR	31	3	1	A0A080P0X6		1829.91	4.43311e+07	0	2.67508e+07	6.09787e+07	8.19973e+07	0	4.44792e+07	3.94906e+07	77149842	4.82994e+07	5.0647e+07	6.3855e+07	46962780	3.34135e+07	53788123	2.41477e+07	4.87733e+07	2.90636e+07	0	0.0003555													High	High	High	High	High	High	4.52565	3.20021	3.75013
		EGNDFYHEMSDAGVVNQESLNDSK	25	2	1	A0A080P0X6		2685.14	9.11166e+07	7.15821e+07	2.37391e+07	5.94018e+07	6.40541e+07	4.65624e+07	5.64021e+07	3.16996e+07	9.0951e+07	6.68411e+07	61313544	6.05398e+07	7.3225e+07	0	8.73674e+07	3.53286e+07	7.31359e+07	6.90729e+07	0	8.389e-11													High	High	High	High	High	High	4.51771	4.2579	3.63064
		GPVDQALTAPIHR	93	2	1	A0A080P0X6		1374.75	1.98356e+09	1.25904e+09	1.45064e+09	2405672914	2.1207e+09	1.18094e+09	1602526001	1.33207e+09	1615352331	1.55514e+09	1.49741e+09	1.51288e+09	1.85625e+09	1.49622e+09	1.76891e+09	1.1963e+09	1.92179e+09	1.23991e+09	0	2.383e-10													High	High	High	High	High	High	4.51152	4.62325	4.24542
		QLDPQVVGEEHYK	54	3	1	A0A080P0X6		1541.76	1168263100	7.70636e+08	9.43616e+08	1511311940	1.16085e+09	767958621	1049723075	890489870	1559728584	1.00645e+09	926455781	828224660	9.82786e+08	8.26245e+08	1007389834	7.48116e+08	1050717905	919862101	0	5.945e-07													High	High	High	High	High	High	4.44917	4.91789	4.08139
		YTLAGTEVSALLGR	87	28	1	A0A080P0X6		1450.79	3074296154	2403499242	2329726788	2198759962	2002017376	1265726496	2169881240	1865793822	2918321150	1.5087e+09	2003428790	2002056474	2231871118	1919940872	2680511280	1743555706	2060616086	1765218482	0	0.000132													High	High	High	High	High	High	4.40451	4.39404	4.48533
		GLMVSNTGNPITVPVGK	32	2	1	A0A080P0X6		1683.91	6.2873e+08	5.53597e+08	4.12702e+08	6.5878e+08	5.18663e+08	2.87553e+08	5.14471e+08	2.67529e+08	6.64737e+08	537169560	488007900	3.30546e+08	4.87566e+08	3.51755e+08	8.27058e+08	421284308	6.22075e+08	6.85152e+08	0	5.956e-07													High	High	High	High	High	High	4.36066	4.04204	3.95374
		VFDALKLDGSALTLEVQQLLGDGVVR	23	2	1	A0A080P0X6		2756.52	1.70577e+06	0	5.92325e+06	1.7761e+07	0	2.65803e+06	0	1.04596e+07	30145556	0	10494149	0	0	0	0	5.48857e+06	0	0	0	8.084e-08													High	High	High	High		High	4.24024	4.38897	4.32907
		VAMVYGQMNEPPGNR	91	3	1	A0A080P0X6		1662.77	0	84094051	132687241	159643884	87842499	1.0303e+08	1.60672e+08	6.70689e+07	358112943	8.19412e+06	1.17793e+08	77328525	144109846	8.25792e+07	2.57893e+08	60184571	149605216	1.20251e+08	0	5.747e-10													High	High	High	High	High	High	4.21464	4.82364	4.186
		GHGGLSVFAGVGER	173	2	1	A0A080P0X6		1342.69	7.55126e+07	8.17847e+07	1.28685e+08	9.42377e+07	1.62427e+08	31878384	193167809	1.18421e+08	205086689	26430329	251178847	1.36984e+08	1.22771e+08	1.91523e+08	2.59851e+08	131004696	2.37158e+08	1.09984e+08	0	0.0001126													High	High	High	High	High	High	4.17406	4.10738	4.02414
		IVQCIGAVVDVEFPR	191	2	1	A0A080P0X6	C4(Carbamidomethyl)	1701.9	1.40976e+07	5.56629e+06	3.14734e+06	5.9715e+06	6929688	880291	5.07593e+06	3.12964e+06	0	3.66072e+06	8.98528e+06	2.90704e+06	0	6.13679e+06	0	0	1.71831e+06	0	0	2.974e-05													High	High	High	High	High		4.01124	4.20625	3.89035
		MPSAVGYQPTLAEEMGR	8	2	1	A0A080P0X6	M1(Oxidation); M15(Oxidation)	1868.85	2.46515e+07	1.05817e+07	1.24909e+07	0	0	6.3493e+06	0	0	0	4.1218e+06	0	3.77873e+06	0	0	0	0	0	0	0	1.689e-06													High			High			3.92413
		DIIAILGMDELAPEDK	8	3	1	A0A080P0X6		1742.89	2.91194e+07	1.72467e+07	0	0	1.18475e+08	0	0	0	1.80983e+08	0	0	0	0	0	79511446	2.67126e+07	125241698	4.87331e+07	0	3.714e-07													High					High	3.85349
		IMDVLGNPIDER	31	3	1	A0A080P0X6		1371.69	568827647	472904878	2.90848e+08	715567253	7.33144e+08	2.23925e+08	4.67099e+08	172965627	948985772	5.61588e+08	370372346	4.05239e+08	406829658	299941108	825452407	4.11918e+08	5.1508e+08	517652973	0	3.897e-07													High	High	High	High	High	High	3.77088	3.75655	3.77127
		TVNMMELINNIAK	48	3	1	A0A080P0X6		1490.77	2.8276e+08	235841641	2.28774e+08	2.75607e+08	201235664	0	8.90444e+06	0	1.19239e+07	6250225	302489465	2.43968e+08	0	1.50798e+08	3.89233e+08	1.35956e+08	2.86991e+08	361259688	0	2.231e-08													High	High	High	High	High	High	3.74026	3.67937	2.71499
		VGLFGGAGVGK	55	27	1	A0A080P0X6		961.547	3672653970	1.98039e+09	2.26675e+09	3352675358	2.30319e+09	1664634742	2740726072	2399683812	3.51776e+09	1.81445e+09	2418963928	2117439956	2789598240	2.23547e+09	2713624296	1.99788e+09	2507997908	2.07472e+09	0	0.005817													High	High	High	High	High	High	3.29996	3.32074	3.35986
		DVLFFVDNIYR	22	3	1	A0A080P0X6		1400.72	107287308	75791207	67827003	1.16638e+08	115776496	66381643	8.74344e+07	6.66304e+07	1.20668e+08	81350876	7.032e+07	83984329	9.04614e+07	7.79299e+07	9.91649e+07	6.16055e+07	7.02912e+07	4.58939e+07	0	2.2e-05													High	High	High	High	High	High	3.29814	3.34605	3.30753
		VIDLISPFAK	86	2	1	A0A080P0X6		1102.65	3.0338e+09	2.30977e+09	2.1866e+09	2.87061e+09	1.88628e+09	1.39631e+09	2137325369	2.05232e+09	3620311281	1.40931e+09	2.097e+09	2.14611e+09	2.39294e+09	2.01876e+09	2837543280	2097547934	2.41398e+09	2.21277e+09	0	0.0006979													High	High	High	High	High	High	3.04809	3.04744	2.97349
		VALTGLTMAEAFRDEGK	21	2	1	A0A080P0X6		1808.92	0	1.12251e+08	5.8952e+07	1.06954e+08	0	4.17483e+07	66062457	2.26291e+07	125352288	1.0702e+08	0	6.75446e+07	0	0	1.28325e+08	0	0	7.99807e+07	0	1.204e-13													High	High	High	High			3.04578	4.34525	5.05684
		TIALGSSDGLR	34	2	1	A0A080P0X6		1089.59	6.37301e+08	356176019	369497957	940818976	880501964	2.67659e+08	525628128	358337784	0	507276192	418508768	3.9299e+06	440695968	389211984	577413104	3.75013e+08	488712480	338425384	0	0.009336													High	High	High	High	High	High	2.97469	2.76978	3.22151
		TIALGSSDGLRR	61	2	1	A0A080P0X6		1245.69	1.29149e+09	9.977e+08	1.1548e+09	1.46596e+09	6.40642e+08	9.76669e+08	1.24416e+09	9.6233e+08	7.88324e+08	618958342	1092297444	8.9535e+08	1387523380	1207596165	1.23547e+09	434467947	1.42473e+09	1.28895e+09	0	0.005197													High	High	High	High	High	High	2.90477	2.98911	3.02885
		TVNMMELINNIAK	6	3	1	A0A080P0X6	M5(Oxidation)	1506.77	9.96366e+06	0	0	0	3.00824e+06	0	0	0	0	0	0	0	0	0	9.99032e+06	7.24988e+06	0	1.24876e+07	0	4.146e-06													High					High	2.6648
		TREGNDFYHEMSDAGVVNQESLNDSK	7	2	1	A0A080P0X6	N-Term(Acetyl); M11(Oxidation)	3000.31	24035117	0	2.11375e+06	0	0	0	0	0	0	0	0	0	0	0	0	0	0	0	0	0.01458													High			High			2.64684
		YVSLAETIR	18	2	1	A0A080P0X6		1051.58	2664850264	0	0	2782928499	1806436296	0	2102614156	1746188636	3046831724	0	0	1.54747e+09	1929917216	0	0	0	1775381264	0	0	0.005815													High	High	High		High		2.61888	2.68437	2.58134
		VAMVYGQMNEPPGNR	7	3	1	A0A080P0X6	M3(Oxidation); M8(Oxidation)	1694.77	5.36423e+06	0	1.00999e+06	0	0	0	0	0	0	0	0	0	0	0	0	810848	0	0	0	0.0003895													High			High		High	2.24548
		EVQGTLQR	17	2	1	A0A080P0X6		930.501	9.54608e+08	2.82678e+08	4.3443e+08	8.56683e+08	2.58865e+08	2.59813e+08	5.64943e+08	5.1854e+08	1.22011e+09	0	566410087	5.20301e+08	6.26036e+08	4.64337e+08	4.35474e+08	4.50584e+08	7.64748e+08	5.88083e+08	0	0.003423													High	High	High		High	High	2.11271	2.2634	2.09411
		DIIAILGMDELAPEDKLTVAR	23	3	1	A0A080P0X6	M8(Oxidation)	2299.23	0	9.11189e+07	112827593	152239727	0	82345665	0	35657639	9.83155e+07	6.67784e+07	136116840	128543786	129621814	90903230	138234016	91887786	76396640	104647017	0	3.961e-16														High		High	High	High		5.87888
		VALTGLTMAEAFR	10	2	1	A0A080P0X6		1379.74	0	1.52662e+08	0	1.01734e+07	2.03728e+08	6.32773e+07	0	0	0	0	9.51649e+07	0	0	5.25226e+06	203820652	8.51066e+07	0	0	0	6.942e-09														High	High			High		2.885	4.07252
		MPSAVGYQPTLAEEMGR	15	2	1	A0A080P0X6	M15(Oxidation)	1852.86	0	92896489	5.74435e+07	1.18358e+08	9.55253e+07	0	73452902	0	53997597	7.64112e+07	0	3.49562e+07	63703109	0	8.42337e+07	0	6.18174e+07	7.29376e+07	0	1.252e-06														High	High	High	High			4.14084	4.95122
		TREGNDFYHEMSDAGVVNQESLNDSK	3	2	1	A0A080P0X6	M11(Oxidation)	2958.28	0	1.17973e+07	0	0	0	0	0	0	1.75294e+07	0	0	0	0	0	0	0	36309245	0	0	9.057e-09
		VAMVYGQMNEPPGNR	24	3	1	A0A080P0X6	M3(Oxidation)	1678.77	0	3.83959e+07	0	0	3.67423e+06	10269846	1.15519e+07	0	1.4618e+07	2.19664e+07	3.84067e+06	0	0	0	2.00055e+07	1.30393e+07	0	0	0	0.0001192														High	High	High		High		2.72806	2.48774
		EGNDFYHEMSDAGVVNQESLNDSK	10	2	1	A0A080P0X6	N-Term(Acetyl); M9(Oxidation)	2743.16	0	0	22185804	0	0	0	0	0	0	0	3.2794e+07	0	0	0	0	0	0	0	0	0.01446															High	High					2.69861
		DIIAILGMDELAPEDK	3	3	1	A0A080P0X6	M8(Oxidation)	1758.89	0	0	0	3.07559e+07	4.46248e+07	0	0	0	0	0	0	0	0	0	0	0	0	0	0	7.827e-09														High						4.21425
		IMDVLGNPIDER	10	3	1	A0A080P0X6	M2(Oxidation)	1387.69	0	0	0	227855411	201246532	0	116944976	106376009	0	0	0	85604934	138418843	95947973	0	109679677	0	0	0	3.006e-06														High	High		High	High		3.52614	3.53553
		DIIAILGMDELAPEDKLTVAR	1	3	1	A0A080P0X6	N-Term(Acetyl)	2325.24	0	0	0	0	0	0	0	0	0	0	0	0	0	0	0	0	0	0	0	1.676e-05														High						2.63593
		IMDVLGNPIDERGPVDQALTAPIHR	7	2	1	A0A080P0X6	N-Term(Acetyl); M2(Oxidation)	2785.45	0	0	0	3.50958e+06	0	7.20072e+06	1.10487e+07	0	0	0	0	6.90404e+06	0	0	0	0	0	0	0	0.001679														High	High	High				2.62407	2.96157
		GLMVSNTGNPITVPVGK	3	2	1	A0A080P0X6	N-Term(Acetyl); M3(Oxidation)	1741.92	0	0	0	2.15555e+07	1.64805e+07	0	0	0	0	0	0	0	0	0	7.54729e+06	0	0	0	0	0.01229														High						2.50391
		TVNMMELINNIAK	4	3	1	A0A080P0X6	M4(Oxidation); M5(Oxidation)	1522.76	0	0	0	6963344	7.24956e+06	0	0	0	0	0	0	0	0	4.36672e+06	0	0	0	0	0	2.897e-08														High			High			2.38643
		VALTGLTMAEAFRDEGKDVLFFVDNIYR	12	2	1	A0A080P0X6		3190.63	0	0	0	0	0	0	1.40158e+07	0	3.25988e+07	0	0	0	0	0	0	0	0	0	0	8.076e-07															High						3.93955
		IMDVLGNPIDER	2	3	1	A0A080P0X6	N-Term(Acetyl)	1413.7	0	0	0	0	0	0	0	0	0	0	0	0	0	0	0	0	0	0	0	0.02262
		MICAGECDHLPEQAFYMVGTIDEAFEK	5	2	1	A0A080P0X6	N-Term(Acetyl); C3(Carbamidomethyl); C7(Carbamidomethyl); M17(Oxidation)	3219.41	0	0	0	4.76185e+07	2.28008e+07	0	0	0	0	0	0	0	6.01166e+06	0	0	0	0	0	0.001	0.0166														High	High		High			1.944	2.10272
		VAMVYGQMNEPPGNR	3	3	1	A0A080P0X6	N-Term(Acetyl); M3(Oxidation)	1720.77	0	0	0	0	0	0	0	0	0	0	0	0	0	0	0	0	0	0	0.001	0.03167
		VALTGLTMAEAFRDEGKDVLFFVDNIYR	2	2	1	A0A080P0X6	N-Term(Acetyl); M8(Oxidation)	3248.65	0	0	0	0	0	0	0	0	0	0	0	0	0	0	0	0	0	0	0.002	0.04318
		IMDVLGNPIDER	1	3	1	A0A080P0X6	N-Term(Acetyl); M2(Oxidation)	1429.7	0	0	0	7.47826e+06	0	0	0	0	0	0	0	0	0	0	0	0	0	0	0.009	0.2051														High						1.74026
A9BXL2	A9BXL2	10 kDa chaperonin OS=Delftia acidovorans (strain DSM 14801 / SPH-1) GN=groS PE=3 SV=1 - [CH10_DELAS]	88.54	1	2	11	1551	2.63498e+09	1.74287e+09	2.75414e+09	2.24152e+09	1.11259e+09	1.38464e+09	1.72272e+09	1.36086e+09	2.06327e+09	1.61737e+09	2.21302e+09	1.81271e+09	2.36432e+09	2.30347e+09	3.01639e+09	2.66952e+09	3.88955e+09	3.71946e+09	282.098	88.54	11	77	271.819	71.88	9	82	306.405	71.88	9	92	337.94	79.17	10	98	143.326	71.88	8	34	180.482	71.88	9	63
		Sequence	# PSMs	# Proteins	# Protein Groups	Protein Group Accessions	Modifications	MH+ [Da]	A6: Area	B6: Area	C6: Area	D6: Area	E6: Area	F6: Area	G6: Area	H6: Area	I6: Area	J6: Area	K6: Area	L6: Area	M6: Area	N6: Area	O6: Area	P6: Area	Q6: Area	R6: Area	q-Value	PEP	A2	D2	G2	J2	M2	P2	XCorr A2	XCorr D2	XCorr G2	XCorr J2	XCorr M2	XCorr P2	A4	D4	G4	J4	M4	P4	XCorr A4	XCorr D4	XCorr G4
		TASGIVIPENAAEKPDQGEVLAVGPGK	113	1	1	A9BXL2		2647.4	5253128582	2883585596	4813455686	4117009322	2417289900	2133805040	2914101832	2275232026	3325401342	3098748216	3523239442	3019847212	3970065714	3614002682	5671240778	4553898564	6172680252	5790065548	0	1.631e-13													High	High	High	High	High	High	7.41518	7.35323	7.08131
		TASGIVIPENAAEKPDQGEVLAVGPGKK	76	1	1	A9BXL2		2775.49	1.15455e+09	1.26125e+09	2.04839e+09	1.09155e+09	3.475e+08	1.2373e+09	1041743692	9.10394e+08	1324634926	9.44716e+08	1.62694e+09	1.16492e+09	1628438727	1.62354e+09	1.74144e+09	1901725659	3.06605e+09	3099989344	0	5.232e-07													High	High	High	High	High	High	6.97507	7.08203	7.02311
		VHGDELLVMKEDDLFAVVEK	122	2	2	A9BXL2;A0A072TB22	M9(Oxidation)	2302.17	67794125	2.32589e+07	1.47669e+07	124186873	2.49549e+07	0	46079098	3.68858e+07	2.83436e+07	1.76353e+07	5.39928e+07	6.67393e+07	56417085	1.90347e+07	5.48891e+07	16957329	57775436	19986030	0	9.562e-12													High	High	High	High	High	High	6.28368	6.42631	5.91208
		VHGDELLVMKEDDLFAVVEK	895	2	2	A9BXL2;A0A072TB22		2286.17	2.08376e+08	6.76469e+07	61245012	2.14317e+08	79720319	52309650	3.21638e+08	79586556	4.59551e+08	1.18348e+08	2.6743e+08	276355280	222868882	1.22278e+08	6.86244e+08	142195088	3.66763e+08	8.05285e+07	0	5.897e-08													High	High	High	High	High	High	5.72287	7.1211	6.77682
		KNDKGEVIALNVK	102	2	2	A9BXL2;A0A072TB22		1427.82	1.52547e+08	3.21642e+08	1.3351e+07	526328992	0	61027762	39576583	7.56123e+07	1049415739	2.3478e+08	68117004	6.72661e+08	8.12008e+08	2.82388e+08	9.51969e+07	431191824	1296227570	5.54942e+08	0	6.497e-16													High	High	High	High	High	High	4.84019	5.124	4.62795
		NDKGEVIALNVK	85	2	2	A9BXL2;A0A072TB22		1299.73	1497273861	1083762326	1.40058e+09	1.51601e+09	5.72978e+08	7.82821e+08	1.21232e+09	8.9694e+08	1.53977e+09	8.08651e+08	1.48888e+09	1.25336e+09	1.49446e+09	1.67285e+09	1636470967	1.55294e+09	2429915202	2.26833e+09	0	9.63e-11													High	High	High	High	High	High	4.63419	4.9402	4.63868
		EDDLFAVVEK	25	3	3	A0A096DDP4;A9BXL2;A0A072TB22		1164.58	427532988	1.82932e+08	2.85912e+08	3.13554e+08	1.85095e+08	1.23175e+08	2.35649e+08	1.58542e+08	0	164826128	218779517	2.93902e+08	94349700	2.28861e+08	3.4306e+08	2.67067e+08	3.59766e+08	2.78143e+08	0	4.898e-05													High	High	High	High	High	High	3.12877	3.22521	3.16427
		VHGDELLVMK	25	2	2	A9BXL2;A0A072TB22		1140.61	1.11182e+08	1.21125e+08	9.88101e+07	150168827	8.906e+07	4.80314e+07	127935646	3.60395e+07	152299148	9.63726e+07	1.63806e+08	115943616	125496171	9.38351e+07	3.26776e+08	1.69883e+08	2.32064e+08	238731323	0	0.000432													High	High	High	High	High	High	3.03326	2.88062	3.02112
		VGDRVLFGK	2	3	3	A0A096DDP4;A9BXL2;A0A072TB22		990.573	29920297	0	0	0	0	0	0	0	0	0	0	0	0	0	0	0	0	6.55052e+07	0	0.001018													High						3.02907
		MNLRPLHDR	40	3	3	A9BXL2;A0A072TB22;A0A096DDP4		1151.61	4.38763e+08	1.80985e+08	4.6042e+08	7.8231e+08	3.26115e+08	241972513	595848580	0	1.14003e+09	6.53263e+08	5.00433e+08	602670059	8.83981e+08	5.69932e+08	1.04533e+09	7.31505e+08	1389829413	1.63504e+09	0	0.002307													High	High	High	High	High	High	2.87732	3.20599	3.61864
		GEVIALNVK	31	2	2	A9BXL2;A0A072TB22		942.562	229325293	1.05134e+08	1.74312e+08	320795547	172213296	5.10705e+07	1.51722e+08	3.60027e+07	177057837	9.01028e+07	5.372e+07	6.40276e+07	89011278	1.85104e+08	3.70339e+08	2.45604e+08	311429706	1.85331e+08	0	0.005531													High	High	High	High	High	High	2.44171	2.6652	2.57162
		MNLRPLHDR	20	3	3	A9BXL2;A0A072TB22;A0A096DDP4	M1(Oxidation)	1167.61	212752246	0	8.43101e+07	9.11782e+07	0	0	0	0	0	0	4.28638e+07	0	5.67981e+07	7.69399e+07	0	1.56557e+08	1.46139e+08	1.84761e+08	0	0.0007669													High	High	High		High	High	2.17334	2.51725	1.57274
		YSGQTVK	12	2	2	A9BXL2;A0A072TB22		782.404	3.92833e+07	0	0	5.21991e+07	0	0	3.21193e+07	5.2574e+07	7.16506e+07	3.55661e+07	2.62512e+07	4.33698e+07	6.9589e+07	4.24734e+07	2.72907e+07	2.71472e+07	0	0	0	0.02909													High	High	High	High	High	High	1.55182	1.57449	1.52534
		VHGDELLVMKEDDLFAVVEK	1	2	2	A9BXL2;A0A072TB22	N-Term(Acetyl); M9(Oxidation)	2344.19	0	0	0	0	0	0	0	0	0	0	0	0	0	0	0	0	0	0	0.001	0.05641
		VHGDELLVMK	2	2	2	A9BXL2;A0A072TB22	M9(Oxidation)	1156.6	0	0	12958353	0	0	0	0	0	0	0	0	0	2.4461e+07	0	0	0	0	0	0.006	0.1028																	High
A0A072TB22	A0A072TB22	10 kDa chaperonin OS=Delftia tsuruhatensis GN=groS PE=3 SV=1 - [A0A072TB22_9BURK]	88.54	1	2	11	1415	7.87856e+08	5.29446e+08	7.15638e+08	9.41549e+08	3.61396e+08	3.82656e+08	7.09935e+08	3.78356e+08	1.24307e+09	5.65565e+08	7.52249e+08	8.42897e+08	1.06348e+09	8.41725e+08	1.12268e+09	9.05213e+08	1.70532e+09	1.4861e+09	212.945	88.54	11	68	208.094	71.88	9	73	242.899	71.88	9	83	295.355	79.17	10	94	108.666	70.83	7	29	120.568	43.75	7	52
		Sequence	# PSMs	# Proteins	# Protein Groups	Protein Group Accessions	Modifications	MH+ [Da]	A6: Area	B6: Area	C6: Area	D6: Area	E6: Area	F6: Area	G6: Area	H6: Area	I6: Area	J6: Area	K6: Area	L6: Area	M6: Area	N6: Area	O6: Area	P6: Area	Q6: Area	R6: Area	q-Value	PEP	A2	D2	G2	J2	M2	P2	XCorr A2	XCorr D2	XCorr G2	XCorr J2	XCorr M2	XCorr P2	A4	D4	G4	J4	M4	P4	XCorr A4	XCorr D4	XCorr G4
		VHGDELLVMKEDDLFAVVEK	122	2	2	A9BXL2;A0A072TB22	M9(Oxidation)	2302.17	67794125	2.32589e+07	1.47669e+07	124186873	2.49549e+07	0	46079098	3.68858e+07	2.83436e+07	1.76353e+07	5.39928e+07	6.67393e+07	56417085	1.90347e+07	5.48891e+07	16957329	57775436	19986030	0	9.562e-12													High	High	High	High	High	High	6.28368	6.42631	5.91208
		VHGDELLVMKEDDLFAVVEK	895	2	2	A9BXL2;A0A072TB22		2286.17	2.08376e+08	6.76469e+07	61245012	2.14317e+08	79720319	52309650	3.21638e+08	79586556	4.59551e+08	1.18348e+08	2.6743e+08	276355280	222868882	1.22278e+08	6.86244e+08	142195088	3.66763e+08	8.05285e+07	0	5.897e-08													High	High	High	High	High	High	5.72287	7.1211	6.77682
		KNDKGEVIALNVK	102	2	2	A9BXL2;A0A072TB22		1427.82	1.52547e+08	3.21642e+08	1.3351e+07	526328992	0	61027762	39576583	7.56123e+07	1049415739	2.3478e+08	68117004	6.72661e+08	8.12008e+08	2.82388e+08	9.51969e+07	431191824	1296227570	5.54942e+08	0	6.497e-16													High	High	High	High	High	High	4.84019	5.124	4.62795
		NDKGEVIALNVK	85	2	2	A9BXL2;A0A072TB22		1299.73	1497273861	1083762326	1.40058e+09	1.51601e+09	5.72978e+08	7.82821e+08	1.21232e+09	8.9694e+08	1.53977e+09	8.08651e+08	1.48888e+09	1.25336e+09	1.49446e+09	1.67285e+09	1636470967	1.55294e+09	2429915202	2.26833e+09	0	9.63e-11													High	High	High	High	High	High	4.63419	4.9402	4.63868
		TASGIVIPDNAAEKPDQGEVLAVGPGK	37	1	1	A0A072TB22	N-Term(Acetyl)	2675.39	1.25056e+08	91231883	1.15007e+08	1.03764e+08	1.89089e+07	0	4.89269e+07	4.40768e+07	4.46495e+07	3.84301e+07	6.22468e+07	5.27297e+07	8.48254e+07	3.21489e+07	9.13644e+07	9.51963e+07	1.05892e+08	8.24333e+07	0	4.03e-05													High	High	High	High	High	High	4.09514	3.1019	3.03869
		EDDLFAVVEK	25	3	3	A0A096DDP4;A9BXL2;A0A072TB22		1164.58	427532988	1.82932e+08	2.85912e+08	3.13554e+08	1.85095e+08	1.23175e+08	2.35649e+08	1.58542e+08	0	164826128	218779517	2.93902e+08	94349700	2.28861e+08	3.4306e+08	2.67067e+08	3.59766e+08	2.78143e+08	0	4.898e-05													High	High	High	High	High	High	3.12877	3.22521	3.16427
		TASGIVIPDNAAEKPDQGEVLAVGPGKK	16	1	1	A0A072TB22	N-Term(Acetyl)	2803.48	69325568	36649166	57661108	36225129	0	0	0	0	0	0	3.34458e+07	0	4.46134e+07	5.13023e+07	31802259	39612841	5.94808e+07	4.09353e+07	0	0.00559													High	High			High	High	3.09273	2.83159
		VHGDELLVMK	25	2	2	A9BXL2;A0A072TB22		1140.61	1.11182e+08	1.21125e+08	9.88101e+07	150168827	8.906e+07	4.80314e+07	127935646	3.60395e+07	152299148	9.63726e+07	1.63806e+08	115943616	125496171	9.38351e+07	3.26776e+08	1.69883e+08	2.32064e+08	238731323	0	0.000432													High	High	High	High	High	High	3.03326	2.88062	3.02112
		VGDRVLFGK	2	3	3	A0A096DDP4;A9BXL2;A0A072TB22		990.573	29920297	0	0	0	0	0	0	0	0	0	0	0	0	0	0	0	0	6.55052e+07	0	0.001018													High						3.02907
		MNLRPLHDR	40	3	3	A9BXL2;A0A072TB22;A0A096DDP4		1151.61	4.38763e+08	1.80985e+08	4.6042e+08	7.8231e+08	3.26115e+08	241972513	595848580	0	1.14003e+09	6.53263e+08	5.00433e+08	602670059	8.83981e+08	5.69932e+08	1.04533e+09	7.31505e+08	1389829413	1.63504e+09	0	0.002307													High	High	High	High	High	High	2.87732	3.20599	3.61864
		GEVIALNVK	31	2	2	A9BXL2;A0A072TB22		942.562	229325293	1.05134e+08	1.74312e+08	320795547	172213296	5.10705e+07	1.51722e+08	3.60027e+07	177057837	9.01028e+07	5.372e+07	6.40276e+07	89011278	1.85104e+08	3.70339e+08	2.45604e+08	311429706	1.85331e+08	0	0.005531													High	High	High	High	High	High	2.44171	2.6652	2.57162
		MNLRPLHDR	20	3	3	A9BXL2;A0A072TB22;A0A096DDP4	M1(Oxidation)	1167.61	212752246	0	8.43101e+07	9.11782e+07	0	0	0	0	0	0	4.28638e+07	0	5.67981e+07	7.69399e+07	0	1.56557e+08	1.46139e+08	1.84761e+08	0	0.0007669													High	High	High		High	High	2.17334	2.51725	1.57274
		YSGQTVK	12	2	2	A9BXL2;A0A072TB22		782.404	3.92833e+07	0	0	5.21991e+07	0	0	3.21193e+07	5.2574e+07	7.16506e+07	3.55661e+07	2.62512e+07	4.33698e+07	6.9589e+07	4.24734e+07	2.72907e+07	2.71472e+07	0	0	0	0.02909													High	High	High	High	High	High	1.55182	1.57449	1.52534
		VHGDELLVMKEDDLFAVVEK	1	2	2	A9BXL2;A0A072TB22	N-Term(Acetyl); M9(Oxidation)	2344.19	0	0	0	0	0	0	0	0	0	0	0	0	0	0	0	0	0	0	0.001	0.05641
		VHGDELLVMK	2	2	2	A9BXL2;A0A072TB22	M9(Oxidation)	1156.6	0	0	12958353	0	0	0	0	0	0	0	0	0	2.4461e+07	0	0	0	0	0	0.006	0.1028																	High
A9BMN2	A9BMN2	30S ribosomal protein S2 OS=Delftia acidovorans (strain DSM 14801 / SPH-1) GN=rpsB PE=3 SV=1 - [RS2_DELAS]	87.6	14	15	21	1023	2.83215e+09	1.58293e+09	1.73377e+09	2697866686	1.22729e+09	6.46902e+08	1.86338e+09	1.31307e+09	2.33018e+09	1.1373e+09	1.53319e+09	1.31192e+09	1.85715e+09	1.58982e+09	1.67471e+09	1.17369e+09	1.66794e+09	1.53438e+09	254.984	59.2	16	72	242.109	65.2	15	67	255.299	72	15	67	230.731	64.8	14	68	156.158	59.6	13	41	143.974	61.6	14	42
		Sequence	# PSMs	# Proteins	# Protein Groups	Protein Group Accessions	Modifications	MH+ [Da]	A6: Area	B6: Area	C6: Area	D6: Area	E6: Area	F6: Area	G6: Area	H6: Area	I6: Area	J6: Area	K6: Area	L6: Area	M6: Area	N6: Area	O6: Area	P6: Area	Q6: Area	R6: Area	q-Value	PEP	A2	D2	G2	J2	M2	P2	XCorr A2	XCorr D2	XCorr G2	XCorr J2	XCorr M2	XCorr P2	A4	D4	G4	J4	M4	P4	XCorr A4	XCorr D4	XCorr G4
		KLGIPLVGVVDSNHNPEGIDYVIPGNDDSAK	169	3	1	A9BMN2		3232.65	1045435379	570155060	5.52363e+08	2.59067e+08	3.22915e+06	123600524	53886098	64124215	399558404	2.12961e+06	4.2755e+08	100295860	32519436	258839368	4.86046e+08	420881220	175009300	230781816	0	4.657e-12													High	High	High	High	High	High	7.8551	7.3405	6.38804
		LGIPLVGVVDSNHNPEGIDYVIPGNDDSAK	78	3	1	A9BMN2		3104.56	1260992183	480552848	8.52813e+08	826864305	547239370	2.93788e+08	536168514	478885198	666692332	3.36201e+08	580510114	617134486	685402993	532772564	665342334	374140077	624939070	521889206	0	7.212e-08													High	High	High	High	High	High	6.18849	5.78901	5.9278
		AVQLYAQGIADAILEGR	255	2	1	A9BMN2		1787.97	766976128	3.72071e+08	3.30287e+08	3.85878e+08	1.71164e+08	2.03535e+08	2.64068e+08	2.47855e+08	2.96592e+08	211459309	2.8567e+08	2.89085e+08	2.0423e+08	283377983	3.56371e+08	235521030	3.27594e+08	2.25973e+08	0	1.886e-10													High	High	High	High	High	High	5.70539	5.72352	5.60557
		NKIHIINLEK	10	15	2	A0A096HQ50;A9BMN2		1221.73	39062911	0	3.00085e+07	0	0	0	0	0	0	0	21150327	0	0	1.01956e+07	8.4666e+06	2.32218e+07	0	3.1997e+07	0	3.106e-06													High					High	4.19002
		AQQEAGLEAMSK	22	3	1	A9BMN2		1262.61	594971992	469982804	262473416	5.61475e+08	255402840	131597952	382689164	133582232	651859744	322511776	3.42971e+08	250388586	392954792	0	516746612	250820582	4.16843e+08	408902646	0	6.738e-07													High	High	High	High	High	High	3.65399	3.72952	3.59359
		AQQEAGLEAMSK	25	3	1	A9BMN2	M10(Oxidation)	1278.6	2.29379e+08	7.87082e+07	9.8713e+07	1.91891e+08	0	0	81932372	6.10232e+07	1.10524e+08	1.00837e+08	8.8816e+07	79219341	1.15339e+08	6.54512e+07	7.76165e+07	8.32551e+07	1.15415e+08	1.02054e+08	0	0.0001891													High	High	High	High	High	High	3.50175	3.44902	2.69958
		KEQLMFVR	15	4	2	A9BMN2;A0A096HQ50		1050.58	238000102	1.96496e+08	0	0	1.61655e+08	0	0	0	239193798	1.95752e+08	0	1.77767e+08	0	0	3.33324e+08	0	2.46285e+08	0	0	0.005164													High			High			3.27268
		AAALTDVVK	18	2	1	A9BMN2		887.519	3.29445e+09	1.7725e+09	1900662202	3261754780	1255706490	0	2196625800	1474452670	2.66728e+09	1345989352	1707593980	1277411264	2165535816	2007572918	1992821486	1.54609e+09	1922687748	1906947741	0	0.004483													High	High	High	High	High	High	3.10884	2.84802	2.81908
		MAPFIFGHR	28	3	1	A9BMN2	M1(Oxidation)	1091.54	198333569	2.26606e+08	2.38841e+08	2.66642e+08	5.94866e+07	1.23684e+08	0	0	85175398	119228733	1.97613e+08	1.67098e+08	1.80474e+08	1.56724e+08	2.06967e+08	0	0	1.69544e+08	0	0.0002376													High	High		High	High		3.08894	2.63815
		IHIINLEK	13	15	2	A0A096HQ50;A9BMN2		979.594	1.16922e+09	0	0	0	0	0	6.83522e+08	503484178	7.47298e+08	0	767947844	4.05881e+08	7.03968e+08	5.91246e+08	0	0	8.62866e+08	782079926	0	0.0004237													High		High		High		2.86887		2.98817
		MAPFIFGHR	74	3	1	A9BMN2		1075.55	4.80758e+08	6.78629e+08	416839045	638863450	3.71156e+08	2.54391e+08	3.94182e+08	1.49677e+08	4.65012e+08	3.63249e+08	517595860	3.94195e+08	4.62738e+08	3.48483e+08	6.69219e+08	3.09938e+08	484972714	496241698	0	1.137e-05													High	High	High	High	High	High	2.77387	2.76683	2.8719
		WLGGMLTNFK	54	15	2	A0A096HQ50;A9BMN2		1166.6	377362885	2.35615e+08	2.25773e+08	3.77926e+08	1.70211e+08	1.23134e+08	2.51767e+08	1.26298e+08	628299440	1.86358e+08	2.88631e+08	247430725	296081003	1.39036e+08	412713561	1.59628e+08	282703297	2.74627e+08	0	0.0007911													High	High	High	High	High	High	2.75605	2.95046	3.08709
		SLPMFQDAQK	32	3	1	A9BMN2		1164.57	601393597	617661486	3.85584e+08	6.63609e+08	413310693	224342215	424822488	1.66307e+08	709247229	4.17308e+08	4.20143e+08	332548057	4.2836e+08	2.50069e+08	607477347	3.39438e+08	4.43667e+08	5.49938e+08	0	0.007409													High	High	High	High	High	High	2.63676	2.72151	2.69297
		EMVAAEAQR	16	1	1	A9BMN2		1004.48	7.02217e+08	0	3.4514e+08	845456526	0	1.69737e+08	4.14921e+08	1.78945e+08	8.86562e+08	508573011	4.14898e+08	3.46248e+08	4.48628e+08	2.58955e+08	537953207	2.98237e+08	5.49891e+08	6.04023e+08	0	0.001966													High	High	High	High	High	High	2.42549	2.473	3.05037
		EMVAAEAQR	24	1	1	A9BMN2	M2(Oxidation)	1020.48	6.5805e+07	1.36834e+07	2.44773e+07	7.05766e+07	5.84275e+06	7.14945e+06	2.86134e+07	5.15662e+06	0	4.96115e+07	2.37342e+07	1.3219e+07	4.048e+07	2.3641e+07	1.76441e+07	1.61349e+07	3.10848e+07	1.8154e+07	0	0.01346													High	High	High	High	High	High	2.33792	2.03019	1.77011
		SLPMFQDAQK	26	3	1	A9BMN2	M4(Oxidation)	1180.57	1.80633e+08	1.21086e+08	111397376	1.87451e+08	0	59754584	1.00012e+08	0	1.14129e+08	79108156	9.2547e+07	8.27582e+07	1.17174e+08	8.29563e+07	9.53475e+07	8.93242e+07	91646941	8.70213e+07	0	0.016													High	High	High	High	High	High	2.3125	2.15065	2.01485
		WLGGMLTNFK	14	15	2	A9BMN2;A0A096HQ50	M5(Oxidation)	1182.6	1.58729e+08	74868523	0	0	7.87831e+07	0	0	57534040	115922916	4.91579e+07	0	8.11625e+07	9.31901e+07	0	0	5.09985e+07	0	7.11322e+07	0	0.0001665													High			High	High	High	2.22712
		EQLMFVR	2	4	2	A9BMN2;A0A096HQ50		922.482	2.5697e+08	0	0	0	0	0	0	0	0	0	0	0	0	0	0	0	0	0	0	0.01784													High						2.16348
		AGVPFVDQR	46	4	2	A9BMN2;A0A096HQ50		988.522	3.94103e+09	2297643360	2447837760	3986388752	1878927360	1392526272	2709988671	1961284392	3436694507	1557341464	2124036943	2041209445	2701955716	2170653906	2362102265	1554110496	2218271731	1914125202	0	0.005766													High	High	High	High	High	High	2.05546	2.11249	2.04638
		IAVAEAK	18	3	1	A9BMN2		701.419	2.0451e+08	5.49569e+07	1.1313e+08	1.90385e+08	4.43998e+07	3.11408e+07	8.85356e+07	6.82416e+07	239345854	0	1.01429e+08	9.90107e+07	1.40678e+08	1.12297e+08	7.15629e+07	7.33564e+07	1.07463e+08	9.05656e+07	0	0.007052													High	High	High		High	High	1.97007	1.82421	1.92091
		KEQLMFVR	14	4	2	A9BMN2;A0A096HQ50	M5(Oxidation)	1066.57	1.11929e+08	0	57793209	1.22824e+08	2.63217e+07	0	0	0	0	0	5.88323e+07	40417713	1.18925e+08	7.1018e+07	5.35241e+07	0	9.62937e+07	8.01931e+07	0	0.001806													High	High		High	High		1.76127	1.70514
		EMLEAGVHFGHQTR	19	2	2	A0A096HQ50;A9BMN2		1611.77	0	3.98438e+07	0	0	0	0	0	0	0	4.27645e+07	0	3.9172e+07	0	0	7.83464e+07	6.36621e+06	65518129	9.56213e+06	0	3.377e-06																High		High
		AASGESGDEFVEVEESAA	15	2	1	A9BMN2		1783.75	0	3.73182e+07	0	0	4.35908e+07	1.75334e+07	0	0	4.67518e+07	6.38728e+07	7.42902e+07	45109606	9.40351e+07	7.21612e+07	104084258	7.60036e+07	0	9.50141e+07	0	0.008133																High	High	High
		EMLEAGVHFGHQTR	1	2	2	A9BMN2;A0A096HQ50	N-Term(Acetyl); M2(Oxidation)	1669.79	0	0	0	0	0	0	0	0	0	0	0	0	0	0	0	0	0	0	0	6.886e-06
		QLASNGGTILMVGTK	4	3	1	A9BMN2		1489.81	0	0	3.00844e+07	0	0	0	22632637	0	0	0	34190054	0	0	0	0	0	3.59441e+07	0	0	0.0005878															High						3.06125
		DIGGIQDMNSLPDAIFVIDVGFHK	14	3	1	A9BMN2	N-Term(Acetyl); M8(Oxidation)	2659.33	0	0	246154	1.88617e+06	0	0	0	0	0	0	0	666160	841562	813057	0	0	0	0	0	0.002225														High			High			2.37527
		EMVAAEAQR	4	1	1	A9BMN2	N-Term(Acetyl); M2(Oxidation)	1062.49	0	0	0	5.04284e+06	0	0	412073	0	5.20028e+06	2.50372e+06	0	0	0	0	0	0	0	0	0	0.000568														High	High	High				1.4048	0.811924
		AQQEAGLEAMSKK	1	3	1	A9BMN2		1390.7	0	0	0	0	0	0	0	0	0	0	0	0	0	0	0	0	0	2.8124e+07	0	6.707e-05
		EQLMFVR	5	3	1	A9BMN2	M4(Oxidation)	938.477	0	77956166	0	0	0	44066844	0	0	98410466	2.35981e+07	0	59254802	0	0	0	0	0	0	0.001	0.04528																High
		ELEKLEK	7	3	1	A9BMN2		888.504	1.57661e+08	0	0	129628581	0	0	0	8.02612e+07	136901834	0	0	0	1.1064e+08	0	0	6.28085e+07	1.17585e+08	0	0.003	0.06364													High	High			High	High	1.91414	2.16066
A9BR96	A9BR96	50S ribosomal protein L10 OS=Delftia acidovorans (strain DSM 14801 / SPH-1) GN=rplJ PE=3 SV=1 - [RL10_DELAS]	86.86	2	9	17	494	2.34939e+09	1.23852e+09	1.52145e+09	2.45752e+09	1.00766e+09	6.56704e+08	1.4133e+09	1.02423e+09	2.17226e+09	1.01882e+09	1.38728e+09	1.14406e+09	1.80598e+09	1.36803e+09	1.54003e+09	1.39717e+09	1.70189e+09	1.26128e+09	111.108	86.29	16	30	113.405	82.29	15	32	109.845	77.14	13	30	137.385	73.14	14	40	75.2429	54.29	10	23	74.9199	54.29	10	23
		Sequence	# PSMs	# Proteins	# Protein Groups	Protein Group Accessions	Modifications	MH+ [Da]	A6: Area	B6: Area	C6: Area	D6: Area	E6: Area	F6: Area	G6: Area	H6: Area	I6: Area	J6: Area	K6: Area	L6: Area	M6: Area	N6: Area	O6: Area	P6: Area	Q6: Area	R6: Area	q-Value	PEP	A2	D2	G2	J2	M2	P2	XCorr A2	XCorr D2	XCorr G2	XCorr J2	XCorr M2	XCorr P2	A4	D4	G4	J4	M4	P4	XCorr A4	XCorr D4	XCorr G4
		QLANIPSKEVLLAQLCGLLMSPISR	29	2	1	A9BR96	C16(Carbamidomethyl)	2751.53	0	4.06887e+06	1.43262e+06	6.02191e+06	0	0	0	0	7.11474e+07	4.15054e+06	0	5.91875e+06	7.75106e+06	3.34586e+06	0	0	0	0	0	2.741e-05													High	High		High	High		5.72419	5.38496
		SEKEAVINEVTSLAAK	66	3	2	A9BR96;A0A096HBF4		1688.91	4.63762e+08	164145016	232437704	3.53113e+08	1.26321e+08	3.97256e+07	2.02171e+08	199215403	377630413	1.15621e+08	2.89536e+08	2.23587e+08	3.07795e+08	296898166	3.15699e+08	2.08027e+08	2.63314e+08	258018725	0	3.049e-12													High	High	High	High	High	High	5.36724	5.83781	5.21967
		AVAGSQFDVVADQMTGPLIYGFSEDAVAAAK	3	2	1	A9BR96		3128.53	4.25943e+07	31911422	0	0	0	0	0	0	0	0	0	0	0	0	0	0	3.62147e+07	0	0	8.794e-14													High						5.0862
		EVLLAQLCGLLMSPISR	61	2	1	A9BR96	C8(Carbamidomethyl)	1900.04	1.4134e+08	6.98541e+07	6.70609e+07	1.53551e+08	9.76553e+07	3.33572e+07	7.37219e+07	29018745	1.75244e+08	6.50999e+07	8.28753e+07	9.85472e+07	8.73171e+07	4.9875e+07	2.28768e+07	1.16202e+07	1.1384e+07	5.95075e+06	0	2.336e-07													High	High	High	High	High	High	4.94258	5.20124	5.13531
		EVLLAQLCGLLMSPISR	25	2	1	A9BR96	C8(Carbamidomethyl); M12(Oxidation)	1916.04	3.26153e+07	1.88568e+07	2.18374e+07	3.82958e+07	2.82725e+07	1.29e+07	1.99057e+07	1.08564e+07	3.75546e+07	1.71019e+07	19519853	24636375	9.38696e+06	1.61406e+07	0	0	0	0	0	3.728e-06													High	High	High	High	High		4.88096	4.78252	4.52469
		AVAGSQFDVVADQMTGPLIYGFSEDAVAAAK	9	2	1	A9BR96	N-Term(Acetyl); M14(Oxidation)	3186.55	0	0	0	0	0	0	0	0	2.9651e+06	0	0	0	9.67837e+06	0	2.02471e+06	0	0	0	0	3.216e-05													High	High			High		4.65917	3.61492
		EAVINEVTSLAAK	48	3	2	A9BR96;A0A096HBF4		1344.74	1939014580	8.89591e+08	1473571936	2.08282e+09	922531386	5.34135e+08	1053504639	7.40784e+08	1880420334	7.26448e+08	986960284	935041834	1.27898e+09	1082357067	1296041888	1057928327	1129385906	9.90072e+08	0	8.764e-06													High	High	High	High	High	High	3.98682	3.8942	3.81632
		TAVVLGALAAK	62	3	2	A9BR96;A0A096HBF4		1013.64	2852275243	1.63124e+09	1.7907e+09	2.571e+09	1.11657e+09	7.96352e+08	1.51205e+09	1.08694e+09	2.20353e+09	1.10576e+09	1.8335e+09	1134375679	1976113313	1.50993e+09	1.93667e+09	1.99387e+09	2.24369e+09	1484851076	0	0.0004007													High	High	High	High	High	High	3.50794	3.37849	3.26792
		SKGVSLSVLK	25	3	2	A9BR96;A0A096HBF4		1017.63	2.54518e+08	1.60269e+08	1.87621e+08	256262576	26444182	1.08426e+08	1.66129e+08	1.56994e+08	0	97210063	2.11002e+08	129681354	2.71785e+08	2.3807e+08	154836944	1.52162e+08	304874791	2.66603e+08	0	0.003231													High	High	High	High	High	High	3.38959	2.63958	2.50075
		AQTLVIAEYR	34	3	2	A9BR96;A0A096HBF4		1163.64	2169269836	1.03954e+09	1.30006e+09	2309026632	9.83883e+08	6.26733e+08	1347783197	1059665699	2165787491	850455953	1206118237	1.12393e+09	1.61183e+09	1191830706	1387371530	996970082	1203022585	8.80279e+08	0	0.000509													High	High	High	High	High	High	3.20157	3.43765	3.07754
		TNDKLVIR	10	3	2	A9BR96;A0A096HBF4		958.569	2.12897e+08	7.30144e+07	0	7.6968e+07	0	0	0	7.95114e+07	0	0	0	0	140458978	1.20856e+08	4.71658e+07	0	1.57208e+08	1.40602e+08	0	0.001587													High	High			High		2.80619	3.16955
		QLANIPSK	19	3	2	A9BR96;A0A096HBF4		870.504	4.99758e+08	2.53725e+08	3.44955e+08	841376406	3.44445e+08	1.35853e+08	3.73971e+08	230279302	541943405	3.79974e+08	2.91689e+08	306316529	5.35476e+08	3.524e+08	2.20336e+08	0	272234989	215517612	0	0.003597													High	High	High	High	High		2.04941	2.50627	1.9208
		ALDVNGVK	2	2	1	A9BR96		815.462	246618772	0	0	0	0	0	0	0	121741642	0	0	0	0	0	0	0	0	0	0	0.02993													High						1.98045
		RAVAGSQFDVVADQMTGPLIYGFSEDAVAAAK	9	2	1	A9BR96		3284.62	0	4.66728e+06	0	3.4271e+06	0	0	0	0	0	0	0	0	0	0	4.13576e+06	0	0	4.03102e+06	0	5.67e-05														High			High	High		2.40193
		GITVADMTK	8	3	2	A9BR96;A0A096HBF4	M7(Oxidation)	951.482	0	0	6.78482e+07	1.12137e+08	0	0	5.42872e+07	0	6.01597e+07	5.46016e+07	0	4.44283e+07	0	5.03608e+07	4.80267e+07	0	0	0	0	0.008864														High	High	High				2.1528	2.13725
		KSEGSAEEPAAEAVAA	14	2	1	A9BR96		1516.71	2.02662e+09	8.04031e+08	1.14952e+09	0	6.69793e+08	4.90936e+08	0	9.2608e+08	0	7.26133e+08	9.69216e+08	1.02366e+09	0	9.27934e+08	1.1403e+09	7.54925e+08	0	9.54382e+08	0.001	0.02805													High			High		High	3.14249
		GITVADMTK	8	3	2	A9BR96;A0A096HBF4		935.485	322593041	3.90864e+08	240662512	0	0	0	0	0	623135295	0	0	2.37964e+08	0	0	0	2.5773e+08	0	4.12226e+08	0.001	0.02916													High					High	2.86468
		VVADFAK	21	2	1	A9BR96		749.419	1.7167e+09	1044769133	1.26812e+09	2.49253e+09	7.35254e+08	5.47026e+08	1.38008e+09	8.69608e+08	2147453126	1.10025e+09	1.12223e+09	1.17387e+09	1.83001e+09	1.40235e+09	1.18441e+09	1.13973e+09	1.65896e+09	1.30891e+09	0.002	0.04657													High	High	High	High	High	High	1.89325	1.96275	1.86017
		SEGSAEEPAAEAVAA	2	2	1	A9BR96		1388.62	9.11488e+07	0	0	0	0	0	0	0	1.23853e+08	0	0	0	0	0	0	0	0	0	0.003	0.1006													High						3.09448
		GVSLSVLK	38	2	1	A9BR96		802.503	839718300	600678767	6.51057e+08	1.1425e+09	7.48211e+08	2.46725e+08	5.46949e+08	346118181	537109288	3.56003e+08	5.22162e+08	5.28738e+08	6.37617e+08	618427290	5.49962e+08	5.50365e+08	784091764	5.83065e+08	0.003	0.1306													High	High	High	High	High	High	2.00942	1.88036	2.01999
		QLANIPSKEVLLAQLCGLLMSPISR	1	2	1	A9BR96	C16(Carbamidomethyl); M20(Oxidation)	2767.5	0	0	0	0	0	0	0	0	0	0	0	0	0	0	0	0	0	0	0.006	0.1562
F6AUW0	F6AUW0	Phasin family protein OS=Delftia sp. (strain Cs1-4) GN=DelCs14_2114 PE=4 SV=1 - [F6AUW0_DELSC]	86.81	5	8	11	137	1.89867e+08	2.59387e+07	3.64046e+07	7.69599e+07	2.9881e+07	24509616	8.19911e+07	7.19069e+07	1.62003e+08	2.06301e+07	5.2699e+07	6.02363e+07	1.26973e+08	100374818	1.45503e+08	1.12898e+08	1.70436e+08	1.38338e+08	44.2017	60.44	8	11	18.3853	47.8	5	5	10.8286	29.12	3	3	40.2311	68.68	8	10	12.7	34.07	4	4	2.65647	6.04	1	1
		Sequence	# PSMs	# Proteins	# Protein Groups	Protein Group Accessions	Modifications	MH+ [Da]	A6: Area	B6: Area	C6: Area	D6: Area	E6: Area	F6: Area	G6: Area	H6: Area	I6: Area	J6: Area	K6: Area	L6: Area	M6: Area	N6: Area	O6: Area	P6: Area	Q6: Area	R6: Area	q-Value	PEP	A2	D2	G2	J2	M2	P2	XCorr A2	XCorr D2	XCorr G2	XCorr J2	XCorr M2	XCorr P2	A4	D4	G4	J4	M4	P4	XCorr A4	XCorr D4	XCorr G4
		HLYDIASGTGAELAK	11	4	1	F6AUW0		1545.79	1.30746e+08	5696219	0	0	0	0	0	0	70929237	0	0	0	0	5.94888e+07	8.24767e+07	5.52653e+07	7.82109e+07	6.93514e+07	0	5.265e-09													High					High	6.09769
		AALTEAAQHTQAVLSVK	25	3	1	F6AUW0		1737.95	1.58603e+08	0	0	59961837	6.151e+06	0	54529952	9.3974e+06	48676848	0	50250717	46885238	9.90341e+07	86095318	0	1.49812e+08	2.04322e+08	0	0	2.403e-07													High	High	High		High	High	5.33167	5.18487	5.53147
		SAVSAANNAFESVQK	24	5	1	F6AUW0		1522.75	2.19843e+08	3.47532e+07	3.86902e+07	7.58513e+07	3.92419e+07	0	7.24984e+07	6.70897e+07	9.70995e+07	3.26767e+07	5.00012e+07	5.46393e+07	1.09827e+08	101599772	1.03228e+08	8.46871e+07	1.31487e+08	1.25341e+08	0	1.603e-08													High	High	High	High	High	High	4.692	4.64197	4.44679
		DAQELLSLQANLFQPLAEK	10	4	1	F6AUW0		2128.13	2.44101e+07	6.89781e+06	0	1.42129e+07	7.99353e+06	0	0	0	0	8.58361e+06	1.20006e+07	0	0	2.67563e+07	2.98687e+07	2.12958e+07	0	2.40116e+07	0	0.00048													High	High		High		High	4.3516	4.67911
		ANLETLFGLTSK	15	5	2	P83678;F6AUW0		1293.71	1.74467e+08	0	0	6.80852e+07	0	0	8.32919e+07	7.52978e+07	189381723	0	0	7.91843e+07	1.3851e+08	0	1.80979e+08	0	1.6002e+08	1.58093e+08	0	8.865e-05													High	High	High		High	High	3.54974	3.5281	3.63897
		TFESQASDLQK	20	2	1	F6AUW0		1253.6	1.75291e+08	36164956	3.4119e+07	8.69434e+07	4.24075e+07	24509616	9.01831e+07	73333257	1.99526e+08	0	57845120	0	1.32582e+08	113429364	152300386	1.04196e+08	1.46965e+08	131580461	0	4.855e-07													High	High	High		High	High	3.33251	3.47104	2.78119
		NAPAGSETAVAVMK	5	4	1	F6AUW0	M13(Oxidation)	1361.67	9.85873e+06	0	0	4.49077e+06	0	0	0	0	0	0	2.591e+06	0	0	0	0	7.89363e+06	9.19277e+06	0	0	8.994e-05													High	High				High	3.14885	2.49867
		AFEGVEK	7	5	2	P83678;F6AUW0		779.393	6.60924e+07	0	0	0	0	0	3.0585e+07	0	7.18064e+07	0	0	0	4.37347e+07	0	4.03542e+07	4.65401e+07	8.82642e+07	0	0	0.02143													High		High		High	High	1.71819		1.61774
		QASDLAEANFTAVTNTANEAVQSAQTR	14	1	1	F6AUW0		2808.35	0	1.44088e+06	0	1.64663e+07	0	0	0	0	0	0	0	2.0031e+07	3.66815e+07	2.22281e+07	4.38677e+07	34491527	4.98239e+07	4.48948e+07	0	4.26e-13														High			High	High		5.52762
		LVELNVTASR	4	6	2	P83678;F6AUW0		1101.63	0	0	0	1.79283e+06	0	0	0	0	0	0	0	0	1.93592e+06	0	7.27143e+07	0	0	0	0	0.001463														High			High	High		2.26703
		NAPAGSETAVAVMK	1	4	1	F6AUW0		1345.68	0	0	0	0	0	0	0	0	37949892	0	0	0	0	0	0	0	0	0	0	0.001245
		NFSALVDTTAK	1	4	1	F6AUW0		1166.6	0	0	0	0	0	0	0	0	0	0	0	0	0	0	0	0	134709015	0	0	0.0002499
A0A072T7T8	A0A072T7T8	Fis family transcriptional regulator OS=Delftia tsuruhatensis GN=BI380_24890 PE=4 SV=1 - [A0A072T7T8_9BURK]	86.67	2	4	9	126	1.66358e+08	5.73243e+07	5.15439e+07	1.58748e+08	2.20661e+08	8.72328e+07	3.7205e+08	129625053	9.89748e+08	1.97775e+08	2.02833e+08	2.08445e+08	8.45474e+07	1.34457e+08	1.68519e+08	7.05903e+07	1.53791e+08	1.39066e+08	36.1965	75	7	11	11.7797	40.83	4	4	10.345	30	3	4	19.5583	40	4	6	27.5438	65	6	8	10.6946	40	4	4
		Sequence	# PSMs	# Proteins	# Protein Groups	Protein Group Accessions	Modifications	MH+ [Da]	A6: Area	B6: Area	C6: Area	D6: Area	E6: Area	F6: Area	G6: Area	H6: Area	I6: Area	J6: Area	K6: Area	L6: Area	M6: Area	N6: Area	O6: Area	P6: Area	Q6: Area	R6: Area	q-Value	PEP	A2	D2	G2	J2	M2	P2	XCorr A2	XCorr D2	XCorr G2	XCorr J2	XCorr M2	XCorr P2	A4	D4	G4	J4	M4	P4	XCorr A4	XCorr D4	XCorr G4
		AAGATGWLVKPFDPNR	25	3	2	A0A072T7T8;A0A096CL93		1699.89	1.72147e+08	0	9163178	3.79392e+07	39820587	1.12127e+07	61462142	90323724	5.70192e+08	106145824	1.7937e+08	158706916	196145248	0	0	0	2.0034e+08	1.52729e+07	0	0.0001154													High	High	High	High	High	High	5.01762	4.25484	4.2658
		FQNTPILILTTESSDQMK	8	2	1	A0A072T7T8	M17(Oxidation)	2082.05	1.72549e+07	0	0	0	0	0	0	0	0	0	0	2902030	3.17573e+06	0	0	0	2.00548e+06	3.47025e+06	0	0.0009895													High				High	High	3.81758
		AQLEQVDLVLADQNMPR	18	2	1	A0A072T7T8		1939.99	44949083	18230445	0	15238100	4.00807e+07	1.57656e+07	3.66446e+07	0	75152208	3.54845e+07	2.11311e+07	0	20383035	6.25824e+06	3.64822e+07	1.96655e+07	2.57546e+07	2.61011e+07	0	1.712e-07													High	High	High	High	High	High	3.80636	4.52268	4.60245
		FQNTPILILTTESSDQMK	5	2	1	A0A072T7T8		2066.05	7.08291e+06	0	0	0	0	0	0	0	64086392	0	0	0	0	0	0	0	0	0	0	4.984e-05													High						3.65635
		MVAFTLAGAGFR	3	2	1	A0A072T7T8		1240.65	0	3.77699e+07	0	0	0	0	0	0	0	0	0	0	0	0	0	3.37874e+07	0	0	0	0.0001694													High					High	3.02337
		SILAVDDSPSMR	11	3	2	A0A072T7T8;A0A096CL93	M11(Oxidation)	1306.63	1.19046e+07	7.57652e+06	9.56909e+06	0	0	0	2.31853e+07	0	5.25239e+07	0	0	0	1.13765e+07	6.83008e+06	1.34122e+07	1.23694e+07	11333543	1.00773e+07	0	0.004404													High		High		High	High	2.71029		2.36789
		LDGIGLTR	18	3	2	A0A072T7T8;A0A096CL93		844.489	2.12603e+08	1.15973e+08	1.28428e+08	2.15451e+08	2.85768e+08	1.02667e+08	3.37395e+08	0	1017214801	2.28037e+08	2.1963e+08	2.19656e+08	0	1.88977e+08	2.18539e+08	1.58318e+08	0	1.88693e+08	0	0.001692													High	High	High	High		High	2.1539	2.69665	2.68399
		SILAVDDSPSMR	10	3	2	A0A072T7T8;A0A096CL93		1290.64	0	0	1.70404e+07	0	9.62127e+07	0	7.85658e+07	0	1.99309e+08	0	4.6417e+07	0	3.7114e+07	0	7.04717e+07	0	4.32965e+07	3.27266e+07	0	0.009862															High	High	High				3.54067
		AQLEQVDLVLADQNMPR	3	2	1	A0A072T7T8	M15(Oxidation)	1955.99	0	0	0	0	0	0	0	0	0	5.98013e+06	0	0	7.72799e+06	0	0	0	0	0	0	8.769e-09														High		High	High			3.05035
		VVEAVDGVDALEK	5	3	2	A0A096CL93;A0A072T7T8		1343.71	0	0	0	0	0	0	4.04688e+08	0	1107368800	0	0	2.18923e+08	0	0	0	0	0	0	0	4.946e-05															High						3.82023
		KMVAFTLAGAGFR	4	2	1	A0A072T7T8		1368.75	0	0	0	0	0	0	0	0	12707653	0	12441815	0	1.73595e+07	0	2127102	0	0	0	0	0.01056																	High
		LIEVIQK	16	3	2	A0A072T7T8;A0A096CL93		842.535	114324279	0	0	2.22855e+08	280001401	1.43265e+08	3.74067e+08	168926382	844660191	2.59142e+08	209499668	1.86755e+08	0	207563339	216546730	0	2.17738e+08	1.95778e+08	0.001	0.03298													High	High	High	High			2.1831	1.79229	2.10276
A9BSK3	A9BSK3	Extracellular solute-binding protein family 3 OS=Delftia acidovorans (strain DSM 14801 / SPH-1) GN=Daci_1364 PE=4 SV=1 - [A9BSK3_DELAS]	86.62	9	20	32	1764	4.17818e+09	2.47491e+09	2.58065e+09	4.6641e+09	4.7087e+09	2.81124e+09	5721622788	4.28667e+09	8.00935e+09	4.6459e+09	3.99792e+09	3.88211e+09	5.43972e+09	3.69653e+09	4.32576e+09	3.64166e+09	5.14755e+09	4.28816e+09	239.523	69.23	19	67	245.917	80.27	24	74	250.681	81.27	24	76	236.926	71.24	22	73	325.492	67.56	19	98	310.364	78.6	20	95
		Sequence	# PSMs	# Proteins	# Protein Groups	Protein Group Accessions	Modifications	MH+ [Da]	A6: Area	B6: Area	C6: Area	D6: Area	E6: Area	F6: Area	G6: Area	H6: Area	I6: Area	J6: Area	K6: Area	L6: Area	M6: Area	N6: Area	O6: Area	P6: Area	Q6: Area	R6: Area	q-Value	PEP	A2	D2	G2	J2	M2	P2	XCorr A2	XCorr D2	XCorr G2	XCorr J2	XCorr M2	XCorr P2	A4	D4	G4	J4	M4	P4	XCorr A4	XCorr D4	XCorr G4
		IPLVTNGTVDLECGSTTNSQAR	49	4	1	A9BSK3	C13(Carbamidomethyl)	2333.13	7.25949e+07	1.7782e+07	15627770	0	0	6.28592e+07	41941157	60083373	28375233	5.19875e+06	9.78835e+07	9.21255e+07	131449148	1.08812e+08	2.43718e+07	39924929	1.02282e+08	9.87088e+07	0	4.043e-16													High		High	High	High	High	6.51562		6.47895
		QKDVAFAVTTYVEEVR	130	4	1	A9BSK3		1854.96	64624838	1.13885e+07	1.16794e+07	1.73748e+07	0	1.20447e+08	23664722	2.54284e+07	553218292	3.50934e+07	1.71509e+07	151226049	1.4092e+07	15635029	43028564	2.25409e+06	17108948	96519626	0	2.771e-07													High	High	High	High	High	High	5.69167	5.05054	5.68914
		ADAFIMDGSILAANISK	46	5	2	A9BSK3;A0A096F9C7	M6(Oxidation)	1752.89	99777597	7.36422e+07	8.43232e+06	8.11502e+07	7.85097e+07	5.02721e+07	7.89595e+07	70085701	9.65575e+07	68818515	8.7652e+07	8.77682e+07	83393857	11595624	1.08542e+08	1.27678e+07	8.13703e+07	7.06643e+07	0	1.079e-05													High	High	High	High	High	High	4.99795	4.69747	4.52766
		ADAFIMDGSILAANISK	300	5	2	A0A096F9C7;A9BSK3		1736.89	6.44373e+08	3.77096e+08	5.68603e+08	6.87199e+08	9.68221e+08	5.76157e+08	1.11589e+09	5.94449e+08	1.65775e+09	1.0466e+09	1114428031	1.0017e+09	1109972603	5.97041e+08	1524323140	808981380	1.15658e+09	1.09814e+09	0	3.742e-05													High	High	High	High	High	High	4.98827	5.01042	5.08394
		TIVTTTGTTSVQTLRK	73	5	2	A9BSK3;A0A096F9C7		1706.97	8.49697e+08	5.36202e+08	7.91707e+08	2.85212e+08	0	1.01993e+09	802856104	1.01968e+09	824800715	4.4665e+08	1046974898	664148440	1.02718e+09	8.77852e+08	646448411	7.92735e+08	1389139771	1378721801	0	3.725e-13													High	High	High	High	High	High	4.95771	4.93634	5.42876
		IVGETLSVEPIACMLR	60	4	1	A9BSK3	C13(Carbamidomethyl)	1787.94	944876200	1008516812	6.33092e+08	9.44484e+08	1116143250	6.40089e+08	1297508249	5.97244e+08	2.89124e+09	1.19974e+09	1.16304e+09	1.19479e+09	1.09455e+09	6.23967e+08	2029261852	8.88212e+08	1.40506e+09	1.54252e+09	0	3.161e-07													High	High	High	High	High	High	4.66984	5.19512	5.44408
		DHADSFLMLETGR	84	5	2	A9BSK3;A0A096F9C7		1491.69	271958424	2.67397e+08	1.58215e+08	389769622	606895248	2.13772e+08	469704819	214783021	1163423664	5.0315e+08	4.35375e+08	3.82603e+08	3.83247e+08	193514345	6.41545e+08	2.65225e+08	4.05085e+08	421836492	0	1.651e-08													High	High	High	High	High	High	4.58674	4.70027	4.61125
		TIVTTTGTTSVQTLR	103	5	2	A9BSK3;A0A096F9C7		1578.87	3.75189e+09	2.1966e+09	2095243409	3820793888	4.88027e+09	2484449520	4194794864	3.05409e+09	4.95496e+09	4.10354e+09	3.06283e+09	2.89243e+09	3642110812	2.67356e+09	3597488391	2.9827e+09	4049254208	2.91357e+09	0	1.528e-11													High	High	High	High	High	High	4.51814	4.52934	4.49523
		DAWAHPNDKPMESYEVK	77	3	1	A9BSK3		2016.91	1.4778e+08	1.54984e+08	7.39189e+07	6.20912e+07	2.63229e+08	1.92611e+08	1.30369e+08	4.75238e+07	427747236	2.76031e+08	1.14706e+08	109786790	1.05023e+08	74517146	3.28859e+08	1.04681e+08	3.00229e+08	2.98835e+08	0	9.315e-05													High	High	High	High	High	High	4.43933	3.21568	4.8531
		DAWAHPNDKPMESYEVK	78	3	1	A9BSK3	M11(Oxidation)	2032.91	311101624	2.01963e+08	2.48017e+08	250713683	359456516	375193643	3.28692e+08	3.53227e+08	4.91297e+08	3.34975e+08	331505654	3.46817e+08	3.19534e+08	276519802	2.45751e+08	2.87333e+08	430536936	365524106	0	1.658e-10													High	High	High	High	High	High	4.19978	5.63883	4.53028
		LYDKWFMQPIPPANVK	71	3	1	A9BSK3	M7(Oxidation)	1963.02	1.18068e+08	32836174	38332992	0	34356285	75859192	104477256	100122130	1.48598e+08	67133393	89170588	132207418	181548446	86860943	94428541	6.51966e+06	177293302	148637072	0	3.536e-05													High		High	High	High	High	4.07507		3.74901
		IVGETLSVEPIACMLR	49	4	1	A9BSK3	C13(Carbamidomethyl); M14(Oxidation)	1803.94	1.21401e+08	9.8269e+07	4.77113e+07	8.09917e+07	1.44214e+08	8.43027e+07	1.721e+08	116394040	212305028	1.03472e+08	1.03731e+08	1.18708e+08	8.77694e+07	9.38979e+07	162244450	9.74256e+07	1.34239e+08	1.09561e+08	0	7.321e-05													High	High	High	High	High	High	3.90245	3.69254	4.65308
		ESSGLGYTLGNGK	24	5	2	A9BSK3;A0A096F9C7		1282.63	364613368	135107946	2.88092e+08	1.00135e+08	6.29213e+07	2.89387e+08	3.30766e+08	514670734	413874229	8.97211e+07	4.11055e+08	3.54079e+08	5.60924e+08	3.95846e+08	1.24548e+08	0	3.9584e+08	394204288	0	1.434e-10													High	High	High	High	High		3.58485	3.37737	3.06752
		LYDKWFMQPIPPANVK	131	3	1	A9BSK3		1947.02	85076470	1.31336e+07	23137856	1.46794e+07	39711463	4.9497e+06	118384572	93649541	289089848	13908082	134597068	315788012	1.63073e+08	18727951	175474496	8.16354e+06	313434574	155115487	0	1.61e-09													High	High	High	High	High	High	3.56771	3.96399	4.23212
		DHADSFLMLETGR	14	5	2	A0A096F9C7;A9BSK3	M8(Oxidation)	1507.69	6.59261e+07	0	0	8.13209e+07	1.01267e+08	0	6.89181e+07	7.75393e+07	1.29517e+08	6.26344e+07	0	9.91457e+07	9.57448e+07	0	60959838	0	5.00293e+07	0	0	4.375e-06													High	High	High	High	High		3.46034	3.98024	3.86636
		YVGFHTEMGER	54	5	2	A0A096F9C7;A9BSK3		1325.6	3.453e+08	5.82024e+08	8.09666e+07	5.51337e+08	727635552	4.60791e+08	8.40583e+08	337806551	1.37569e+09	9.33176e+08	2.06102e+08	603769862	5.87115e+08	4.13191e+08	1.01801e+09	4.74916e+08	7.83034e+08	8.25749e+08	0	4.024e-05													High	High	High	High	High	High	3.08068	2.82919	3.35655
		WFMQPIPPANVK	36	3	1	A9BSK3		1427.75	4.77432e+07	4.12193e+07	0	173773153	3.23799e+08	0	0	0	3.32038e+08	1.57998e+08	121542838	0	1.52938e+08	7.85815e+07	243157152	100150174	0	0	0	0.000525													High	High	High	High	High	High	2.74442	2.90301	3.05613
		VGLPLSDATK	46	4	1	A9BSK3		1000.57	5339706236	2924885770	3.46719e+09	5.60559e+09	5868950153	3861697277	7402468280	5748995272	12001317538	5.11256e+09	5494844935	5.0225e+09	6348100181	4558429425	5971528835	4.74078e+09	6.38322e+09	5526349704	0	0.006082													High	High	High	High	High	High	2.50088	2.55794	2.76916
		YVGFHTEMGER	41	5	2	A9BSK3;A0A096F9C7	M8(Oxidation)	1341.59	2.53154e+08	7.14792e+07	173777033	3.2044e+08	2.72079e+08	227400755	401532823	297622920	475073193	3.32629e+08	3.05571e+08	2.82996e+08	3.51002e+08	2.26398e+08	3.34592e+08	2.40091e+08	3.8919e+08	3.04351e+08	0	0.005429													High	High	High	High	High	High	2.46822	1.95739	2.14483
		YQPVTSQNR	16	5	2	A9BSK3;A0A096F9C7		1092.54	1231775978	4.64732e+08	6.00837e+08	1.17955e+09	7.14733e+08	0	1.07059e+09	0	3.11519e+09	2283452690	1.35448e+09	1.26121e+09	1.39061e+09	9.48905e+08	0	1.15541e+09	2.32274e+09	1.37849e+09	0	0.009045													High	High	High	High	High	High	2.03209	2.0425	2.01693
		QIADGSLAK	30	4	1	A9BSK3		902.494	1700833868	415365764	682745724	1.92706e+09	1.39761e+09	9.50588e+08	2.10007e+09	1.67372e+09	3.8604e+09	2.4574e+09	1.46252e+09	1.46175e+09	2.19769e+09	1.5837e+09	1.52519e+09	1.3324e+09	2323487526	1.92111e+09	0	0.001952													High	High	High	High	High	High	1.96145	2.18203	1.80861
		AVDDSIK	14	4	1	A9BSK3		747.388	2.55877e+07	0	1.16552e+07	27251619	1.99484e+07	0	2.18887e+07	1.50673e+07	71324789	48174416	0	28049004	2.7587e+07	1.76055e+07	1.7787e+07	1.48999e+07	1.87452e+07	0	0	0.00661													High	High	High	High	High	High	1.20144	1.4045	1.08473
		GNSGITGIKDLNGK	17	4	1	A9BSK3		1373.74	0	3.2968e+07	0	0	0	4.10122e+07	47296706	72710275	0	13711700	101260621	3.01341e+07	0	47591911	0	4.11511e+07	1.20247e+08	154448403	0	4.668e-08															High	High	High	High			3.31212
		SSGAVTLGVR	54	4	1	A9BSK3		946.532	0	1.78338e+09	1.67765e+09	3279285264	2.8159e+09	1.99752e+09	4842385692	3.70249e+09	5.3316e+09	3.55691e+09	3.09733e+09	3162763663	4724641924	2.96042e+09	3392959824	2.36095e+09	3776207179	3.13743e+09	0	0.002691														High	High	High	High	High		3.47594	3.49532
		GNSGITGIK	17	4	1	A9BSK3		846.469	0	2.30323e+09	117366777	2.53423e+08	3.37688e+09	1.99401e+09	2.94928e+08	3.41308e+08	888527554	5.13774e+08	3.32054e+08	3.17495e+08	4.7269e+08	357069972	2.3973e+08	257964251	735002243	3.36371e+08	0	0.004583														High	High	High	High	High		2.63244	2.50406
		ADGLTFKEVMGK	2	5	2	A9BSK3;A0A096F9C7		1295.66	0	0	0	0	0	0	0	0	0	0	0	0	0	0	6.53e+06	0	0	0	0	0.01027
		LDIKYQPVTSQNR	13	4	1	A9BSK3		1561.84	0	2.58054e+06	24846344	0	0	6.8131e+06	0	2.50418e+07	0	0	2.68757e+07	2.56881e+06	6.90739e+06	4.81647e+06	0	2.02003e+07	6.84083e+06	0	0	0.0005241																	High	High
		KDDPAFK	5	10	2	A9BSK3;A0A096F9C7		820.42	0	7.61159e+06	1.04062e+07	0	0	0	0	0	8.19537e+07	5.53178e+07	0	0	0	0	1.28635e+07	0	0	0	0	0.01362																High
		EVMGKDHADSFLMLETGR	17	5	2	A0A096F9C7;A9BSK3		2035.96	0	0	1.93025e+07	0	0	0	5.83077e+07	0	155249401	0	8.08678e+07	3.32483e+07	7.5328e+07	0	0	0	6.72866e+07	0	0	2.595e-07															High		High				3.49857
		AVDDSIKR	14	4	1	A9BSK3		903.49	0	0	5.38756e+07	6.80581e+07	0	3.90209e+07	1.05422e+08	8.01319e+07	0	1.11118e+08	4.8498e+07	5.175e+07	8.60963e+07	5.19448e+07	3.15482e+07	3.51775e+07	4.83614e+07	4.97748e+07	0	0.003166														High	High	High	High	High		2.01193	1.63164
		SKAPADYK	10	3	1	A9BSK3		879.457	0	0	0	7.95057e+06	0	0	9.25366e+06	1.56317e+06	3.12154e+07	1.62756e+07	0	9.69592e+06	1.21213e+07	8.86428e+06	0	0	4.05181e+06	5.65927e+06	0	0.004035														High	High	High	High			1.87851	2.07059
		DVAFAVTTYVEEVR	2	4	1	A9BSK3		1598.81	0	0	0	0	0	0	0	0	0	0	0	0	0	0	0	0	0	0	0	4.382e-05
		WFMQPIPPANVK	3	3	1	A9BSK3	M3(Oxidation)	1443.75	0	0	0	0	0	0	0	0	5.59092e+07	0	0	0	0	0	0	0	0	0	0	0.003674
		IVGETLSVEPIACMLRK	3	4	1	A9BSK3	C13(Carbamidomethyl)	1916.04	0	0	0	0	0	0	0	0	14048845	0	0	0	0	0	0	0	0	0	0	0.01321
		ADGLTFK	39	5	2	A9BSK3;A0A096F9C7		751.398	1.13803e+09	7.31645e+08	6.95159e+08	1.4671e+09	1.45853e+09	7.65173e+08	1580836506	1.31325e+09	3017742806	1502242256	1.16573e+09	1.27502e+09	1.68348e+09	1133800351	1.28574e+09	949069719	1.41562e+09	1.10015e+09	0.001	0.01671													High	High	High	High	High	High	2.08674	2.0582	2.14381
		EVMGKDHADSFLMLETGR	3	5	2	A9BSK3;A0A096F9C7	M3(Oxidation)	2051.95	0	0	0	0	0	0	0	0	0	0	0	0	0	0	1.32628e+07	0	0	0	0.001	0.01705															High		High				2.68033
		RADGLTFK	8	5	2	A9BSK3;A0A096F9C7		907.498	8.11103e+08	0	495416363	1085064755	0	0	0	0	1.46718e+07	1.47301e+09	9.80084e+08	0	0	0	0	0	1.62554e+09	1.13588e+09	0.002	0.04828													High	High		High			2.5964	2.5248
		VLADIQK	24	4	1	A9BSK3		786.471	3442931200	2.06781e+09	2.17952e+09	4.56591e+09	3090804471	2.08757e+09	4920014392	3.40851e+09	6.69513e+09	4.72161e+09	3.40158e+09	3.46106e+09	5246429857	3570751852	3.40827e+09	3.2015e+09	5.01017e+09	4.2007e+09	0.002	0.07745													High	High	High	High	High	High	1.6159	1.93673	1.8763
		IKSSGAVTLGVR	2	4	1	A9BSK3		1187.71	0	0	0	0	0	0	0	0	0	0	30194930	0	0	0	0	0	0	4.65452e+07	0.002	0.1075
		DDPAFKK	4	6	2	A9BSK3;F6AUM5		820.42	0	9.21202e+06	0	0	0	0	0	0	0	0	0	0	4.02436e+07	0	0	1.51882e+07	0	2.4935e+07	0.005	0.1082																	High	High
		EVMGKDHADSFLMLETGR	1	4	1	A9BSK3	M3(Oxidation); M13(Oxidation)	2067.95	0	0	0	0	0	0	0	0	0	0	0	7.41076e+07	0	0	0	0	0	0	0.008	0.2122
A0A072TA42	A0A072TA42	NADPH-dependent FMN reductase OS=Delftia tsuruhatensis GN=GY14_09615 PE=4 SV=1 - [A0A072TA42_9BURK]	86.26	6	12	12	305	2.28818e+08	1.20332e+08	1.43702e+08	2.38511e+08	6.66955e+08	4.01347e+08	5.58378e+08	6.28345e+08	1.38223e+09	4.87713e+08	2.23446e+08	2.45256e+08	2.85577e+08	2.17627e+08	2.8013e+08	1.66947e+08	2.85471e+08	2.43924e+08	90.9963	74.18	7	17	35.0155	64.84	7	9	50.8314	47.25	6	12	54.4007	81.32	9	13	115.238	81.87	10	26	97.2648	81.32	9	21
		Sequence	# PSMs	# Proteins	# Protein Groups	Protein Group Accessions	Modifications	MH+ [Da]	A6: Area	B6: Area	C6: Area	D6: Area	E6: Area	F6: Area	G6: Area	H6: Area	I6: Area	J6: Area	K6: Area	L6: Area	M6: Area	N6: Area	O6: Area	P6: Area	Q6: Area	R6: Area	q-Value	PEP	A2	D2	G2	J2	M2	P2	XCorr A2	XCorr D2	XCorr G2	XCorr J2	XCorr M2	XCorr P2	A4	D4	G4	J4	M4	P4	XCorr A4	XCorr D4	XCorr G4
		SVWAGKPAAVAGVSVGAIGTALAQQHLR	41	6	1	A0A072TA42		2715.5	4.70637e+07	2.65404e+06	3.14575e+06	1.88096e+07	2.68211e+07	0	6.94977e+07	180328240	109967108	2.00491e+06	1.08466e+07	0	9.14049e+07	4.55426e+06	0	1.31225e+07	6.18073e+07	0	0	4.678e-20													High	High	High	High	High	High	7.95179	5.06434	8.62852
		LAPEGLVFEQVAIDALPLYNQDHDGNEVDVVK	31	2	1	A0A072TA42		3507.77	3.90518e+07	3.7571e+07	0	63658083	2.33216e+08	1.22542e+08	1.58686e+08	2.25472e+08	4.28671e+08	1.53547e+08	8.86597e+07	9.88271e+07	7.42588e+07	3.51803e+07	5.33554e+07	47957797	108695069	4.58065e+07	0	3.446e-11													High	High	High	High	High	High	6.54744	5.48628	7.29097
		AQIQSAQAVLFLTPEYNR	76	6	1	A0A072TA42		2049.08	1.33024e+08	81130229	8.14567e+07	1.03232e+08	2.96434e+08	241830745	302888247	404501058	547311969	2.9204e+08	1.75128e+08	1.63581e+08	1.51619e+08	94608202	138831712	1.33241e+08	1.546e+08	1.04302e+08	0	1.264e-09													High	High	High	High	High	High	6.34066	5.78966	6.35912
		NALDQGSRPYGK	34	6	1	A0A072TA42		1305.65	2.47687e+08	4.12764e+07	1.42439e+08	7.58374e+07	392572400	3.95649e+08	297723497	3.94527e+08	1102934416	334943341	198825303	8.53739e+07	2.04884e+08	8.50665e+07	176388692	58360542	2.92432e+08	1.88855e+08	0	6.058e-06													High	High	High	High	High	High	4.4011	3.61492	4.45327
		DGLFAEDGSIGAGSR	38	5	1	A0A072TA42		1451.68	2.72053e+08	107171633	1.57288e+08	2.11568e+08	6.13333e+08	4.16062e+08	5.18053e+08	6.5717e+08	1.27292e+09	4.94849e+08	2.19517e+08	2.55271e+08	2.58229e+08	2.24916e+08	3.01711e+08	1.9006e+08	2.80895e+08	2.05248e+08	0	3.643e-05													High	High	High	High	High	High	4.21153	3.65493	3.65135
		NVLAYLDMPTLAQPEIFIQAK	11	6	1	A0A072TA42		2375.27	5855042	0	0	7.39427e+06	5.72704e+07	1.86077e+07	4.86909e+07	0	1.81628e+08	62413050	2.17811e+07	0	8.44386e+06	0	0	0	0	1.07489e+07	0	2.901e-06													High	High	High	High	High		3.1785	4.60666	4.83758
		VAVIVGSLR	14	6	1	A0A072TA42		913.583	1.66713e+08	0	0	2.68444e+08	8.57816e+08	2.28598e+08	5.49898e+08	5.05472e+08	1.13099e+09	467272017	0	2.11954e+08	0	0	2.65183e+08	0	2.71627e+08	0	0	0.0001154													High	High	High	High			2.72352	2.89907	2.85719
		FADAIAR	16	9	1	A0A072TA42		763.41	0	1.23458e+08	122177920	2.35522e+08	5.29716e+08	2.9856e+08	584334240	567376784	1382646340	491022136	199965112	216860968	3.13922e+08	1.98967e+08	2.21548e+08	0	2.53854e+08	0	0	0.005246														High	High	High	High			2.03693	2.18735
		NVLAYLDMPTLAQPEIFIQAK	4	6	1	A0A072TA42	M8(Oxidation)	2391.27	0	0	0	0	1.73436e+07	1.15098e+07	0	1.51815e+07	0	0	0	0	0	0	0	0	0	0	0	9.923e-08
		KFADAIAR	5	6	1	A0A072TA42		891.505	0	0	0	0	7.76193e+07	0	0	1.48493e+08	2.66146e+08	1.58228e+08	0	0	7.6363e+07	0	0	0	0	0	0	0.001543																High	High
		VAVIVGSLRK	7	6	1	A0A072TA42		1041.68	0	0	0	0	0	0	5.22121e+07	8.01777e+07	114295881	3.61576e+07	2.45112e+07	0	0	20274598	0	0	0	29141773	0	0.003585															High	High					2.32428
		FAAWAR	26	5	1	A0A072TA42		721.378	0	1.30367e+08	1.31378e+08	207126915	5.0439e+08	392328804	5.40902e+08	6.60489e+08	1491135934	4.77269e+08	250854216	2.63634e+08	2.84581e+08	2.28998e+08	2.73495e+08	177539038	283085643	2.14095e+08	0.002	0.1026														High	High	High	High	High		1.97313	1.95668
		NVLAYLDMPTLAQPEIFIQAK	1	6	1	A0A072TA42	N-Term(Acetyl); M8(Oxidation)	2433.3	0	0	0	0	1.76358e+07	0	0	0	0	0	0	0	0	0	0	0	0	0	0.004	0.09225
		SIPGVLK	1	6	1	A0A072TA42		713.456	0	0	0	0	0	0	0	0	0	0	0	0	0	0	0	0	0	3.12428e+08	0.009	0.2248
A0A1C7LL25	A0A1C7LL25	Universal stress protein UspA OS=Delftia sp. JD2 GN=ACM14_00310 PE=3 SV=1 - [A0A1C7LL25_9BURK]	85.71	1	4	7	276	4.98594e+08	3.44482e+08	2.6902e+08	4.97264e+08	4.55206e+08	3.83408e+08	7.38942e+08	6.71683e+08	1.56929e+09	4.92925e+08	4.3822e+08	4.74196e+08	5.78615e+08	4.81934e+08	3.50696e+08	2.18011e+08	3.35798e+08	2.50078e+08	46.417	54.29	4	10	64.181	48.57	4	16	29.9566	32.86	3	9	52.1506	70	5	12	54.8913	65.71	5	13	44.8981	48.57	4	13
		Sequence	# PSMs	# Proteins	# Protein Groups	Protein Group Accessions	Modifications	MH+ [Da]	A6: Area	B6: Area	C6: Area	D6: Area	E6: Area	F6: Area	G6: Area	H6: Area	I6: Area	J6: Area	K6: Area	L6: Area	M6: Area	N6: Area	O6: Area	P6: Area	Q6: Area	R6: Area	q-Value	PEP	A2	D2	G2	J2	M2	P2	XCorr A2	XCorr D2	XCorr G2	XCorr J2	XCorr M2	XCorr P2	A4	D4	G4	J4	M4	P4	XCorr A4	XCorr D4	XCorr G4
		VLDPVCSYLAEHGVQATR	65	1	1	A0A1C7LL25	C6(Carbamidomethyl)	2015	6.49113e+08	4.15157e+08	4.38903e+08	5.65759e+08	6.81841e+08	5.89017e+08	9.7122e+08	973878960	1.93109e+09	8.25732e+08	5.72238e+08	5.97463e+08	7.19341e+08	6.4659e+08	2.49658e+08	159872862	2.42338e+08	1.87782e+08	0	8.628e-10													High	High	High	High	High	High	5.95409	6.16572	6.04519
		MLAYLTSHPEILGSAHSYSAITVQPQLPAR	24	2	2	A0A072TMX6;A0A1C7LL25		3251.69	8.27025e+07	0	0	0	8.91915e+06	0	0	4.57118e+07	8.22668e+07	2.25493e+07	85458336	0	0	21681598	1.75877e+07	0	8.23459e+07	0	0	2.444e-05													High	High	High	High			5.26375	2.84595	4.23466
		MNILLAVDGSPYTQK	68	2	2	A0A072TMX6;A0A1C7LL25		1649.86	3.35048e+08	2.57396e+08	2.17775e+07	319765262	2.34165e+08	1.30989e+08	413686927	2.44876e+08	1.05591e+09	194321586	285642179	2.93807e+08	354217646	2.62102e+08	3.37621e+08	176426488	2.74428e+08	212916168	0	4.079e-07													High	High	High	High	High	High	4.51422	4.15779	4.45783
		MNILLAVDGSPYTQK	21	2	2	A0A072TMX6;A0A1C7LL25	M1(Oxidation)	1665.85	9.76612e+07	0	0	0	0	0	0	0	0	0	0	0	0	0	122453970	65151975	0	6.15519e+07	0	1.761e-10													High		High	High	High	High	3.88586		2.74477
		EVVDEYYAEESTK	49	1	1	A0A1C7LL25		1561.69	5.11621e+08	360893343	346379371	6.06267e+08	4.49613e+08	4.30219e+08	8.31921e+08	7.96294e+08	1.72088e+09	4.58721e+08	4.5678e+08	5.31317e+08	662287924	5.37111e+08	464809088	3.17734e+08	4.90628e+08	3.49537e+08	0	4.993e-05													High	High	High	High	High	High	3.69135	3.55919	3.60251
		AAEEGKFDLLVMGTHGHGALGR	42	1	1	A0A1C7LL25		2266.14	0	762492	0	6.21834e+06	0	4.5982e+06	1.91959e+07	4.35272e+06	2.20014e+08	1.03599e+07	4.11662e+06	1.13771e+07	8.07439e+06	0	8.38391e+06	2.20173e+06	3.14202e+07	6.46622e+06	0	2.382e-07														High	High	High	High	High		5.48535	5.54334
		FDLLVMGTHGHGALGR	1	1	1	A0A1C7LL25		1680.88	0	0	0	0	0	0	0	0	0	0	0	0	0	0	0	0	0	0	0	0.005418
		LVMGSVSTQVLAGSQVPVLLIR	4	2	2	A0A072TMX6;A0A1C7LL25		2267.32	0	0	0	0	0	0	8.66331e+06	0	6.02106e+07	0	0	0	0	0	1.34482e+07	0	0	0	0	1.526e-08															High						5.19291
		LVMGSVSTQVLAGSQVPVLLIR	1	2	2	A0A072TMX6;A0A1C7LL25	N-Term(Acetyl); M3(Oxidation)	2325.34	0	0	0	0	0	0	0	16919507	0	0	0	0	0	0	0	0	0	0	0	0.003911
		MNILLAVDGSPYTQK	1	2	2	A0A072TMX6;A0A1C7LL25	N-Term(Acetyl)	1691.85	0	0	0	0	2.94729e+06	0	0	0	0	0	0	0	0	0	0	0	0	0	0.002	0.05389
A9BN52	A9BN52	Uncharacterized protein OS=Delftia acidovorans (strain DSM 14801 / SPH-1) GN=Daci_5118 PE=4 SV=1 - [A9BN52_DELAS]	85.31	3	4	27	1190	4448819859	3.08595e+09	3105690574	4.03815e+09	4.09812e+09	2.0526e+09	4.37864e+09	2.4924e+09	6.05001e+09	2.75876e+09	2.73013e+09	2.65709e+09	3.70137e+09	3.09143e+09	3.21933e+09	2.23744e+09	2.9116e+09	2.55763e+09	243.711	75.94	21	61	260.342	75.63	20	65	272.373	76.88	22	70	260.793	75.63	21	64	272.855	81.88	22	68	236.801	83.13	22	63
		Sequence	# PSMs	# Proteins	# Protein Groups	Protein Group Accessions	Modifications	MH+ [Da]	A6: Area	B6: Area	C6: Area	D6: Area	E6: Area	F6: Area	G6: Area	H6: Area	I6: Area	J6: Area	K6: Area	L6: Area	M6: Area	N6: Area	O6: Area	P6: Area	Q6: Area	R6: Area	q-Value	PEP	A2	D2	G2	J2	M2	P2	XCorr A2	XCorr D2	XCorr G2	XCorr J2	XCorr M2	XCorr P2	A4	D4	G4	J4	M4	P4	XCorr A4	XCorr D4	XCorr G4
		ISYNTLTDFTPIINVAATPNVIAVNPK	72	4	2	A9BN52;A0A081JBQ1		2886.57	5.81535e+08	447717985	592231305	5.16118e+08	6.35775e+08	5.38994e+08	6.50619e+08	4.07066e+08	6.24775e+08	482173536	5.59786e+08	5.6469e+08	3.54958e+08	5.33436e+08	5.02e+08	4.11157e+08	412113615	5.13296e+08	0	3.243e-09													High	High	High	High	High	High	8.14045	8.2185	7.9606
		SQPDGYSLGIATVSTTATNPAINPK	113	8	3	A0A080NG40;A9BN52;A0A081JBQ1		2503.27	5.98031e+08	6.02218e+08	732884636	619415856	829853536	5.96877e+08	9.17511e+08	385305436	8.61738e+08	6.73073e+08	692903540	693833069	791989175	7.43757e+08	7.47196e+08	5.62458e+08	6.00334e+08	639715696	0	1.816e-08													High	High	High	High	High	High	7.69876	7.52797	7.63517
		RIEDTGSLVIGNSPEEFAK	60	4	2	A9BN52;A0A081JBQ1		2062.05	461874626	291116594	407928712	431055863	486602271	289668173	4.74712e+08	3.14125e+08	648546092	383872362	3.985e+08	4.04163e+08	4.73946e+08	4.24864e+08	419041762	284126811	3.71815e+08	338302160	0	1.748e-09													High	High	High	High	High	High	7.00848	6.95082	6.51379
		GAGPALNDVVAGQVPMVLDNLPSALPFIK	61	3	1	A9BN52		2903.57	364166266	3.78488e+08	2.4605e+08	3.45543e+08	4.48171e+08	2.3561e+08	4.27845e+08	1.19158e+08	5.20191e+08	3.61338e+08	3.18045e+08	3.55808e+08	3.46371e+08	234477360	3.99843e+08	216795082	2.76723e+08	3.35033e+08	0	1.923e-05													High	High	High	High	High	High	6.8022	6.40619	6.53489
		KRIEDTGSLVIGNSPEEFAK	15	4	2	A9BN52;A0A081JBQ1		2190.15	9.29222e+07	0	1.19663e+08	0	0	6.95951e+07	0	2.73904e+07	1.70542e+08	0	0	34994462	33181662	0	0	0	2.47893e+08	3.99208e+07	0	5.524e-05													High				High	High	6.42899
		IEDTGSLVIGNSPEEFAK	55	4	2	A9BN52;A0A081JBQ1		1905.94	1.00155e+09	5.2901e+08	6.65739e+08	937072400	1.11078e+09	403312698	8.82351e+08	517950048	1.58692e+09	6.95087e+08	549056550	702592358	8.40619e+08	7.04383e+08	694650412	4.42727e+08	614247478	478632908	0	7.341e-08													High	High	High	High	High	High	6.12158	6.01316	6.48339
		GAGPALNDVVAGQVPMVLDNLPSALPFIK	46	3	1	A9BN52	M16(Oxidation)	2919.58	3.40295e+08	2.73919e+08	254011975	2.83011e+08	299784837	2.12053e+08	3.16733e+08	1.79015e+08	309353432	2.22163e+08	243961813	2.9236e+08	2.14884e+08	2.17139e+08	211657100	1.59451e+08	1.64617e+08	1.72528e+08	0	2.006e-10													High	High	High	High	High	High	5.88821	6.3098	6.13313
		SLTNTFVTHIPYR	85	4	2	A9BN52;A0A081JBQ1		1548.82	1942122451	1.29661e+09	1.75213e+09	1.7969e+09	1825776637	1.17122e+09	1.62511e+09	1.03547e+09	2.07111e+09	1.57287e+09	1.55059e+09	1.38075e+09	1.71726e+09	1.67829e+09	1561907099	1.14073e+09	1440963682	1383057428	0	3.596e-05													High	High	High	High	High	High	4.54691	4.43114	4.52588
		LVVPFAPGGTTDIIAR	100	4	2	A9BN52;A0A081JBQ1		1626.92	4260888640	2.985e+09	3013579472	3893786594	4078533480	1845845862	4258780652	2455415622	6212518624	2587816362	2529559682	2852999926	3748397020	2939418132	3408555252	2252760308	2804334338	2447444096	0	2.98e-05													High	High	High	High	High	High	4.34138	4.36296	4.42746
		DVVDKINAAVR	58	4	2	A9BN52;A0A081JBQ1		1199.67	899534453	4.62231e+08	4.59017e+08	5.99792e+08	2.92441e+08	4.30193e+08	9.98118e+08	3.98879e+08	1236287990	3.45375e+08	5.05411e+08	5.57558e+08	7.29771e+08	5.51921e+08	570995722	4.3467e+08	659138682	5.10296e+08	0	0.003152													High	High	High	High	High	High	3.77364	3.34222	3.38012
		QIKDEYETYKK	41	1	1	A9BN52		1444.73	2.10499e+08	1.56418e+08	1.87876e+08	1.318e+08	1.55332e+07	1.86601e+08	2.1011e+08	9.66602e+07	296705576	2.58456e+08	1.45521e+08	1.89552e+08	1.03436e+08	9.59083e+07	1.76493e+08	2.15752e+08	2.07563e+08	1.2951e+08	0	0.01012													High	High	High	High	High	High	3.6713	2.91215	2.67588
		LVPIVVAAPQR	77	10	3	A0A080NG40;A9BN52;A0A081JBQ1		1162.73	5.34058e+09	3.1241e+09	3.40669e+09	4.78278e+09	4582427349	2547915684	4.98751e+09	2.8715e+09	6.64994e+09	3.26688e+09	3.30219e+09	2.51229e+09	3.86613e+09	3.42372e+09	3.15219e+09	2.76464e+09	3.37765e+09	2.92483e+09	0	8.393e-06													High	High	High	High	High	High	3.60372	3.45454	3.44911
		GGGGGVIGAMETAR	25	4	2	A9BN52;A0A081JBQ1		1232.61	6.53012e+08	584202756	361734085	3.19709e+06	878517942	3.23133e+08	1.75113e+07	0	1.42635e+09	6.79932e+08	5.719e+08	9.60524e+06	597646862	3.64702e+08	8.28716e+08	367881098	5.92634e+08	6.36718e+08	0	2.098e-08													High	High	High	High	High	High	3.57305	2.06292	3.03968
		GGGGGVIGAMETAR	19	4	2	A9BN52;A0A081JBQ1	M10(Oxidation)	1248.6	1.08741e+08	6.82621e+07	6.45179e+07	2.11996e+08	8.28381e+07	4.24914e+07	135367287	0	0	9.01295e+07	7.52339e+07	0	2.09215e+08	1.34632e+08	67884359	9.06096e+07	1.45677e+08	0	0	7.234e-06													High	High	High	High	High	High	3.43938	3.19831	2.6822
		ELGQPVVVDNR	44	4	2	A9BN52;A0A081JBQ1		1225.65	2621894771	1.46484e+09	1724666602	2859351822	2636456870	1.39277e+09	3212191704	1.7852e+09	4.99e+09	2115710982	1791352276	1761938985	2461574987	1886050544	1783165759	1.30028e+09	1899730589	1594830742	0	0.002378													High	High	High	High	High	High	3.14283	3.12649	3.17759
		LAVLPNVPTFK	62	4	2	A9BN52;A0A081JBQ1		1198.72	3.74499e+09	3.14876e+09	2.8968e+09	3.42841e+09	3.63339e+09	1.76405e+09	3.88964e+09	2.15028e+09	5287577559	2.32143e+09	2.35863e+09	2.60599e+09	3.48958e+09	2.91116e+09	3097241177	1694916337	2.55281e+09	2.30061e+09	0	0.0001195													High	High	High	High	High	High	3.11185	3.12074	3.05658
		GAGPALNDVVAGQVPMVLDNLPSALPFIK	15	3	1	A9BN52	N-Term(Acetyl); M16(Oxidation)	2961.58	0	0	0	0	0	7.1074e+06	0	0	4.59776e+07	0	0	0	0	0	0	0	0	1.1826e+07	0	0.02165													High	High		High	High		2.75823	2.20583
		MAYYGILGPK	35	4	2	A9BN52;A0A081JBQ1		1112.58	7.16848e+08	6.96899e+08	6.47125e+08	1012063836	9.52455e+08	375494240	979737078	2.71727e+08	1660348306	8.37416e+08	7.11055e+08	6.10062e+08	768766735	617686141	1.01774e+09	4.8326e+08	670864981	7.49092e+08	0	0.002229													High	High	High	High	High	High	2.75451	2.53799	2.51217
		KVLQDPAVR	28	4	2	A9BN52;A0A081JBQ1		1025.61	3.0789e+08	104921137	1.20163e+08	285957220	1.34935e+08	7.87398e+07	2.28586e+08	1.35957e+08	327359825	295259404	1.5897e+08	174890423	3.25093e+08	2.36622e+08	133205493	1.3836e+08	2.37339e+08	1.93391e+08	0	0.0001219													High	High	High	High	High	High	2.71165	3.24149	2.48587
		QIKDEYETYK	20	1	1	A9BN52		1316.64	6.39773e+07	0	7.1198e+07	1.0668e+08	1.38325e+08	0	1.13784e+08	51612289	6.77995e+07	1.17412e+08	7.04894e+07	7.25808e+07	7.43504e+07	6.8471e+07	7.70306e+07	0	8.28033e+07	6.99602e+07	0	0.001399													High	High	High	High	High		2.64898	2.97068	2.92562
		EVGLEPVNR	32	4	2	A9BN52;A0A081JBQ1		1012.54	2.90724e+09	1741011830	1918234503	3437900855	2745646216	1.51999e+09	3661876330	1.88381e+09	4.92879e+09	2.41205e+09	1874860187	1.88742e+09	2.87165e+09	2092713907	2.05127e+09	1410418172	1.9297e+09	1.73763e+09	0	0.0008958													High	High	High	High	High	High	2.5317	2.53032	2.49975
		SFEAELKK	15	4	2	A9BN52;A0A081JBQ1		951.515	631417133	2.78449e+08	2.94723e+08	5.70758e+08	308257092	2.07412e+08	0	3.39999e+08	0	614936329	345738882	2.29486e+08	5.55888e+08	3.21389e+08	0	2.73478e+08	4.53494e+08	356963909	0	0.002916													High	High		High	High	High	2.07203	2.32008
		VIAEPLTK	21	4	2	A9BN52;A0A081JBQ1		870.53	2572567481	1.55032e+09	1.59097e+09	2.57108e+09	2.04636e+09	1.23488e+09	3117147578	0	3702290881	2.4216e+09	0	1476825543	2.67664e+09	1.94599e+09	0	1.44975e+09	0	1.82916e+09	0	0.01021													High	High	High	High	High	High	1.87518	1.99347	1.97311
		VLQDPAVR	34	4	2	A9BN52;A0A081JBQ1		897.515	1254041959	730247674	7.76006e+08	1.60358e+09	1.11084e+09	5.57134e+08	1.62011e+09	739755069	2.04255e+09	1.23701e+09	791713324	806831949	1409069884	1.00043e+09	834480293	6.56268e+08	1.04074e+09	8.44175e+08	0	0.008748													High	High	High	High	High	High	1.86914	2.00087	1.94337
		MAYYGILGPK	6	4	2	A9BN52;A0A081JBQ1	M1(Oxidation)	1128.58	0	289551032	0	0	3.87531e+08	0	0	0	542163961	2.66092e+08	0	0	0	0	2.62623e+08	0	0	2.21214e+08	0	0.0007293																High
		GAGPALNDVVAGQVPMVLDNLPSALPFIKDNR	4	3	1	A9BN52	M16(Oxidation)	3304.74	0	0	3.64104e+07	0	0	2.05756e+07	0	0	0	0	0	0	1.27597e+07	0	0	0	0	0	0	2.652e-06																	High	High
		YSYASSGTGGIQHMLMELYK	18	4	2	A9BN52;A0A081JBQ1		2236.04	0	0	0	0	88973630	2.87121e+07	7.24005e+06	0	393412557	9.79547e+07	0	26794852	0	0	171213312	0	0	0	0	3.729e-08															High	High					4.80738
		YSYASSGTGGIQHMLMELYK	5	4	2	A9BN52;A0A081JBQ1	M14(Oxidation)	2252.03	0	0	0	0	0	4.73381e+06	0	0	0	0	0	0	0	0	0	0	0	0	0	0.004109																High
		GAGPALNDVVAGQVPMVLDNLPSALPFIKDNR	9	3	1	A9BN52		3288.75	0	0	0	0	0	1.07064e+07	1.68949e+07	0	0	1.43462e+07	2.76495e+07	2.31322e+07	1.51467e+07	0	0	5.20553e+06	0	1.61636e+07	0	0.0004725															High	High	High	High			5.77374
		VLQDPAVRK	2	4	2	A9BN52;A0A081JBQ1		1025.61	0	0	0	0	0	0	2.58126e+07	0	0	0	0	0	0	0	0	1.62999e+07	0	0	0	0.001306															High			High			1.92227
		KVLQDPAVRK	4	4	2	A9BN52;A0A081JBQ1		1153.7	0	0	0	0	0	0	0	0	0	0	0	0	2.53863e+07	2.84724e+07	0	0	4.18438e+07	0	0	0.0004679																	High
		SFEAELK	7	4	2	A9BN52;A0A081JBQ1		823.42	0	1.74696e+08	0	3.23921e+08	349610552	0	3.44613e+08	0	5.20194e+08	0	0	0	0	2.15428e+08	0	1.56663e+08	0	0	0.001	0.01223														High	High			High		1.85195	1.77205
		FPAKDYK	2	4	2	A9BN52;A0A081JBQ1		868.456	0	0	0	0	0	0	0	0	2.16469e+07	0	0	0	0	0	0	0	1.00668e+07	0	0.003	0.105
A9BVG1	A9BVG1	Electron transfer flavoprotein alpha/beta-subunit OS=Delftia acidovorans (strain DSM 14801 / SPH-1) GN=Daci_2390 PE=4 SV=1 - [A9BVG1_DELAS]	85.14	36	20	20	925	2.00945e+09	1.27288e+09	1.61642e+09	1.87118e+09	1.18118e+09	9.86796e+08	1.52928e+09	1.60418e+09	2.07737e+09	1.08598e+09	1444108422	1.23507e+09	1594311674	1.38941e+09	1.4914e+09	1.2332e+09	1.51012e+09	1.37906e+09	200.849	79.52	16	48	230.217	81.93	15	58	222.595	81.12	15	57	231.359	80.32	16	55	196.034	81.93	15	49	178.376	79.52	15	49
		Sequence	# PSMs	# Proteins	# Protein Groups	Protein Group Accessions	Modifications	MH+ [Da]	A6: Area	B6: Area	C6: Area	D6: Area	E6: Area	F6: Area	G6: Area	H6: Area	I6: Area	J6: Area	K6: Area	L6: Area	M6: Area	N6: Area	O6: Area	P6: Area	Q6: Area	R6: Area	q-Value	PEP	A2	D2	G2	J2	M2	P2	XCorr A2	XCorr D2	XCorr G2	XCorr J2	XCorr M2	XCorr P2	A4	D4	G4	J4	M4	P4	XCorr A4	XCorr D4	XCorr G4
		QAIDDDANQTGQMLAALADLPQATFASK	29	11	1	A9BVG1		2904.41	8.19811e+07	7.4681e+07	5.8152e+07	8.18233e+07	1.95849e+07	4.7189e+07	6.19631e+07	4.52669e+07	1.9275e+08	6.85736e+07	9.3682e+07	9.05707e+07	4.27189e+07	5.33951e+07	9.43994e+07	52284935	8.6801e+07	1.05934e+08	0	5.715e-09													High	High	High	High	High	High	7.96854	6.96936	7.27445
		GVATEVIAVSCGVAQCQETLR	91	7	1	A9BVG1	C11(Carbamidomethyl); C16(Carbamidomethyl)	2248.11	9.92965e+08	5.45951e+08	6.18515e+08	7.28404e+08	4.67919e+08	330884376	6.66443e+08	7.65898e+08	829348698	435461732	6.29692e+08	6.21773e+08	5.58634e+08	5.48188e+08	250218786	151562036	2.07099e+08	122594411	0	6.441e-12													High	High	High	High	High	High	7.24473	7.08451	7.00148
		ALVDKEQPGLIILGK	90	10	1	A9BVG1		1593.96	1.78762e+09	1233039484	1.76726e+09	1.55812e+09	1.07711e+09	1008128187	1.15752e+09	1.41367e+09	1589153089	1129822934	1469355002	1.17868e+09	1323727526	1.32958e+09	1.64628e+09	1.24638e+09	1611037002	1.45578e+09	0	6.277e-08													High	High	High	High	High	High	6.1623	5.7105	6.0086
		EVDGGLETLALSLPAVITTDLR	73	9	1	A9BVG1		2283.25	2.80105e+08	1.75764e+08	1.45918e+08	3.26279e+08	3.25075e+08	1.19316e+08	1.99045e+08	3.12437e+08	9.46626e+08	228633414	3.05068e+08	4.18988e+08	4.25232e+08	3.29024e+08	4.01891e+08	1.91657e+08	4.17993e+08	2.85579e+08	0	1.073e-10													High	High	High	High	High	High	5.68317	5.95325	5.3406
		GILVETTEELQPLAVAK	102	10	1	A9BVG1		1811.02	1.45399e+09	9.73269e+08	962982946	1275840188	7.63566e+08	527270282	774028200	9.99621e+08	1103892792	606817090	874709882	9.26903e+08	790869376	724814481	898369788	6.86633e+08	916099462	786802942	0	1.447e-07													High	High	High	High	High	High	5.49116	5.32763	5.26119
		QLDTVKPEELGVDVAPR	71	8	1	A9BVG1		1866	9.5825e+08	4.26885e+08	7.15323e+08	883069716	7.49034e+08	5.3298e+08	5.67904e+08	7.04505e+08	1.12255e+09	5.84421e+08	6.39892e+08	6.17933e+08	7.86759e+08	6.61532e+08	7.21401e+08	4.96452e+08	690057530	660231144	0	1.441e-05													High	High	High	High	High	High	5.29401	4.31653	4.75823
		QAIDDDANQTGQMLAALADLPQATFASK	11	11	1	A9BVG1	M13(Oxidation)	2920.4	3.09837e+07	0	0	5.6356e+06	9.72608e+06	0	0	1.99647e+07	0	0	0	0	0	0	33053513	2.60112e+06	0	0	0	5.546e-14													High	High		High		High	5.19894	6.45086
		KQLDTVKPEELGVDVAPR	15	8	1	A9BVG1		1994.09	78486104	0	0	6.37954e+07	0	3.26784e+07	0	6.17778e+07	5.49142e+07	0	6.08485e+07	5.24499e+07	62165505	4.54985e+07	0	0	75642749	5.10912e+07	0	0.0001327													High	High	High		High		5.0386	4.58533	5.00413
		MSMNPFDEIAVEEAVR	40	13	1	A9BVG1		1837.85	212146021	277241288	1.64894e+08	232781749	112083720	1.08122e+08	1.6237e+08	55159278	4.17776e+08	1.85382e+08	2.03966e+08	1.73746e+08	2.08399e+08	1.0769e+08	3.38824e+08	1.40043e+08	2.2606e+08	2.52652e+08	0	4.537e-06													High	High	High	High	High	High	5.02431	5.04588	5.08065
		VEVAGDKVNVTR	63	9	1	A9BVG1		1286.71	1.5953e+09	1.04929e+09	1.05917e+09	1564748136	5.24494e+08	6.84256e+08	1368532939	1248240042	1.63024e+09	888288486	1184389336	899266887	1492567992	1228775326	1073711854	9.83579e+08	1.31005e+09	1328403264	0	3.071e-06													High	High	High	High	High	High	4.32914	3.97148	4.10094
		MSMNPFDEIAVEEAVR	15	13	1	A9BVG1	M1(Oxidation); M3(Oxidation)	1869.84	6.84617e+07	0	0	0	3.36216e+07	0	3.85729e+07	3.15173e+07	0	18435262	19295906	3.3254e+07	4.2743e+07	3.00493e+07	42893424	15284935	2.47423e+07	3.04842e+07	0	1.988e-13													High		High	High	High	High	4.31072		4.11894
		VKSDGTGVDIANVK	67	11	1	A9BVG1		1402.75	9.59556e+08	7.40341e+08	7.58147e+08	847383019	3.93444e+08	5.63792e+08	7.66653e+08	7.74822e+08	1.04966e+09	6.63579e+08	7.79463e+08	6.28911e+08	951575406	7.1089e+08	7.02735e+08	6.73362e+08	8.93166e+08	8.14692e+08	0	2.823e-10													High	High	High	High	High	High	4.30091	4.59301	4.13819
		SDGTGVDIANVK	35	11	1	A9BVG1		1175.59	613325997	3.97537e+08	400226669	814238432	5.48958e+08	2.84737e+08	516008116	483284796	8.64993e+08	422270138	417442844	3.39421e+08	5.50595e+08	371815636	422841300	3.19143e+08	415147416	358444901	0	1.812e-05													High	High	High	High	High	High	3.8767	3.77025	3.83469
		MSMNPFDEIAVEEAVR	64	13	1	A9BVG1	M1(Oxidation)	1853.84	5.40543e+07	60207872	3.11943e+07	1.95449e+07	3.36346e+07	1.87597e+07	3.06779e+07	0	0	3.33165e+07	3.82519e+07	2.93239e+07	3.1567e+07	2.06115e+07	5.94115e+07	19942503	2.23888e+07	39537739	0	1.046e-11													High	High	High	High	High	High	3.81573	4.3881	4.11582
		VPDVATLVSK	41	7	1	A9BVG1		1028.6	2645423104	1536307312	2022827056	2490660176	1702859520	1268004352	2061786272	2150618272	3012725344	1239828864	1678580928	1599627504	1966639504	1609861568	1754210656	1469633888	1609281616	1353013160	0	0.0007376													High	High	High	High	High	High	3.34123	3.23118	3.36644
		TAMAIGADR	24	15	1	A9BVG1		905.451	4.45683e+08	3.20583e+08	2.11228e+08	5.02982e+08	246912064	1.29272e+08	447942157	1.41724e+08	7.54455e+08	420078196	3.18009e+08	2.31106e+08	3.66482e+08	1.74983e+08	4.76596e+08	207548280	4.293e+08	4.14196e+08	0	0.000849													High	High	High	High	High	High	2.9168	2.90071	3.03366
		TAMAIGADR	11	15	1	A9BVG1	M3(Oxidation)	921.446	2.19299e+07	8.0974e+06	0	0	0	0	1.42424e+07	0	2.8689e+07	2.7456e+07	1.604e+07	1.29922e+07	1.65172e+07	1.25556e+07	1.21856e+07	0	2.24824e+07	0	0	0.01822													High		High	High	High		2.48255		2.44637
		YVTLPNIMK	21	10	1	A9BVG1	M8(Oxidation)	1094.59	336647324	2.054e+08	1.98407e+08	2.80586e+08	178455972	1.23676e+08	0	1.97425e+08	0	148701982	2.06362e+08	1.54461e+08	0	1.58635e+08	2.32533e+08	1.64583e+08	0	180253249	0	0.004751													High	High		High		High	2.47143	2.37855
		VVDYNVK	22	38	1	A9BVG1		836.451	1.12317e+09	2.89631e+08	448412704	823513274	302959713	3.59638e+08	849130728	7.81542e+08	1436508775	8.1314e+08	7.08303e+08	6.97897e+08	9.14775e+08	7.42978e+08	6.03194e+08	4.76722e+08	9.28951e+08	7.44542e+08	0	0.01082													High	High	High	High	High	High	2.05453	2.07486	2.08981
		YVTLPNIMK	6	10	1	A9BVG1		1078.6	3.48624e+08	3.07831e+08	2.31641e+08	0	0	0	0	1.61974e+08	0	0	3.23833e+08	0	0	0	0	0	0	4.51216e+08	0	0.001951													High						1.5996
		QAIDDDANQTGQMLAALADLPQATFASK	8	11	1	A9BVG1	N-Term(Acetyl)	2946.41	0	0	0	1.71769e+07	0	4.26682e+06	0	0	0	0	2694162	4.34972e+06	0	0	0	0	0	3.39395e+06	0	0.0008604														High						3.71751
		MSMNPFDEIAVEEAVR	2	13	1	A9BVG1	N-Term(Acetyl); M3(Oxidation)	1895.87	0	3.17081e+06	0	0	0	0	0	0	0	0	0	0	0	0	0	0	0	0	0	1.635e-06																	High
		GAGVKVPDVATLVSK	8	7	1	A9BVG1		1440.84	0	0	3.79059e+07	0	0	0	0	3.75413e+07	5.50812e+07	0	3.30999e+07	2.4722e+07	2.38837e+07	2.19226e+07	0	0	0	0	0	0.0003961																	High
		EKGVATEVIAVSCGVAQCQETLR	3	7	1	A9BVG1	C13(Carbamidomethyl); C18(Carbamidomethyl)	2505.25	0	0	0	2.22558e+07	0	0	0	0	0	0	2.12293e+07	0	0	1.25482e+07	0	0	0	0	0	9.193e-05														High						3.53824
		EQPGLIILGK	4	10	1	A9BVG1		1067.65	112666431	0	0	0	0	0	0	0	8.961e+07	0	0	5.92526e+07	2.18938e+07	0	0	0	0	0	0.001	0.03522													High				High		2.37717
		VLVPVKR	7	5	1	A9BVG1		810.556	0	5.67378e+07	0	0	29003179	0	0	0	1.40674e+08	0	1.00268e+08	0	3.18005e+08	0	0	8.67812e+07	1.73277e+08	0	0.001	0.01856																	High	High
		RVVDYNVK	2	37	1	A9BVG1		992.552	0	0	0	0	0	0	20723437	0	0	0	0	0	0	0	0	0	3.28152e+07	0	0.004	0.1133															High						2.2022
A9BYU4	A9BYU4	NAD-dependent epimerase/dehydratase OS=Delftia acidovorans (strain DSM 14801 / SPH-1) GN=Daci_2199 PE=4 SV=1 - [A9BYU4_DELAS]	84.79	3	14	14	1558	5.46311e+08	4.0873e+08	4.25435e+08	7.03981e+08	3.51365e+08	2.71889e+08	3.93472e+08	4.95393e+08	7.10749e+08	3.6251e+08	3.79265e+08	3.33587e+08	4.66331e+08	3.76615e+08	6.90039e+09	5.08881e+09	6.76152e+09	6.06054e+09	71.0448	64.52	8	17	103.385	64.52	8	29	77.5043	57.14	6	21	107.357	52.07	7	30	50.8628	38.71	4	15	62.1211	57.14	6	21
		Sequence	# PSMs	# Proteins	# Protein Groups	Protein Group Accessions	Modifications	MH+ [Da]	A6: Area	B6: Area	C6: Area	D6: Area	E6: Area	F6: Area	G6: Area	H6: Area	I6: Area	J6: Area	K6: Area	L6: Area	M6: Area	N6: Area	O6: Area	P6: Area	Q6: Area	R6: Area	q-Value	PEP	A2	D2	G2	J2	M2	P2	XCorr A2	XCorr D2	XCorr G2	XCorr J2	XCorr M2	XCorr P2	A4	D4	G4	J4	M4	P4	XCorr A4	XCorr D4	XCorr G4
		AVAGADAVVSAYNAGWGNPDIYEDFMR	25	2	1	A9BYU4		2859.31	29402748	5.28727e+07	1.99091e+07	0	0	16252959	0	1.79467e+07	8.62501e+07	0	3.37336e+07	0	0	0	8.14338e+08	3.83213e+08	5.97705e+08	5.72464e+08	0	4.043e-16													High					High	6.76684
		TGKDEPLMQADGQPGTISAADLAVALVDALDK	61	2	1	A9BYU4	M8(Oxidation)	3226.62	4.22771e+07	3.99285e+07	0	30653811	2.06707e+07	2.51041e+07	2.54473e+07	6.21718e+07	85428440	4.22337e+07	62981101	21662337	18214775	2.49951e+07	9.45609e+08	5.56154e+08	989951673	8.1082e+08	0	4.043e-16													High	High	High	High	High	High	6.73762	6.71813	4.53873
		LQAVQADVLDAAAVQR	107	1	1	A9BYU4		1667.91	1.05893e+09	7.12831e+08	754656792	1315150711	657633952	4.18008e+08	7.8811e+08	1.01819e+09	1.37244e+09	6.15388e+08	656250516	5.98737e+08	9.19404e+08	6.87365e+08	11896649396	7154080628	10781466868	8933712114	0	6.618e-07													High	High	High	High	High	High	5.81162	5.13359	5.10072
		TGKDEPLMQADGQPGTISAADLAVALVDALDK	43	2	1	A9BYU4		3210.62	3.32545e+07	3.1372e+07	8.52901e+06	40340115	0	0	0	1.30856e+07	1.48189e+08	0	15537711	6.75405e+07	7.37072e+07	23577349	1487478350	448521464	1.2042e+09	1148852322	0	4.043e-16													High	High			High	High	5.47043	6.49405
		QLVDTPEFPAAIKPGASAAR	70	2	1	A9BYU4		2039.09	4.30488e+08	3.89603e+08	482377866	5.98832e+08	3.7579e+08	3.29752e+08	2.83919e+08	405814691	5.64718e+08	426911454	3.64379e+08	3.25778e+08	4.05882e+08	3.35134e+08	7.25377e+09	6643195597	7.32392e+09	7.41295e+09	0	4.043e-16													High	High	High	High	High	High	5.15193	5.98274	4.77414
		GHEVVALVRDPAK	52	1	1	A9BYU4		1390.78	1.21346e+08	1.23758e+08	3.92718e+07	7.12384e+07	0	6.79063e+07	1.08385e+08	4.92297e+07	1.95094e+08	4.52293e+07	117166381	0	6.08036e+07	1.07346e+08	1550761785	1138952640	1.34836e+09	1.83496e+09	0	1.101e-07													High	High	High	High	High	High	4.23415	4.45185	4.15451
		VALIGATGFVGSAVLK	548	2	1	A9BYU4		1502.89	5.75833e+07	3.75501e+07	0	3.39446e+07	0	1.6433e+07	1.09407e+07	22370891	0	25895645	3.7486e+07	1.70976e+07	3.15972e+07	3.44559e+07	8.92707e+08	5.66938e+08	8.05664e+08	6.50336e+08	0	9.05e-12													High	High	High	High	High	High	3.46803	3.63963	3.16789
		YLVVGGAGSLYIAPGK	409	1	1	A9BYU4		1564.87	0	0	0	0	0	0	0	0	1.3199e+07	0	4.79395e+06	0	0	0	1.60029e+08	7.89677e+07	1.13847e+08	8.57042e+07	0	1.217e-05													High	High			High	High	2.79971	2.51203
		GHEVVALVR	15	3	1	A9BYU4		979.568	1.49519e+08	1.08871e+08	0	1.9796e+08	0	0	0	0	1.31144e+08	0	83272467	7.62448e+07	0	91541782	1.45053e+09	1.46916e+09	2.17919e+09	1.65896e+09	0	0.0004737													High	High				High	2.55449	2.50486
		TGKDEPLMQADGQPGTISAADLAVALVDALDK	101	2	1	A9BYU4	N-Term(Acetyl); M8(Oxidation)	3268.65	0	895807	2.83695e+06	0	1218455	1.86825e+06	819080	0	2.27111e+07	954620	1.34538e+06	0	0	1.0723e+06	51122113	1.35599e+06	2.95478e+06	5222241	0	0.0003879													High	High	High	High	High	High	2.08328	3.2498	2.17408
		AVAGADAVVSAYNAGWGNPDIYEDFMR	20	2	1	A9BYU4	M26(Oxidation)	2875.3	0	1.90704e+07	6.43707e+06	0	0	0	7.60125e+06	0	0	0	0	5.75155e+06	0	0	2.5509e+08	1.81618e+08	2.21047e+08	1.89883e+08	0	6.399e-06															High			High			2.97036
		DALNDLQKEQGLDWTMLSPPIALHLGDHGER	55	2	1	A9BYU4	N-Term(Acetyl); M16(Oxidation)	3527.73	0	0	0	0	0	0	0	0	8.52026e+06	0	0	0	0	0	3.40506e+06	0	3.40255e+07	1.4924e+06	0	2.147e-07																		High
		EQGLDWTMLSPPIALHLGDHGER	11	2	1	A9BYU4		2572.26	0	0	0	0	0	0	0	0	0	0	0	0	0	0	32224541	3.66553e+07	147232274	4258717	0	6.189e-06																		High
		EQGLDWTMLSPPIALHLGDHGER	22	2	1	A9BYU4	M8(Oxidation)	2588.26	0	0	0	0	0	0	0	0	0	0	0	0	0	0	37983215	5.10944e+07	30087885	1.14219e+08	0	2.177e-06																		High
		VALIGATGFVGSAVLKELLQR	2	2	1	A9BYU4		2142.27	0	0	0	0	0	0	0	0	0	0	0	0	0	0	15346160	2552635	0	0	0	1.167e-05																		High
		EQGLDWTMLSPPIALHLGDHGER	6	2	1	A9BYU4	N-Term(Acetyl); M8(Oxidation)	2630.29	0	0	0	0	0	0	0	0	0	0	0	0	0	0	2.67984e+07	0	2.12494e+07	0	0	2.324e-14
		MKVALIGATGFVGSAVLKELLQR	5	2	1	A9BYU4		2401.4	0	0	0	0	0	0	0	0	0	0	0	0	0	0	0	0	0	0	0	0.02172
		DEPLMQADGQPGTISAADLAVALVDALDK	3	2	1	A9BYU4		2924.45	0	0	0	0	0	0	0	0	0	0	0	0	0	0	0	0	3.05218e+07	0	0	4.043e-16
		DEPLMQADGQPGTISAADLAVALVDALDK	1	2	1	A9BYU4	M5(Oxidation)	2940.45	0	0	0	0	0	0	0	0	0	0	0	0	0	0	0	0	1.92307e+07	0	0	8.312e-12
		QLVDTPEFPAAIKPGASAAR	1	2	1	A9BYU4	N-Term(Acetyl)	2081.09	0	0	0	0	0	0	0	0	0	0	0	0	0	0	0	0	0	0	0.006	0.1507
		DPAKLAAQPR	1	1	1	A9BYU4		1066.6	0	0	0	0	0	0	0	0	0	0	0	0	0	0	0	1.82003e+06	0	0	0.009	0.2188																		High
F6AM22	F6AM22	Elongation factor Tu OS=Delftia sp. (strain Cs1-4) GN=tuf PE=3 SV=1 - [F6AM22_DELSC]	84.34	10	4	30	3788	1.80139e+10	1.20191e+10	1.27748e+10	1.57251e+10	1.01665e+10	7.2202e+09	11199180045	1.06273e+10	16433191905	8.25796e+09	1.01223e+10	9.50524e+09	1.14295e+10	9.90703e+09	1.00041e+10	7.36188e+09	8.80699e+09	8.04546e+09	800.866	69.19	25	201	900.51	73.48	27	242	829.318	73.48	27	221	932.31	79.29	26	248	678.798	75	26	182	696.758	79.29	28	193
		Sequence	# PSMs	# Proteins	# Protein Groups	Protein Group Accessions	Modifications	MH+ [Da]	A6: Area	B6: Area	C6: Area	D6: Area	E6: Area	F6: Area	G6: Area	H6: Area	I6: Area	J6: Area	K6: Area	L6: Area	M6: Area	N6: Area	O6: Area	P6: Area	Q6: Area	R6: Area	q-Value	PEP	A2	D2	G2	J2	M2	P2	XCorr A2	XCorr D2	XCorr G2	XCorr J2	XCorr M2	XCorr P2	A4	D4	G4	J4	M4	P4	XCorr A4	XCorr D4	XCorr G4
		TTDVTGSIELPADKEMVMPGDNVSITVK	107	8	2	F6AM22;S2X398		2947.47	3.94335e+08	106876792	76837534	1.6057e+08	0	1.0489e+08	150360400	0	3.50002e+08	80839972	204674612	1.31578e+08	117163470	9.27659e+06	224698044	1.57862e+08	3.82295e+08	3.98154e+08	0	2.02e-13													High	High	High	High	High	High	8.89519	8.26632	8.00266
		TTDVTGSIELPADKEMVMPGDNVSITVK	62	8	2	F6AM22;S2X398	M16(Oxidation); M18(Oxidation)	2979.46	332122238	137098660	0	5.57248e+07	5.42971e+07	43242367	4.51065e+07	34994432	73967723	3.55541e+06	36583910	69948338	68847367	30812745	5.85783e+07	67511913	5.19604e+07	7.66962e+07	0	0.003989													High	High	High	High	High	High	7.11436	7.086	6.28139
		TTDVTGSIELPADKEMVMPGDNVSITVK	92	8	2	F6AM22;S2X398	M18(Oxidation)	2963.46	1.57592e+08	8528411	1.23495e+07	4.04506e+07	37054279	4284028	0	0	0	62755756	77114648	2.21539e+06	8.43371e+07	5.60194e+06	2.3458e+08	63495735	0	1.58228e+08	0	3.942e-16													High	High		High	High	High	7.095	7.27673
		NKPHVNVGTIGHVDHGK	60	7	2	F6AM22;A0A0F4VCP0		1808.95	48668796	1.52814e+08	0	35635085	0	120206267	0	0	0	4.21906e+07	38999910	4.16272e+07	3.2603e+07	33217519	0	4.54467e+07	37539814	1.1023e+08	0	7.823e-05													High	High		High	High	High	6.8508	6.10077
		LALEGDQSDKGEPAILR	218	2	1	F6AM22		1811.95	18717289970	1.2841e+10	15689399308	16612078335	1.11823e+10	9.5818e+09	12233074434	1.23117e+10	15168874182	9.47528e+09	12299494087	9.76431e+09	1.18732e+10	1.1474e+10	1.07488e+10	1.06586e+10	10713227341	10266266621	0	4.043e-16													High	High	High	High	High	High	6.28145	6.11678	6.1959
		HYAHVDCPGHADYVK	128	33	4	F6AM22;S2X398;A0A0F4VCP0;A0A096H304	C7(Carbamidomethyl)	1768.79	7.77365e+08	901810615	831087832	1.09408e+09	1.01986e+09	787786176	1.04983e+09	1.13195e+09	2030592362	1141037525	8.52686e+08	8.66558e+08	7.33946e+08	674585644	5.7611e+07	2.02227e+08	5.68944e+08	19634717	0	1.925e-08													High	High	High	High	High	High	6.25825	6.56331	6.40353
		AVDGAFAMPVEDVFSISGR	89	9	3	F6AM22;S2X398;A0A096H304		1967.96	3597464951	4.00562e+09	2.46335e+09	3.59191e+09	2.5549e+09	1.61495e+09	2401057810	1.17183e+09	4641232734	2.38136e+09	2.55187e+09	2.15279e+09	2.03717e+09	1.47751e+09	2.91842e+09	1413523619	1.99822e+09	2.36609e+09	0	1.626e-07													High	High	High	High	High	High	5.99774	5.98991	6.08673
		KLLDQGQAGDNVGLLLR	110	9	3	F6AM22;S2X398;A0A096H304		1810.02	3.17375e+09	1.56529e+09	2.98986e+09	3.32902e+09	1835304401	1.57103e+09	2.02809e+09	2.08418e+09	3144091675	1.92477e+09	2221242198	2.33347e+09	2.34481e+09	821361440	2038809463	1.3874e+09	2.16524e+09	1.6629e+09	0	1.475e-15													High	High	High	High	High	High	5.93395	6.31637	5.9334
		VGEEIEIVGIRDTQK	100	8	2	F6AM22;S2X398		1685.91	2506021516	2220554609	2922921505	1.98059e+09	9.70918e+07	1.8065e+09	1.95872e+09	2323888144	2.66524e+09	1.1573e+09	2420734999	1.57494e+09	2.13769e+09	1809440793	1.46949e+09	1.97818e+09	1.66043e+09	1.97995e+09	0	9.531e-08													High	High	High	High	High	High	5.90865	5.77549	5.94522
		AVDGAFAMPVEDVFSISGR	127	9	3	A0A096H304;F6AM22;S2X398	M8(Oxidation)	1983.95	7.99472e+08	7.97079e+08	588513936	9.24564e+08	5.11561e+08	261652688	5.02343e+08	503964940	681269680	277144720	4.91981e+08	5.69824e+08	5.77257e+08	395485641	4.83804e+08	2.82573e+08	419390058	280973624	0	2.78e-15													High	High	High	High	High	High	5.73614	5.85927	5.94772
		TTLTAAIATVLSKK	48	8	2	F6AM22;S2X398		1417.86	1.24713e+08	6.73991e+07	1.86005e+08	3.19226e+07	1.98947e+07	55510079	47189528	67854350	2.69691e+07	9.61744e+06	1.3685e+08	3.83729e+07	4.39296e+07	8.05612e+07	25643208	5.94806e+07	7.99293e+07	4.75872e+07	0	6.211e-11													High	High	High	High	High	High	5.23126	4.52042	5.02798
		GITINTAHVEYETAGR	172	4	1	F6AM22		1731.87	8.62249e+09	6.25183e+09	7328301090	9.402e+09	5.70125e+09	5.04832e+09	6.96744e+09	6.61431e+09	7.16848e+09	5.76563e+09	7.04361e+09	5.70075e+09	7.56643e+09	5.71911e+09	5.2603e+09	3927181768	5.94523e+09	4.20027e+09	0	1.048e-10													High	High	High	High	High	High	5.21522	5.0041	5.08104
		LLDQGQAGDNVGLLLR	174	9	3	F6AM22;S2X398;A0A096H304		1681.92	17030292180	12137131144	10895378520	14854768816	9218843062	5417523700	10159012452	9292182004	1.57637e+10	5802919336	8654733828	8729677818	11284706880	8611056116	9286735352	5021047138	7444333260	6724009474	0	2.989e-13													High	High	High	High	High	High	5.09417	5.20035	5.18489
		LAEALDSYIPTPER	170	4	1	F6AM22		1574.81	18294168576	1.10791e+10	11739732288	15708493603	1.00982e+10	6590037930	11205453249	10278135037	17390656645	8.28845e+09	9.4126e+09	9.82013e+09	1.11306e+10	9.63603e+09	9976640123	6.40594e+09	8.26342e+09	7146114034	0	6.028e-06													High	High	High	High	High	High	4.70472	4.84373	4.79375
		QVGVPYIIVFLNK	135	9	3	A0A096H304;F6AM22;S2X398		1489.88	4514633605	2831987911	3.00494e+09	4311052100	3.13834e+09	2.22377e+09	3877168524	3280152033	6228774110	2.52039e+09	3.16527e+09	3218953908	3.38512e+09	2.42502e+09	1.30144e+09	6.8546e+08	8.6452e+08	6.92637e+08	0	0.0001175													High	High	High	High	High	High	4.52559	4.53118	4.35802
		TTLTAAIATVLSK	625	9	3	A0A096H304;F6AM22;S2X398		1289.77	1.33017e+10	8.11679e+09	8.13854e+09	10039886313	5.69841e+09	4.33654e+09	7207326443	6.59397e+09	7.67898e+09	4694738865	8023838490	7809524994	8796138909	5774813606	6.35687e+09	4.16531e+09	6.19179e+09	4.95408e+09	0	0.0002324													High	High	High	High	High	High	4.47978	4.34159	4.42779
		TTDVTGSIELPADK	60	8	2	F6AM22;S2X398		1446.73	2074304514	9.79394e+08	985233055	1.54129e+09	1224805677	6.71125e+08	1132010286	840025179	1.25544e+09	911737359	8.64835e+08	7.99635e+08	1.25596e+09	1018319352	9.02969e+08	6.7433e+08	935678725	724610882	0	0.04374													High	High	High	High	High	High	4.1638	4.46073	4.20998
		NMITGAAQMDGAILVCSAADGPMPQTR	8	32	4	F6AM22;S2X398;A0A0F4VCP0;A0A096H304	C16(Carbamidomethyl)	2776.3	0	0	0	0	0	0	0	0	0	0	5150818	2.73788e+06	0	0	0	0	0	0	0	0.0002793													High		High				3.80329		3.65387
		VGEEIEIVGIR	94	8	2	F6AM22;S2X398		1213.68	10174735531	4753784331	5.91553e+09	11174829113	6.8587e+09	3.20578e+09	6.83334e+09	6.65373e+09	9.77165e+09	4.99278e+09	5184713979	5.14575e+09	6.61255e+09	5313706513	6.19617e+09	3.95678e+09	5.14303e+09	3.54856e+09	0	5.978e-07													High	High	High	High	High	High	3.76557	3.87809	3.75225
		TIVTGVEMFRK	92	8	2	F6AM22;S2X398		1280.7	1.46658e+09	1.34379e+09	1201210855	5.49239e+08	69098085	7.81238e+08	902367312	585921936	7.42527e+08	557951846	1516602257	8.21824e+08	1062646719	616600106	1.0215e+09	6.4329e+08	9.58894e+08	1.11812e+09	0	2.015e-05													High	High	High	High	High	High	3.57761	3.55588	3.9251
		AYDQIDAAPEEK	74	7	2	F6AM22;S2X398		1349.62	1.36441e+10	7.43059e+09	8354990521	12258613757	6.83769e+09	5454767631	9279902018	8133187036	16047145628	5.74596e+09	6.7226e+09	6309188948	8314653285	6.49114e+09	5.8451e+09	4.05996e+09	5.82952e+09	4764186525	0	0.003365													High	High	High	High	High	High	3.41302	3.11227	3.09349
		TIVTGVEMFR	98	8	2	F6AM22;S2X398		1152.61	3.90305e+09	2748316707	2.02913e+09	4856336826	3498900710	1.21964e+09	3.09051e+09	1.3428e+09	6.54538e+09	3.10129e+09	2.66166e+09	2065146097	2.60908e+09	1598711193	4.13972e+09	1.7457e+09	2239182013	2110040918	0	0.001307													High	High	High	High	High	High	3.22673	3.01877	3.02747
		YDFPGDDTPIIR	169	9	3	A0A096H304;F6AM22;S2X398		1408.67	14407935842	9588533314	1.0257e+10	12880866900	8.15658e+09	5.48877e+09	9.33811e+09	9.0565e+09	15861773442	7.01014e+09	8.02301e+09	8.9313e+09	9657917523	7990044514	7742541534	4.8036e+09	6415067586	5.82878e+09	0	0.0007054													High	High	High	High	High	High	3.21683	3.40051	3.23877
		LIAPIAMEEGLR	53	8	2	F6AM22;S2X398		1312.73	8.10831e+09	8.7604e+09	5.09583e+09	9256366055	6291356185	3.12582e+09	7054234790	2.95098e+09	1.10772e+10	6.21425e+09	5.67271e+09	4819059471	5.29791e+09	0	8116033389	3.94564e+09	5146375012	5.8573e+09	0	0.0003125													High	High	High	High	High	High	3.2089	3.30998	3.22664
		AVDGAFAMPVEDVFSISGR	44	9	3	F6AM22;S2X398;A0A096H304	N-Term(Acetyl); M8(Oxidation)	2025.98	4.29558e+07	4.87084e+07	33139033	150579956	1.41646e+08	30057171	5.33184e+07	6.26177e+07	1.38101e+08	5.39864e+07	4.69515e+07	4.77167e+07	4.57e+07	36426354	82729447	29422738	35534710	3.1994e+07	0	0.001156													High	High	High	High	High	High	3.01211	3.08436	2.92447
		EMVMPGDNVSITVK	13	9	3	A0A096H304;F6AM22;S2X398		1519.75	1.36903e+08	1.1727e+08	7.66551e+07	0	0	55916952	0	7.8693e+07	189566940	0	0	0	1.37175e+08	0	139295924	5.15856e+07	1.07466e+08	9.27425e+07	0	1.231e-06													High			High	High	High	2.91634
		LIAPIAMEEGLR	43	8	2	F6AM22;S2X398	M7(Oxidation)	1328.73	2759696520	1665534767	1532001812	2483395990	1.25915e+09	9.19598e+08	1355210705	1318056833	1.43443e+09	9.11433e+08	1208932567	9.80044e+08	1493874178	1075997449	1002685173	8.80489e+08	1017384380	9.18311e+08	0	0.0005821													High	High	High	High	High	High	2.79733	3.05636	2.98382
		TIVTGVEMFR	34	8	2	F6AM22;S2X398	M8(Oxidation)	1168.6	960669428	6.07575e+08	5.1603e+08	1.16133e+09	7.68245e+08	3.19812e+08	5.65034e+08	3.76646e+08	0	4.98134e+08	4.20256e+08	3.8691e+08	2.65907e+08	3.61133e+08	5.33635e+08	0	396438709	3.26503e+08	0	0.002397													High	High	High	High	High	High	2.68567	2.62011	2.74043
		LALEGDQSDK	24	5	2	F6AM22;A0A096H304		1075.53	7.82065e+08	2.98976e+08	3.13784e+08	7.16722e+08	361914590	198591882	477303084	3.15361e+08	4.73294e+08	3.48578e+08	3.04573e+08	3.24769e+08	6.56991e+08	4.94229e+08	3.05373e+08	2.23658e+08	4.26786e+08	2.96744e+08	0	0.0001226													High	High	High	High	High	High	2.57369	2.69818	2.57157
		EHILLAR	38	8	2	F6AM22;S2X398		851.509	4.6975e+09	1.73981e+09	2.06396e+09	5258501832	1222984275	1370485642	3358505812	3092703752	3679437696	2063252420	2464269468	1823463114	4169678120	2790675614	1598506326	1554254070	2639510604	2222184286	0	0.005871													High	High	High	High	High	High	2.33528	2.24684	2.22552
		EMVMPGDNVSITVK	2	9	3	F6AM22;S2X398;A0A096H304	M4(Oxidation)	1535.75	0	0	0	0	0	0	0	0	0	0	0	0	0	0	1.75439e+07	0	0	0	0	0.001388													High						2.19473
		TVGAGVVAK	39	29	3	F6AM22;S2X398;A0A0F4VCP0		801.482	4.83763e+09	2.19293e+09	3.13643e+09	5.34512e+09	1.58384e+09	1.47045e+09	2.84803e+09	2.60063e+09	4.95406e+09	4173942482	2.96438e+09	2.50258e+09	3929714077	2790207628	1.9259e+09	2.61148e+09	3748853162	3047651535	0	0.001968													High	High	High	High	High	High	2.14687	2.16129	2.07337
		HTPFFNNYRPQFYFR	233	9	3	A0A096H304;F6AM22;S2X398		2033.98	0	2.6836e+07	4.7811e+06	3.67382e+08	2.13063e+08	12682662	2.45678e+08	419525628	1.63546e+09	169443372	3.70324e+08	6.17693e+08	1.0967e+08	1.95294e+08	6.98405e+07	8.91851e+06	267687556	8.69595e+06	0	0.0001457														High	High	High	High	High		4.66649	4.84146
		NMITGAAQMDGAILVCSAADGPMPQTR	15	32	4	F6AM22;S2X398;A0A0F4VCP0;A0A096H304	N-Term(Acetyl); M2(Oxidation); C16(Carbamidomethyl)	2834.32	0	1.20574e+06	2.03374e+07	0	0	5.87929e+06	0	0	0	0	0	9.66853e+06	4.24563e+07	0	0	0	0	0	0	0.0008262																High	High
		TIVTGVEMFRK	39	8	2	F6AM22;S2X398	M8(Oxidation)	1296.7	0	3.97086e+08	461408895	3.76133e+08	0	2.51122e+08	2.891e+08	267564618	217473988	176567818	403631041	231629478	374978985	295619452	2.58846e+08	2.75149e+08	317413930	3.44772e+08	0	6.664e-05														High	High	High	High	High		3.06416	2.75088
		AYDQIDAAPEEKAR	3	7	2	F6AM22;S2X398		1576.76	0	2.38534e+07	3.02276e+07	0	0	0	0	0	3.28062e+07	0	0	0	0	0	0	0	0	0	0	2.453e-05
		NMITGAAQMDGAILVCSAADGPMPQTR	8	32	4	F6AM22;S2X398;A0A0F4VCP0;A0A096H304	N-Term(Acetyl); M9(Oxidation); C16(Carbamidomethyl); M23(Oxidation)	2850.31	0	6.5468e+06	0	6.08756e+06	0	2.02474e+06	0	0	0	5.30671e+06	0	0	0	0	0	0	0	0	0	7.488e-05														High		High				2.34372
		HYAHVDCPGHADYVK	2	33	4	F6AM22;S2X398;A0A0F4VCP0;A0A096H304	N-Term(Acetyl); C7(Carbamidomethyl)	1810.8	0	2.49715e+07	2.13934e+07	0	0	0	0	0	0	0	0	0	0	0	0	0	0	0	0	0.001064
		GQVLCKPGSIKPHTHFTAEVYVLSK	158	8	2	F6AM22;S2X398	C5(Carbamidomethyl)	2796.48	0	0	0	0	1.43939e+06	0	533110	1627723	1.15261e+07	0	1.52771e+07	6.50238e+06	2173800	3.46946e+06	0	0	2.54619e+06	0	0	0.000268														High	High	High	High	High		1.27965	3.08593
		CDMVDDEELLELVEMEVR	3	8	2	F6AM22;S2X398	C1(Carbamidomethyl); M3(Oxidation)	2239.98	0	0	0	0	0	0	0	0	2.06643e+07	0	0	0	0	0	0	0	0	0	0	6.223e-07
		CDMVDDEELLELVEMEVR	6	8	2	F6AM22;S2X398	C1(Carbamidomethyl)	2223.99	0	0	0	0	0	0	0	0	36547545	0	0	0	6.19822e+06	0	0	0	1.1738e+07	0	0	1.113e-07																	High
		NMITGAAQMDGAILVCSAADGPMPQTR	2	13	2	F6AM22;S2X398	M9(Oxidation); C16(Carbamidomethyl)	2792.31	0	0	0	0	0	0	0	0	0	0	0	0	0	0	0	0	0	0	0.001	0.02848														High						2.07446
		NMITGAAQMDGAILVCSAADGPMPQTR	1	13	2	F6AM22;S2X398	N-Term(Acetyl); M2(Oxidation); M9(Oxidation); C16(Carbamidomethyl); M23(Oxidation)	2866.3	0	0	0	0	0	3.17778e+06	0	0	0	0	0	0	0	0	0	0	0	0	0.002	0.08136
		TTDVTGSIELPADKEMVMPGDNVSITVK	3	8	2	F6AM22;S2X398	N-Term(Acetyl); M16(Oxidation); M18(Oxidation)	3021.48	0	0	0	0	0	0	0	0	0	0	0	0	0	0	0	0	0	1.72857e+06	0.003	0.04695
		GEPAILR	5	7	3	F6AM22;S2X398;A9BN75		755.441	0	0	0	0	0	55952464	0	0	180737199	0	0	78418838	142830164	0	0	0	0	0	0.005	0.1423																	High
		NKPHVNVGTIGHVDHGK	1	3	1	F6AM22	N-Term(Acetyl)	1850.95	0	0	0	0	0	0	0	0	0	0	0	0	0	0	0	0	0	0	0.006	0.1567															High						0.248333
		TTDVTGSIELPADKEMVMPGDNVSITVK	7	8	2	F6AM22;S2X398	N-Term(Acetyl); M16(Oxidation)	3005.49	0	0	0	0	0	0	0	0	0	0	0	0	0	0	0	0	0	0	0.007	0.1801															High	High					1.69464
O87111	O87111	Beta-ketothiolase OS=Delftia acidovorans GN=phaA PE=3 SV=1 - [O87111_DELAC]	83.97	9	22	23	1092	1.66439e+09	1.10691e+09	1.03802e+09	1.46535e+09	1.83609e+09	1.21298e+09	2.178e+09	2.1212e+09	2.84072e+09	1.49458e+09	1.06973e+09	1.06049e+09	1.39777e+09	1.17375e+09	1.46749e+09	1.02841e+09	1.34583e+09	1.01853e+09	233.523	53.44	18	51	270.885	53.44	18	63	255.508	51.15	17	59	250.283	48.35	17	55	270.661	53.44	18	62	303.382	56.23	19	73
		Sequence	# PSMs	# Proteins	# Protein Groups	Protein Group Accessions	Modifications	MH+ [Da]	A6: Area	B6: Area	C6: Area	D6: Area	E6: Area	F6: Area	G6: Area	H6: Area	I6: Area	J6: Area	K6: Area	L6: Area	M6: Area	N6: Area	O6: Area	P6: Area	Q6: Area	R6: Area	q-Value	PEP	A2	D2	G2	J2	M2	P2	XCorr A2	XCorr D2	XCorr G2	XCorr J2	XCorr M2	XCorr P2	A4	D4	G4	J4	M4	P4	XCorr A4	XCorr D4	XCorr G4
		VGTDQVGEVIMGQVLAAGAGQNPAR	81	4	1	O87111		2438.25	5.76564e+08	5.26575e+08	4.03817e+08	562862578	729915712	518326430	883524137	4.92781e+08	1252260648	6.44787e+08	5.37816e+08	5.308e+08	2.41401e+08	3.26233e+08	675559040	335057276	4.40535e+08	4.48092e+08	0	5.586e-16													High	High	High	High	High	High	8.14151	8.106	8.4348
		AGSVTAGNASGLNDGAAAVVVMSASK	59	4	1	O87111		2305.15	147902937	8.29126e+07	9.38427e+07	89299806	128741220	1.54896e+08	1.51591e+08	112042445	1.98119e+08	2.00993e+08	139046508	53128472	112631090	9.25989e+07	145750274	1.10918e+08	119080176	1.53598e+08	0	3.961e-16													High	High	High	High	High	High	7.19326	7.07932	6.41464
		KTNADALAGLRPAFDK	85	2	1	O87111		1687.91	398144400	2.65314e+08	2.80283e+08	2.39002e+08	185436652	3.54853e+08	3.05286e+08	4.69701e+08	6.88688e+07	4.09461e+08	281351690	135984930	205597648	2.03498e+08	5.8265e+07	56267074	3.09592e+08	315263646	0	1.093e-12													High	High	High	High	High	High	7.1071	7.3672	6.72719
		IVSYATSGLDPATMGLGPVFASR	67	4	1	O87111		2310.18	155117624	2.14419e+08	1.36218e+08	201141230	2.81398e+08	1.71056e+08	2.95353e+08	163059083	4.75408e+08	2.20778e+08	1.72866e+08	184630025	1.81062e+08	115450088	265660358	1.08893e+08	1.80247e+08	2.07337e+08	0	5.898e-09													High	High	High	High	High	High	7.04615	6.55407	6.89871
		KGDPVVFAADEYINRK	47	4	1	O87111		1821.95	344855224	2.332e+08	259420124	3.42174e+08	3.16288e+08	4.38087e+08	555546648	667127280	699645760	427368170	3.66016e+08	289674342	405517469	3.07728e+08	2.75224e+08	205157256	556294204	3.17343e+08	0	4.05e-16													High	High	High	High	High	High	6.74236	6.96202	6.8365
		KGDPVVFAADEYINR	65	4	1	O87111		1693.86	2.05527e+08	3.03842e+08	3.54106e+08	2.13473e+08	428937376	4.28958e+08	4.32536e+08	334550246	5.124e+08	5.15377e+08	3.97603e+08	1.91745e+08	2.01719e+08	350974166	544701056	2.04611e+08	2.87621e+08	369445455	0	2.871e-06													High	High	High	High	High	High	5.70369	5.21202	5.53559
		IVSYATSGLDPATMGLGPVFASR	53	4	1	O87111	M14(Oxidation)	2326.17	4.92071e+07	31160871	3.61895e+07	5.04266e+07	4.25679e+07	2.67055e+07	7.41039e+07	6.20701e+07	36148295	45651270	0	29994933	0	2.04482e+07	24023407	1.68741e+07	0	23953076	0	6.406e-08													High	High	High	High	High	High	5.65273	5.12951	5.26716
		TNADALAGLRPAFDK	48	2	1	O87111		1559.82	610560052	422179400	4.90291e+08	5.39312e+08	6.87174e+08	7.45761e+08	7.8184e+08	1.04151e+09	9.48274e+08	575788454	5.38812e+08	4.61398e+08	6.67965e+08	5.83271e+08	466696156	4.51927e+08	5.97239e+08	528279415	0	1.115e-12													High	High	High	High	High	High	4.99058	5.17081	5.39455
		GDPVVFAADEYINRK	36	4	1	O87111		1693.86	5.89132e+07	3.03842e+08	0	8.03341e+07	428937376	4.28958e+08	4.32536e+08	1.46326e+08	3.29072e+08	0	3.97603e+08	7.16127e+07	1.03368e+08	350974166	0	0	2.87621e+08	369445455	0	6.296e-14													High	High	High		High		4.7332	5.43034	5.19062
		VNVNGGAIAIGHPIGASGAR	24	8	1	O87111		1831	3.86076e+07	7.60548e+07	150545287	0	0	1.64865e+08	2.51658e+07	2.17342e+08	0	0	1.43463e+08	9.80423e+07	1.62706e+08	1.63603e+08	0	2.69812e+06	1.88195e+08	171267913	0	3.863e-10													High		High		High	High	4.71402		4.99072
		ETPALTINAVCGSGLK	35	5	1	O87111	C11(Carbamidomethyl)	1630.85	630246043	304292984	4.21522e+08	503642539	6.13944e+08	510589490	9.50869e+08	1.02387e+09	1.24185e+09	6.71641e+08	4.62155e+08	4.36943e+08	520682575	4.69066e+08	3.68919e+08	266005728	341430114	2.94384e+08	0	3.538e-05													High	High	High	High	High	High	4.38852	4.3923	4.11374
		GDPVVFAADEYINR	51	4	1	O87111		1565.76	1.66382e+08	107808316	9.70975e+07	1.55206e+08	2.14302e+08	1.06077e+08	2.26064e+08	2.12771e+08	3.41656e+08	1.27133e+08	90039807	118163287	120764513	1.10633e+08	4.62042e+07	2.48713e+07	37101084	25777080	0	1.704e-08													High	High	High	High	High	High	4.17297	4.0265	4.34743
		FVDEIVPVSIPQR	75	4	1	O87111		1498.83	1132160336	9.08378e+08	7.8062e+08	1.05663e+09	1.55462e+09	820893817	1616100604	1631944824	2405499328	957561674	7.42853e+08	827386629	9.26762e+08	8.60015e+08	1.1033e+09	6.56145e+08	912428340	7.69048e+08	0	0.0007225													High	High	High	High	High	High	3.98468	3.99539	4.13994
		IPATELGSIVIR	77	4	1	O87111		1268.76	2.0868e+09	1.34894e+09	1333018440	1758747577	2.29932e+09	1.47768e+09	2.61187e+09	2.49522e+09	3.47809e+09	1.8826e+09	1.28732e+09	1396783130	1.70178e+09	1520442379	1.79315e+09	1.12166e+09	1.6602e+09	1.22807e+09	0	0.0002073													High	High	High	High	High	High	3.92927	3.90088	4.00649
		ILVTLLHEMQR	96	6	2	O87111;S2XPV6		1352.77	1.65608e+08	2.24751e+08	6.62614e+07	1.96892e+08	256447782	2.18526e+08	3.43348e+08	1.53666e+08	382351372	242824192	2.50671e+08	2.12873e+08	2.32111e+08	83703346	287740075	91008968	3.09369e+08	212561749	0	3.046e-07													High	High	High	High	High	High	3.89027	4.08245	3.87919
		EQQDALALASQQK	41	4	1	O87111		1429.73	1082343155	642195736	6.90194e+08	1.15925e+09	1124979413	9.5046e+08	1681251679	1.73075e+09	2.24515e+09	1.18791e+09	7.62792e+08	8.01114e+08	1035666725	787897819	7.24353e+08	6.05413e+08	8.81709e+08	782627002	0	0.000476													High	High	High	High	High	High	3.79926	4.05282	3.93841
		MEDIVIVSAVR	3	5	1	O87111	M1(Oxidation)	1247.67	126303444	3.36202e+07	0	0	0	0	0	0	0	94836891	0	0	0	0	0	0	0	0	0	5.891e-05													High			High			3.62314
		FVDEIVPVSIPQRK	45	4	1	O87111		1626.92	1.84496e+08	1.26523e+08	2.19026e+08	1.52751e+08	104527574	2.39996e+08	2.52829e+08	3.20127e+08	297869710	204819191	223075331	1.89039e+08	2.01868e+08	2.1086e+08	187833542	189094028	2.19784e+08	205173211	0	0.0001488													High	High	High	High	High	High	3.53438	3.52291	3.91732
		ILVTLLHEMQR	9	6	2	O87111;S2XPV6	M9(Oxidation)	1368.77	48776150	61598266	0	0	0	33661111	0	0	3.31563e+07	34917515	0	0	0	0	5.40055e+07	2.55684e+07	0	1.89169e+06	0	1.905e-07													High			High		High	3.43083
		ALGLTPLAR	33	3	1	O87111		911.568	1774192078	1063400445	1.00043e+09	1.47806e+09	1.65434e+09	1.2108e+09	2240894022	2.13762e+09	2.63857e+09	1.41323e+09	1159069571	9.57299e+08	1.45587e+09	1.14079e+09	1506013220	1307423496	1.46485e+09	1.04489e+09	0	0.0002195													High	High	High	High	High	High	2.43407	2.29265	2.35628
		VGTDQVGEVIMGQVLAAGAGQNPAR	1	4	1	O87111	M11(Oxidation)	2454.24	0	1.79673e+06	0	0	0	0	0	0	0	0	0	0	0	0	0	0	0	0	0	1.43e-12
		AGSVTAGNASGLNDGAAAVVVMSASK	5	4	1	O87111	M22(Oxidation)	2321.14	0	5.32777e+06	0	0	0	3.47907e+06	1.15597e+07	1.63556e+07	0	0	0	0	1.05104e+07	0	0	0	0	0	0	0.007489															High		High				2.75532
		AKVGTDQVGEVIMGQVLAAGAGQNPAR	13	4	1	O87111		2637.38	0	0	762731	0	0	2.02257e+07	0	0	1.0314e+08	25957975	5.18427e+07	0	0	1.96537e+07	0	0	3.06485e+07	1.2024e+06	0	2.24e-15															High	High		High			6.35311
		MEDIVIVSAVR	13	5	1	O87111		1231.67	0	0	0	294678468	375752447	0	5.45573e+08	2.98339e+06	5.40644e+06	404131036	2.67519e+08	6.98406e+06	0	0	0	0	0	0	0	1.05e-05														High	High	High	High			3.01	2.98995
		VGTDQVGEVIMGQVLAAGAGQNPAR	7	4	1	O87111	N-Term(Acetyl); M11(Oxidation)	2496.27	0	0	0	5215258	0	2.13436e+06	0	0	0	0	0	8.93242e+07	0	0	0	0	0	0	0	0.00397														High	High	High				2.9731	2.78409
		KGLAGLCIGGGMGVAMAVER	9	3	1	O87111	C7(Carbamidomethyl)	1947	0	0	0	0	1.11653e+06	0	0	0	0	631286	0	0	0	0	0	0	0	0	0	0.01466																High
		MADTMIVDGLWDVYNQYHMGITAENVAK	3	4	1	O87111		3185.47	0	0	0	0	0	0	0	0	4.41717e+07	0	0	0	0	0	0	0	0	0	0	6.631e-05															High						4.97272
		MADTMIVDGLWDVYNQYHMGITAENVAK	3	4	1	O87111	M5(Oxidation)	3201.48	0	0	0	0	0	0	0	0	0	1.24305e+07	0	0	0	0	0	0	0	0	0	0.0002478																High
		IVSYATSGLDPATMGLGPVFASR	4	4	1	O87111	N-Term(Acetyl)	2352.19	0	0	0	0	0	0	0	0	0	0	0	0	0	7036640	0	0	0	0	0.001	0.02377														High						3.64092
		AGWTAQDVDLFELNEAFAAQACAVNQELGIDPAK	1	2	1	O87111	C22(Carbamidomethyl)	3662.73	0	0	0	0	0	0	0	0	0	0	0	0	0	0	0	0	0	0	0.001	0.01316
		AVMLAAQAVATGDSEIVVAGGQENMSLSPHVLPGSR	3	4	1	O87111		3562.8	0	0	0	0	0	0	0	0	0	0	0	0	0	0	0	0	0	0	0.002	0.06917																	High
F6AUN7	F6AUN7	60 kDa chaperonin OS=Delftia sp. (strain Cs1-4) GN=groL PE=3 SV=1 - [F6AUN7_DELSC]	83.91	42	7	57	8701	1.27918e+10	8.39169e+09	9.28744e+09	1.56367e+10	5.51256e+09	4.21621e+09	9894644782	6.74142e+09	1.00333e+10	6.15999e+09	8.5403e+09	8.59111e+09	1.28073e+10	9.7696e+09	1.26378e+10	1.00363e+10	1.28557e+10	1.14864e+10	2013.15	73.13	49	463	2149.63	76.42	50	524	2244.52	77.15	49	532	2448.79	77.7	49	555	1500.14	73.86	41	355	1483.56	75.5	47	373
		Sequence	# PSMs	# Proteins	# Protein Groups	Protein Group Accessions	Modifications	MH+ [Da]	A6: Area	B6: Area	C6: Area	D6: Area	E6: Area	F6: Area	G6: Area	H6: Area	I6: Area	J6: Area	K6: Area	L6: Area	M6: Area	N6: Area	O6: Area	P6: Area	Q6: Area	R6: Area	q-Value	PEP	A2	D2	G2	J2	M2	P2	XCorr A2	XCorr D2	XCorr G2	XCorr J2	XCorr M2	XCorr P2	A4	D4	G4	J4	M4	P4	XCorr A4	XCorr D4	XCorr G4
		TALQNAASVASLLLTTEAMIAESPK	165	3	2	F6AUN7;S2X2X3	M19(Oxidation)	2546.34	1758828968	1.1767e+09	960582426	1200487839	488273256	4.46195e+08	7.23133e+08	6.28781e+08	5.03591e+08	4.64279e+08	8.70636e+08	943638309	1122317006	6.06742e+08	1.1966e+09	787695204	9.10948e+08	9.29375e+08	0	4.043e-16													High	High	High	High	High	High	8.71722	8.5969	8.9161
		IEIGKENTTIIDGAGQAAEIEAR	158	3	2	F6AUN7;S2X2X3		2399.24	9.16087e+09	6620179083	8.51939e+09	9302606506	3217468260	3.52691e+09	5.29505e+09	4.93489e+09	4857683439	3892282676	7.31716e+09	6519675344	7.94807e+09	7.16049e+09	9958897536	6.83358e+09	9328155515	8.4532e+09	0	6.548e-13													High	High	High	High	High	High	8.6579	8.46488	8.36379
		EIAQVGSISANSDESVGSIIAEAMDKVGK	23	4	2	F6AUN7;S2X2X3		2905.45	8.51405e+07	100854586	1.34764e+08	8.49031e+07	0	5.22847e+07	5.41404e+07	4.05858e+07	61157575	21578814	1.32201e+08	6.33452e+07	0	3.61973e+07	1.1567e+08	138860249	9.87214e+07	201001577	0	4.043e-16													High	High	High	High		High	8.5271	7.95967	7.33074
		VIAEEVGLALDKVTLEDLGQAVR	293	3	2	F6AUN7;S2X2X3		2438.35	6.84285e+09	3.79827e+09	3.63573e+09	6374007156	2.05962e+09	2.08052e+09	4.06115e+09	3.15241e+09	4.65036e+09	2292818871	4.73505e+09	5253895998	5.47024e+09	3.56006e+09	6.11373e+09	4.19127e+09	5.52819e+09	4.30917e+09	0	4.17e-10													High	High	High	High	High	High	8.32191	8.25334	8.30408
		TALQNAASVASLLLTTEAMIAESPK	485	3	2	F6AUN7;S2X2X3		2530.35	8.6514e+09	5.56501e+09	4400754048	2.95958e+09	2171667264	1.68725e+09	3.34845e+09	1.93377e+09	4.72136e+09	1.59028e+09	5.68079e+09	4.48761e+09	3870087210	2.52502e+09	5.13833e+09	4.25347e+09	6308635727	6.76121e+09	0	5.429e-08													High	High	High	High	High	High	8.31081	8.1845	8.32029
		EIAQVGSISANSDESVGSIIAEAMDK	93	4	2	F6AUN7;S2X2X3		2621.26	6.92405e+08	1.07866e+09	7.64595e+08	982638666	575835346	4.41316e+08	6.14858e+08	291971434	655550152	571372042	9.61878e+08	883880633	3.90594e+08	5.66223e+08	1.39296e+09	7.74767e+08	1146811289	1.3472e+09	0	3.961e-16													High	High	High	High	High	High	7.24234	7.45325	7.4564
		TNDIAGDGTTTATVLAQAIVR	722	4	3	F6AUN7;S2X2X3;A0A096HSA2		2088.1	4.17079e+09	3.616e+09	4090939902	4852362016	1835151805	1972570977	3233198824	2975542528	2.48454e+09	1769823346	3842471758	3858845400	4968379424	3892044520	4841653554	3.87151e+09	4478416501	4100243555	0	4.774e-08													High	High	High	High	High	High	6.755	6.80425	6.92031
		KISNIRDLLPTLEAVAK	70	5	3	F6AUN7;S2X2X3;A0A096HSA2		1881.12	9.96562e+07	19515073	2.84756e+07	1.44414e+07	0	1.37472e+07	5.04247e+07	40273150	0	0	4.47829e+07	24672929	5.61354e+07	2.30798e+07	41481450	6.25311e+07	6.21855e+07	6.84157e+07	0	1.173e-07													High	High	High		High	High	6.56853	4.71545	5.3552
		QVALLDNPFVLLFDKK	194	4	2	F6AUN7;S2X2X3		1860.07	4.03963e+09	2.27444e+09	2.50981e+09	3.64727e+09	1.6516e+09	1.53e+09	2.66461e+09	1.92645e+09	2.96927e+09	1.46653e+09	3.04131e+09	3217752403	7.11249e+08	1.92052e+09	3.85262e+09	2243305701	3.25995e+09	2985733748	0	5.875e-13													High	High	High	High	High	High	6.38537	6.48554	6.32925
		GIDKAVAALVEELKK	218	4	2	F6AUN7;S2X2X3		1583.94	1.93261e+08	3.20669e+07	126405770	1.06966e+08	0	1.38922e+07	1.00271e+08	128751837	1.68004e+08	1.87099e+07	1.86446e+08	1.94693e+08	136050473	5.07423e+07	1.25603e+08	1.65029e+08	2.87913e+08	2.43714e+08	0	5.931e-06													High	High	High	High	High	High	6.18909	6.36024	6.3885
		EIAQVGSISANSDESVGSIIAEAMDK	102	4	2	F6AUN7;S2X2X3	M24(Oxidation)	2637.26	8.10208e+07	105753124	8.05053e+07	71673180	3.72976e+07	5.53242e+07	6.24881e+07	6.56407e+07	8.10587e+06	4.90656e+07	7.69853e+07	1.20316e+08	1.76061e+08	1.05552e+08	1.83886e+08	119698913	1.50476e+08	1.52155e+08	0	2.672e-13													High	High	High	High	High	High	5.98094	6.7679	6.07759
		AAVEEGIVAGGGVALLR	2839	4	3	F6AUN7;S2X2X3;A0A096HSA2		1581.9	2.52981e+09	1.18895e+09	1.40842e+09	1.49076e+09	483647378	5.23498e+08	8.71186e+08	1.66334e+08	9.16165e+08	6.81678e+08	1095317629	1.05823e+09	1234995072	763306403	1813029600	1.25936e+09	1.65013e+09	1.241e+09	0	9.676e-06													High	High	High	High	High	High	5.85496	5.6737	5.68549
		EIELKDKLQNMGAQLVK	79	3	2	F6AUN7;A0A096HSA2		1957.08	8.36219e+08	1.22632e+09	7.61987e+08	4.55238e+08	0	0	5.28745e+08	3.08482e+08	581192940	328040352	8.32474e+08	479282519	6.24743e+08	4.44912e+08	1.21396e+09	7.5888e+08	1207805698	2.23278e+08	0	4.324e-13													High	High	High	High	High	High	5.61706	5.63243	6.4524
		QVALLDNPFVLLFDK	104	4	2	F6AUN7;S2X2X3		1731.97	1.13607e+09	8.80135e+08	7.93297e+08	1.7172e+09	1.10242e+09	4.11318e+08	8.70775e+08	6.00405e+08	1.17431e+09	6.28352e+08	7.21545e+08	1.14619e+09	1.0787e+09	8.66602e+08	1.32481e+09	6.65522e+08	8.77024e+08	6.91782e+08	0	7.808e-07													High	High	High	High	High	High	5.55496	5.5366	5.41236
		SLANELDVVEGMQFDR	201	4	2	F6AUN7;S2X2X3		1822.87	2071111136	2.61779e+09	1686997432	2455393272	1189720944	685224060	1434254172	691719853	2316545312	1.0339e+09	1.65583e+09	1755263062	1206620461	1.18367e+09	3593927182	1613278555	2.42262e+09	2.82666e+09	0	8.517e-10													High	High	High	High	High	High	5.49388	5.4665	5.28564
		ENTTIIDGAGQAAEIEAR	94	4	3	A0A096HSA2;F6AUN7;S2X2X3		1858.92	2614407574	1.21272e+09	1.66141e+09	3.21717e+09	1711109651	7.86947e+08	1559091672	1039396826	1499870181	1.09783e+09	1236929772	1.41933e+09	2153097873	1.66257e+09	2.13555e+09	1.07628e+09	1875073212	1.44285e+09	0	1.699e-05													High	High	High	High	High	High	5.40652	5.51971	5.83192
		KAMLEDIAILTGGK	56	4	3	F6AUN7;S2X2X3;A0A096HSA2	M3(Oxidation)	1475.81	2.18995e+08	2.03322e+08	2.85034e+08	3.10144e+08	8.90739e+07	1.14547e+08	130470743	8.51803e+07	5.88197e+07	7.19295e+07	1.62903e+08	1.83656e+08	1.77885e+08	1.82531e+08	3.23781e+08	3.0616e+08	2.45681e+08	270702259	0	2.534e-06													High	High	High	High	High	High	5.20137	5.4173	4.92169
		SLANELDVVEGMQFDR	77	4	2	F6AUN7;S2X2X3	M12(Oxidation)	1838.86	1.04277e+09	8.42563e+08	6.96265e+08	1.00617e+09	422796689	2.32995e+08	5.07967e+08	3.9032e+08	5.15198e+08	2.55452e+08	5.30886e+08	5.71858e+08	6.64291e+08	5.35771e+08	8.87864e+08	536935367	648374304	6.42044e+08	0	1.01e-11													High	High	High	High	High	High	5.13486	5.225	5.15773
		IQIEEATSDYDREK	123	3	2	F6AUN7;S2X2X3		1696.8	8.62253e+09	6.32555e+09	7.44236e+09	1.13249e+10	4272357377	4.07902e+09	6983401538	5.49377e+09	7865782209	4.59021e+09	7.35535e+09	7322466848	8.05863e+09	6.76305e+09	9.03822e+09	7.17135e+09	9.54571e+09	7993502315	0	5.229e-11													High	High	High	High	High	High	5.12009	5.17048	5.07783
		ISNIRDLLPTLEAVAK	210	5	3	F6AUN7;S2X2X3;A0A096HSA2		1753.02	5334357376	3.68916e+09	4.54673e+09	2.70948e+09	3.98134e+08	1.79711e+09	2931572594	2.65655e+09	2.59962e+09	936387355	4608717458	3788846991	4.48342e+09	3.23329e+09	4.79783e+09	2.27551e+09	5.67521e+09	3355472560	0	9.001e-11													High	High	High	High	High	High	4.98263	5.11239	4.97007
		DKLQNMGAQLVK	45	4	3	A0A096HSA2;F6AUN7;S2X2X3		1344.73	7.31889e+08	6.12106e+08	366291325	1.01651e+09	4.52771e+08	207469386	5.67121e+08	167088646	5.08384e+08	4.29788e+08	453586142	3.67755e+08	5.82688e+08	327819147	946806212	4.88909e+08	9.22089e+08	746923316	0	7.895e-05													High	High	High	High	High	High	4.89321	4.29991	4.20617
		QAVGDLKTGDAEQDAGIK	26	2	1	F6AUN7		1815.91	1.3082e+07	4.40727e+07	9.77234e+07	7.57811e+07	0	3.25224e+07	3.43877e+07	5.24431e+07	0	958747	7.08765e+07	3.52672e+07	48206346	3.54794e+07	6.12921e+07	126231494	6.81965e+07	1.36493e+07	0	3.06e-09													High	High	High	High	High	High	4.54089	4.44857	4.51097
		SFGAPTVTKDGVSVAK	29	4	3	F6AUN7;S2X2X3;A0A096HSA2		1563.84	9.03058e+07	6.58289e+07	106755137	117607749	7850779	6.16276e+07	9.12581e+07	0	0	4.83079e+07	1.00947e+08	8.36095e+07	1.20013e+08	1.17765e+08	124574728	1.43028e+08	1.78622e+08	1.28793e+08	0	6.467e-07													High	High	High	High	High	High	4.53199	4.99351	3.02836
		KAMLEDIAILTGGK	87	4	3	A0A096HSA2;F6AUN7;S2X2X3		1459.82	1.3065e+08	2.77223e+08	2.33913e+08	4.85293e+08	2.41957e+08	1.76189e+08	4.21366e+08	1.31284e+08	3.62014e+08	158652551	5.18438e+08	4.84383e+08	455129924	252127051	7.88113e+08	3.13741e+08	6.27602e+08	7.77607e+08	0	0.0003282													High	High	High	High	High	High	4.47984	4.42385	4.36159
		YVAAGLNPMDLKR	62	5	3	A0A096HSA2;F6AUN7;S2X2X3		1447.77	1.48006e+09	2.1235e+09	1.37279e+09	1.54084e+09	8.32961e+07	110516039	3.33485e+08	1.24283e+08	1157927320	1.98313e+08	1.57916e+09	1.15579e+09	1.48277e+09	1.09612e+09	3.13598e+09	2.03845e+09	2.54797e+09	3.11255e+09	0	1.246e-07													High	High	High	High	High	High	4.38398	4.45538	3.50964
		EIELKDKLQNMGAQLVK	19	3	2	F6AUN7;A0A096HSA2	M11(Oxidation)	1973.08	2.58011e+08	2.77904e+08	0	143044832	0	0	1.0401e+08	100218170	0	0	1.88267e+08	9.37928e+07	2.16441e+08	1.15472e+08	0	2.15095e+08	3.11142e+08	0	0	5.768e-09													High	High	High		High	High	4.24114	4.77469	4.43462
		GYLSPYFINNPEK	84	5	3	F6AUN7;S2X2X3;A0A096HSA2		1541.76	13334173971	7649910225	9.95497e+09	12465468432	5.21409e+09	3.8202e+09	7620961557	6.16551e+09	9040332315	4732853844	7.83982e+09	9.27066e+09	1.00898e+10	8.76688e+09	1.22687e+10	8.09296e+09	1.08078e+10	9.86545e+09	0	0.0001257													High	High	High	High	High	High	4.19799	4.06564	4.02794
		MVEGVNILANAVK	87	4	3	A0A096HSA2;F6AUN7;S2X2X3		1357.75	6.20977e+09	5.83428e+09	4325157278	6829339180	2762458712	1.84378e+09	4404071968	1439617913	4789350892	3.02388e+09	4.37546e+09	3780335853	4.86296e+09	3441182968	8016152023	5066627205	5.90471e+09	6.33938e+09	0	1.09e-05													High	High	High	High	High	High	4.03538	3.99015	3.93018
		EGTKYVAAGLNPMDLKR	19	2	1	F6AUN7	M13(Oxidation)	1878.98	1.68125e+08	1.42997e+08	2.64637e+08	0	0	9.73217e+07	0	0	0	1.72833e+07	202957841	0	0	0	8.77691e+07	180740959	1.09846e+08	2.85663e+08	0	1.028e-10													High			High		High	3.97138
		VIAEEVGLALDK	114	3	2	F6AUN7;S2X2X3		1256.71	5.29419e+09	2.75446e+09	3757789216	5.67913e+09	2.96997e+09	1.53361e+09	3263602329	2194278808	3.15367e+09	2.49823e+09	3.25903e+09	3.45438e+09	4.21981e+09	3.71877e+09	3811324240	3.7511e+09	4999134251	3.83739e+09	0	8.182e-05													High	High	High	High	High	High	3.96143	3.78783	3.7414
		VGAATEVEMKEK	40	4	3	F6AUN7;S2X2X3;A0A096HSA2		1291.66	3.97903e+08	3.51173e+08	2.0698e+08	3.61896e+08	1.72072e+07	3.65127e+07	2.07024e+08	8.24591e+07	3.85358e+08	1.4341e+08	3.73952e+08	2.22954e+08	3.22058e+08	1.72724e+08	491698679	2.87912e+08	5.83902e+08	7.47725e+08	0	6.076e-07													High	High	High	High	High	High	3.94037	4.11303	3.49754
		MVEGVNILANAVK	22	4	3	F6AUN7;S2X2X3;A0A096HSA2	M1(Oxidation)	1373.75	1112823700	751375528	900255817	1.26149e+09	0	0	0	4.4756e+08	526320798	324735957	659052233	5.15598e+08	8.03935e+08	6.25492e+08	1.09309e+09	659220047	886424118	8.56311e+08	0	5.784e-06													High	High		High	High	High	3.92278	3.36605
		AMLEDIAILTGGK	84	4	3	A0A096HSA2;F6AUN7;S2X2X3		1331.72	3.73202e+09	3.48596e+09	1.71655e+09	3.92542e+09	1.82826e+09	1.04736e+09	2.75537e+09	8.66735e+08	3.91047e+09	1.70993e+09	2.81812e+09	2.54016e+09	2.79705e+09	1.41449e+09	5699660517	2.88084e+09	3.68537e+09	4558944084	0	8.746e-05													High	High	High	High	High	High	3.80854	3.70592	3.71562
		TGDAEQDAGIK	106	3	2	F6AUN7;S2X2X3		1104.52	8285971576	2.98151e+09	4.3504e+09	8.88485e+09	1819441152	1886552902	4.53667e+09	3.28748e+09	6.29595e+09	3.93172e+09	4.30543e+09	4.75444e+09	6.15189e+09	3.78104e+09	4.88708e+09	4.42674e+09	7169803229	5.83527e+09	0	1.421e-06													High	High	High	High	High	High	3.77295	3.8144	3.81289
		AMLEDIAILTGGK	39	4	3	A0A096HSA2;F6AUN7;S2X2X3	M2(Oxidation)	1347.72	552712137	4.70248e+08	568471211	7.11583e+08	317134500	1.85237e+08	322037195	294173748	450472901	1.79929e+08	4.86795e+08	445638069	633744248	435413192	614974361	4.5951e+08	5.73693e+08	3.25956e+08	0	4.721e-05													High	High	High	High	High	High	3.76549	3.79439	3.81875
		VGAATEVEMK	41	4	3	F6AUN7;S2X2X3;A0A096HSA2		1034.52	2.7941e+09	2.95525e+09	1.72353e+09	4.79373e+09	1713351022	7.94961e+08	2863497826	804895454	2833762967	2.24676e+09	2.11507e+09	1960632048	2984343524	1575126812	4444156728	2.01196e+09	4004217554	4.00329e+09	0	0.0006234													High	High	High	High	High	High	3.76048	3.58153	3.46214
		AVAALVEELKK	152	4	2	F6AUN7;S2X2X3		1170.71	7.13267e+09	8188455805	7.95425e+09	9.26899e+09	5.2076e+09	3.61735e+09	5.14927e+09	3.56873e+09	2605627294	4.30956e+09	6.53449e+09	6702383951	6.98065e+09	6854891347	1.15938e+10	10410051801	12228829929	9707899339	0	0.0003517													High	High	High	High	High	High	3.73828	3.68613	3.822
		YVAAGLNPMDLKR	80	5	3	A0A096HSA2;F6AUN7;S2X2X3	M9(Oxidation)	1463.77	4.11733e+09	3078060532	3388955200	4148276746	975250010	1.63184e+09	2651801306	1922697623	1637495744	1562429066	2891184170	2.60043e+09	2690551390	2202165412	3272281778	2.88558e+09	3510692908	3.2032e+09	0	0.0001549													High	High	High	High	High	High	3.70513	3.49049	3.68309
		DKLQNMGAQLVK	33	4	3	A0A096HSA2;F6AUN7;S2X2X3	M6(Oxidation)	1360.73	262450443	1.21866e+08	1.11691e+08	2.73268e+08	0	3.82346e+07	1.04771e+08	5.71678e+07	64351535	8.44291e+07	8.36378e+07	58487403	2.0545e+08	9.98365e+07	1.2897e+08	1.54183e+08	1.363e+08	1.31447e+08	0	5.214e-06													High	High	High	High	High	High	3.59784	3.77039	3.55907
		VTLEDLGQAVR	76	3	2	F6AUN7;S2X2X3		1200.66	6.312e+09	3.25596e+09	4.55853e+09	7.56241e+09	3.84561e+09	1.68871e+09	3.84628e+09	2597287200	4374892788	2.69088e+09	3550188657	3.89842e+09	4.60967e+09	4250975472	7139977867	4.30025e+09	5.43345e+09	4.38755e+09	0	1.561e-06													High	High	High	High	High	High	3.503	3.57316	3.36118
		LQNMGAQLVK	30	4	3	F6AUN7;S2X2X3;A0A096HSA2		1101.61	1228711312	1311572678	791640978	2.30621e+09	1.02791e+09	4.118e+08	1179928704	362448744	1.26603e+09	1.18939e+09	1.13465e+09	9.64479e+08	1.21774e+09	7.77878e+08	2.19499e+09	1.12795e+09	1.80663e+09	1842121087	0	0.00226													High	High	High	High	High	High	3.47816	3.35577	3.06423
		ARVEDALHATR	64	39	6	A0A0C2A4P5;A0A0D0NL34;A0A096HSA2;A0A0N9WE94;F6AUN7;S2X2X3		1238.66	1277873648	7.4961e+08	8.33977e+08	1809563199	335279835	4.00268e+08	1.00597e+09	742413998	7.6578e+08	7.13779e+08	8.97645e+08	7.75975e+08	1.42367e+09	984970388	1027816679	1.28125e+09	1.5191e+09	1.70814e+09	0	7.998e-08													High	High	High	High	High	High	3.40928	3.50989	3.36823
		IQIEEATSDYDR	57	3	2	F6AUN7;S2X2X3		1439.67	3.08623e+09	1.97406e+09	2338342792	3.7854e+09	1923381013	1179878137	2.49473e+09	1.6062e+09	2345623988	1238714232	2.02073e+09	2.415e+09	3.141e+09	2.32387e+09	2.91923e+09	1.86218e+09	3.08258e+09	2.33656e+09	0	3.836e-11													High	High	High	High	High	High	3.38562	3.45558	3.33344
		VGKEGVITVEEGK	29	5	3	F6AUN7;S2X2X3;A0A096HSA2		1344.74	8.60959e+07	146576202	497777853	1.88824e+08	0	1.10413e+08	3.02425e+08	9.80046e+07	174014065	4.89798e+07	4.31978e+08	3.14931e+08	1.68739e+08	106566739	3.04871e+08	3.05809e+08	1.33682e+08	6.28496e+08	0	1.202e-06													High	High	High	High	High	High	3.35518	3.24101	4.29386
		VGAATEVEMK	30	4	3	F6AUN7;S2X2X3;A0A096HSA2	M9(Oxidation)	1050.51	589673322	3.17364e+08	3.82745e+08	8.06144e+08	1.83668e+08	1.44102e+08	3.21372e+08	2.38462e+08	3.8521e+08	3.75511e+08	3.88426e+08	3.28415e+08	4.6058e+08	2.77917e+08	3.87448e+08	4.03976e+08	6.66231e+08	4.76598e+08	0	0.0005859													High	High	High	High	High	High	3.25486	3.20445	3.02531
		EGVITVEEGK	58	5	3	F6AUN7;S2X2X3;A0A096HSA2		1060.55	7.44036e+09	7288311253	8.01442e+09	1.55141e+10	4.97981e+09	3.77415e+09	9413396604	6.31606e+09	1.06162e+10	5.29956e+09	7690313688	8.07034e+09	11564602763	8.14998e+09	10932714972	7684177698	1.09666e+10	9903788736	0	0.0001507													High	High	High	High	High	High	3.23474	3.2288	2.93394
		VEDALHATR	32	39	6	F6AUN7;S2X2X3;A0A0C2A4P5;A0A0D0NL34;A0A096HSA2;A0A0N9WE94		1011.52	1.23782e+09	3.85436e+08	5.77062e+08	1374406540	193275530	178200883	5.23904e+08	4.74806e+08	8.16678e+08	7.27338e+08	4.82206e+08	5.00409e+08	9.92079e+08	8.01421e+06	4.78644e+08	6.57782e+08	1.3251e+09	9.23225e+08	0	0.0003778													High	High	High	High	High	High	3.19049	3.05518	2.98474
		YVAAGLNPMDLK	22	5	3	A0A096HSA2;F6AUN7;S2X2X3		1291.67	597428018	5.80431e+08	3.82125e+08	1.26464e+09	1005502162	1.86707e+08	5.15457e+08	1.61804e+08	702127064	6.7048e+08	4.80231e+08	4.38682e+08	5.89187e+08	4.29753e+08	1.73279e+09	6.32416e+08	885494407	7.71954e+08	0	0.0001889													High	High	High	High	High	High	3.15864	3.45274	3.17316
		IQIEEATSDYDREKLQER	21	3	2	F6AUN7;S2X2X3		2223.09	16243655	4.7483e+07	85187405	1.91315e+07	0	0	0	0	4.58471e+07	0	51734027	3.70076e+07	2.78628e+07	9.36711e+06	5.3346e+07	1.0503e+08	52248728	8.64793e+07	0	0.002894													High	High	High		High	High	2.96102	3.37388	3.64224
		YVAAGLNPMDLK	33	5	3	F6AUN7;S2X2X3;A0A096HSA2	M9(Oxidation)	1307.67	1.76822e+09	9.11813e+08	944668588	2588788265	1725428078	4.38349e+08	1.03569e+09	5.86513e+08	1116552090	861759877	7.61678e+08	874857587	9.42043e+08	6.69011e+08	1.2928e+09	762779218	1.02047e+09	6.61586e+08	0	2.881e-05													High	High	High	High	High	High	2.94146	2.7067	2.71391
		VGAATEVEMKEK	25	4	3	F6AUN7;S2X2X3;A0A096HSA2	M9(Oxidation)	1307.65	1.91485e+08	1.63233e+08	1.84598e+08	3.30228e+08	4.37063e+07	7.45068e+07	1.18191e+08	80129692	2.08727e+07	0	1.75198e+08	1.42033e+08	1.90865e+08	0	1.61927e+08	2.92082e+08	3.06163e+08	3.06016e+08	0	3.016e-07													High	High	High		High	High	2.90681	4.46586	2.70327
		DLLPTLEAVAK	65	5	3	A0A096HSA2;F6AUN7;S2X2X3		1169.68	8.40748e+09	5.95507e+09	5.65495e+09	1.14859e+10	6115976664	2456920222	5339198542	3363109252	7059284132	3.63835e+09	4.41899e+09	6.00699e+09	6.80651e+09	5.98368e+09	9.44991e+09	4.28881e+09	7141432950	5292122235	0	0.004235													High	High	High	High	High	High	2.90234	2.81993	2.86834
		AVAALVEELK	33	4	2	F6AUN7;S2X2X3		1042.62	4.85375e+08	2.9191e+08	356948841	8.1751e+08	4.88322e+08	1.59819e+08	319713819	2.31868e+08	422474644	2.80549e+08	3.00532e+08	3.29727e+08	3.88977e+08	351698446	5.4114e+08	4.70477e+08	4.73668e+08	322243878	0	0.006234													High	High	High	High	High	High	2.88807	2.7939	2.84345
		LQNMGAQLVK	13	4	3	F6AUN7;S2X2X3;A0A096HSA2	M4(Oxidation)	1117.6	4.14546e+08	2.80491e+08	249048144	632373795	0	0	0	0	116826868	0	2.21294e+08	181667176	4.26945e+08	2.62126e+08	317693879	265858360	395831620	292033764	0	3.685e-05													High	High			High	High	2.6418	3.32331
		LAGGVAVIK	51	4	3	F6AUN7;S2X2X3;A0A096HSA2		827.535	1.20355e+10	9336700021	9.36271e+09	16108828050	4451802658	4.58763e+09	9999963742	6841049330	10059552887	5851458878	9.61784e+09	7.61352e+09	1.34208e+10	11234918542	1.40351e+10	1.08856e+10	1.34101e+10	12445918460	0	0.01592													High	High	High	High	High	High	2.58967	2.53364	2.552
		SFGAPTVTK	30	4	3	F6AUN7;S2X2X3;A0A096HSA2		907.488	13005783480	7121080314	8544624956	15287072448	4631968560	3981965562	10270574000	7067136600	9424326432	6342124120	8163240848	8432336216	13436445072	9307009392	11609638608	8813241996	12928134832	12109484736	0	0.009965													High	High	High	High	High	High	2.42084	1.81565	2.28069
		DVVFGGEAR	49	5	3	F6AUN7;S2X2X3;A0A096HSA2		949.474	8.44747e+09	6.30418e+09	6627326853	1.19582e+10	4197460476	3.26519e+09	6.67336e+09	4.91382e+09	7193446556	3.96496e+09	5.88398e+09	5.97485e+09	7.41886e+09	6644933516	8273091586	6.26832e+09	8323113384	7.01924e+09	0	0.02787													High	High	High	High	High	High	2.3955	2.33175	2.35249
		AMLEDIAILTGGK	5	4	3	F6AUN7;S2X2X3;A0A096HSA2	N-Term(Acetyl); M2(Oxidation)	1389.73	4.19664e+07	4.65645e+06	0	8.00018e+06	1.08217e+07	0	0	0	0	0	0	0	0	0	0	0	0	0	0	0.001843													High	High					2.30545	1.82312
		QAVGDLK	15	2	1	F6AUN7		730.41	8.41434e+08	2.74498e+08	4.81081e+08	9.96931e+08	2.21931e+08	1.4604e+08	4.54216e+08	0	858778444	6.24117e+08	5.00629e+08	4.63218e+08	0	4.36022e+08	4.87982e+08	4.45332e+08	0	5.76867e+08	0	0.02755													High	High	High	High		High	2.30128	2.24374	2.2534
		AGRPLLIIAEDVEGEALATLVVNTIR	378	5	3	F6AUN7;S2X2X3;A0A096HSA2		2733.56	0	1.33466e+07	13259076	78580758	1.44338e+08	8.28425e+07	2.39583e+08	2.87275e+08	555277837	4.11891e+08	2.50588e+08	2.0343e+08	1.52372e+08	1.37411e+08	2.144e+08	57519538	1.62458e+08	29268736	0	2.106e-10														High	High	High	High	High		7.964	8.24463
		EGTKYVAAGLNPMDLK	3	2	1	F6AUN7		1706.88	0	0	0	0	0	0	0	0	0	0	0	0	0	0	0	0	0	6.77096e+07	0	0.001554
		EGTKYVAAGLNPMDLKR	11	2	1	F6AUN7		1862.98	0	0	8.43248e+07	0	0	4.04659e+07	0	0	0	0	109502474	0	3.02432e+07	0	7.78531e+07	1.06276e+08	69152713	239264669	0	0.0008573																	High	High
		VVAVKAPGFGDR	5	5	3	A0A096HSA2;F6AUN7;S2X2X3		1215.68	0	0	7.4093e+06	2.33463e+07	0	0	0	0	0	0	0	0	0	3.51137e+06	5.61216e+06	7.08457e+07	0	0	0	1.213e-05														High				High		2.82981
		AKQAVGDLK	1	2	1	F6AUN7		929.542	0	0	0	0	0	0	0	0	12760017	0	0	0	0	0	0	0	0	0	0	0.01981
		GILKVVAVKAPGFGDR	2	4	3	F6AUN7;S2X2X3;A0A096HSA2		1626.97	0	0	0	0	0	0	0	0	0	0	2.19287e+06	0	0	0	1.62061e+06	0	0	0	0	0.02851
		AEGGPAMPDMGGMGGMGGMGM	6	2	1	F6AUN7		1898.71	0	0	0	0	0	0	0	0	0	0	14226847	0	0	0	0	0	20967202	1.87088e+07	0	0.008013
		EIAQVGSISANSDESVGSIIAEAMDKVGK	1	4	2	F6AUN7;S2X2X3	M24(Oxidation)	2921.44	0	0	0	0	0	0	0	0	0	0	0	0	0	0	4840562	0	0	0	0	0.001426
		EGTKYVAAGLNPMDLK	1	2	1	F6AUN7	M13(Oxidation)	1722.87	0	0	0	0	0	0	0	0	0	0	0	0	0	0	0	0	0	0	0	0.0005729																		High
		APGFGDR	29	38	6	F6AUN7;S2X2X3;A0A0C2A4P5;A0A0D0NL34;A0A096HSA2;A0A0N9WE94		719.347	2.81553e+09	1.36952e+09	1875026816	3908527916	9.76127e+08	7.85116e+08	1.91808e+09	1.37996e+09	2.6675e+09	2.23075e+09	2109814136	1.76738e+09	2.53339e+09	2.06493e+09	2.21765e+09	2.13977e+09	4862899747	2.51542e+09	0.001	0.01314													High	High	High	High	High	High	1.80038	1.86607	1.9031
		GRNVVLER	1	3	2	F6AUN7;S2X2X3		942.549	1.85533e+07	0	0	0	0	0	0	0	0	0	0	0	0	0	0	0	0	0	0.002	0.06593													High						2.39254
		NVVLER	25	3	2	F6AUN7;S2X2X3		729.425	4.23734e+09	2.46498e+09	3.24972e+09	5.70665e+09	1314721794	1.26283e+09	2.92577e+09	0	4.34016e+09	3.14339e+09	0	3044304684	0	3.86266e+09	3.62712e+09	4430491056	7.51115e+09	5.30154e+09	0.002	0.04132													High	High	High	High		High	1.86151	1.91453	1.93036
		AIEAPLR	9	3	2	F6AUN7;S2X2X3		769.456	11114033920	0	0	14552948459	4.92806e+09	0	0	5.38436e+09	8.50201e+09	6.28638e+09	6802949440	7.07933e+09	0	0	0	7138590320	0	0	0.003	0.06997													High	High		High		High	1.62381	1.68228
		KAMLEDIAILTGGK	3	4	3	F6AUN7;S2X2X3;A0A096HSA2	N-Term(Acetyl); M3(Oxidation)	1517.83	0	0	0	6.47562e+06	0	0	0	0	0	0	0	0	0	1.03177e+06	12960202	0	0	0	0.003	0.09137														High						2.17239
		TALQNAASVASLLLTTEAMIAESPK	8	3	2	F6AUN7;S2X2X3	N-Term(Acetyl); M19(Oxidation)	2588.36	0	0	0	0	0	0	0	3.25785e+07	0	0	2.91826e+07	0	4.32802e+07	3.90392e+07	0	0	30119101	0	0.004	0.128																	High
		APGFGDRR	1	3	2	F6AUN7;S2X2X3		875.448	0	6.54536e+07	0	0	0	0	0	0	0	0	0	0	0	0	0	0	0	0	0.004	0.07
		EIELKDK	2	2	1	F6AUN7		874.488	0	0	0	0	0	0	0	0	0	0	0	8.85531e+07	0	0	0	0	1.65653e+08	0	0.004	0.1066
		QVALLDNPFVLLFDKK	1	4	2	F6AUN7;S2X2X3	N-Term(Acetyl)	1902.07	0	0	0	0	0	0	0	0	0	0	0	0	0	0	0	0	0	0	0.004	0.08011
		KAMLEDIAILTGGK	1	3	2	F6AUN7;S2X2X3	N-Term(Acetyl)	1501.83	0	0	0	0	0	0	0	0	8.77101e+07	0	0	0	0	0	0	0	0	0	0.007	0.2062
A0A1C7LBY7	A0A1C7LBY7	Membrane protein OS=Delftia sp. JD2 GN=ACM14_16355 PE=4 SV=1 - [A0A1C7LBY7_9BURK]	83.9	4	26	28	813	5.27216e+08	3.65184e+08	3.77629e+08	5.10046e+08	7.37118e+08	3.97608e+08	6.90188e+08	5.61457e+08	1.21662e+09	5.32044e+08	4.53854e+08	5.02169e+08	5.76302e+08	4.50383e+08	5.62452e+08	3.24884e+08	5.04389e+08	4.02961e+08	119.928	70.13	20	32	132.332	63.38	19	37	123.868	61.04	17	36	166.682	65.19	19	44	215.308	70.39	22	55	143.07	65.97	19	43
		Sequence	# PSMs	# Proteins	# Protein Groups	Protein Group Accessions	Modifications	MH+ [Da]	A6: Area	B6: Area	C6: Area	D6: Area	E6: Area	F6: Area	G6: Area	H6: Area	I6: Area	J6: Area	K6: Area	L6: Area	M6: Area	N6: Area	O6: Area	P6: Area	Q6: Area	R6: Area	q-Value	PEP	A2	D2	G2	J2	M2	P2	XCorr A2	XCorr D2	XCorr G2	XCorr J2	XCorr M2	XCorr P2	A4	D4	G4	J4	M4	P4	XCorr A4	XCorr D4	XCorr G4
		IAFAYVGPVGDGGYTFAHDQGR	74	3	1	A0A1C7LBY7		2298.1	580012876	4.40031e+08	4.15538e+08	5.3522e+08	869601344	4.69278e+08	8.00809e+08	6.38038e+08	1.45176e+09	5.87143e+08	587380122	5.73612e+08	6.81612e+08	5.61261e+08	699951074	387194961	607523106	440495863	0	4.05e-16													High	High	High	High	High	High	7.34631	7.0244	7.26919
		GPIAGQDGKELLAADAVAEDK	7	1	1	A0A1C7LBY7		2068.06	1.01667e+07	0	0	6.1264e+06	8.3807e+06	0	8002251	52292831	0	0	0	0	0	0	5.66783e+07	0	5.25628e+07	0	0	2.474e-09													High	High	High				6.20229	5.25221	5.13782
		IAPDFPDVKFEHATGYK	41	3	1	A0A1C7LBY7		1934.96	8.99815e+07	8.47737e+07	110526213	63292784	3.6621e+07	1.66061e+08	1.36555e+08	1.35369e+08	3.33828e+08	9.26239e+07	104175340	1.5988e+08	41401348	97323654	1.18925e+08	1.35601e+08	1.71686e+08	1.52382e+08	0	4.679e-09													High	High	High	High	High	High	5.79819	5.58428	6.05783
		EGAIDIVSLADDVPAEAK	63	3	1	A0A1C7LBY7		1812.93	4.72253e+08	319213960	2.88751e+08	4.14628e+08	5.94901e+08	2.88215e+08	5.39487e+08	4.67969e+08	9.62912e+08	4.05036e+08	3.40094e+08	3.78107e+08	4.38455e+08	3.44498e+08	4.6282e+08	2.77879e+08	3.62604e+08	3.2551e+08	0	1.386e-09													High	High	High	High	High	High	4.9394	4.86496	4.97634
		AHLGSAIINWTPYYTK	46	3	1	A0A1C7LBY7		1834.95	115935540	6.14611e+06	1.12563e+08	7.2554e+07	2.10643e+08	132681717	203542681	106181154	3.75771e+08	1.58695e+08	1.76514e+08	1.1451e+08	84755740	85223401	1.85461e+08	153509221	1.63844e+08	1.40564e+08	0	1.357e-07													High	High	High	High	High	High	4.88406	4.71275	4.59217
		SNVLGVVGSVPIPEVLR	88	3	1	A0A1C7LBY7		1735.01	4.09597e+08	2.61122e+08	4.17087e+08	499618160	6.39155e+08	345999728	6.10061e+08	5.13528e+08	9.54306e+08	4.28048e+08	4.29449e+08	510520043	5.87249e+08	4.01092e+08	524585203	2.94646e+08	4.32966e+08	4.00265e+08	0	9.459e-09													High	High	High	High	High	High	4.71855	5.3149	4.8723
		TSYVESVPEGADAER	51	4	1	A0A1C7LBY7		1609.74	488873032	252901164	3.00261e+08	449645527	5.66714e+08	377545478	6.59695e+08	532805226	1235188294	448368856	344731747	3.84604e+08	4.60045e+08	3.11448e+08	407794804	2.80624e+08	4.36201e+08	320956170	0	8.193e-05													High	High	High	High	High	High	3.99293	4.00941	3.87759
		TAANVSTYDSR	36	4	1	A0A1C7LBY7		1184.55	5.12761e+08	2.27322e+08	2.59718e+08	495299741	4.36323e+08	2.80609e+08	5.91541e+08	4.2484e+08	8.09544e+08	5.60619e+08	3.1941e+08	3.40025e+08	4.59199e+08	388794810	3.38036e+08	2.92811e+08	4.69444e+08	3.68121e+08	0	2.184e-07													High	High	High	High	High	High	3.9814	3.64466	3.83922
		EEAAPAPAPVAEAPAAAATEPLK	16	3	1	A0A1C7LBY7		2172.12	2.33797e+07	1.3189e+07	0	2.23686e+07	6.71761e+07	15593568	2.34897e+07	0	3.21819e+07	3.25243e+07	8.22392e+06	9369698	1.82973e+07	5.23686e+06	12136242	0	8.5488e+06	8.26796e+06	0	1.509e-06													High	High	High	High	High		3.73907	3.81569	3.71139
		ETEAATSLINGGADILFQNTDSAAVLK	2	3	1	A0A1C7LBY7		2749.4	1.55073e+07	0	0	0	0	0	0	0	0	0	0	0	0	0	0	0	8630499	0	0	0.0004315													High						3.70747
		LVFGTTFGYMEPIQK	46	3	1	A0A1C7LBY7		1730.88	1.17656e+08	1.07878e+08	5.51366e+07	85468824	1.84797e+08	6.08008e+07	1.40212e+08	6.15371e+07	3.07416e+08	1.57125e+08	111648392	1.03237e+08	1.11283e+08	5.47303e+07	1.84362e+08	7.66603e+07	1.18012e+08	108217609	0	5.727e-05													High	High	High	High	High	High	3.68949	4.2315	4.02566
		NINSFTLGAQSMNPK	21	3	1	A0A1C7LBY7	M12(Oxidation)	1637.8	7.69213e+07	0	4.21689e+07	28521376	6.88597e+07	43026914	72696571	5.32952e+07	7.24777e+07	5.42021e+07	4.36473e+07	3.54735e+07	0	3.0169e+07	3.95506e+07	3.79163e+07	4.24077e+07	3.75504e+07	0	2.741e-05													High	High	High	High		High	3.61708	1.7437	2.46534
		TYEGAYLAGIIAGSMTK	41	3	1	A0A1C7LBY7		1745.88	2.54599e+07	1.1558e+07	0	3.15755e+07	3.88104e+07	9.61549e+06	1.92956e+07	0	21660061	4.98666e+07	2.01114e+07	2.21819e+07	2.12332e+07	3446623	2.98116e+07	1.52217e+06	0	2.01583e+07	0	5.831e-10													High	High	High	High	High	High	3.10632	4.97825	4.19104
		VVWVNEWFAPPK	44	8	3	A0A1C7LBY7;S2WR52;A9BVB4		1471.77	488273124	3.36306e+08	269033034	4.83069e+08	6.78827e+08	211870192	4.42872e+08	292744344	702249708	3.11149e+08	298443560	4.22373e+08	428885006	335539436	432386730	2.50806e+08	3.19861e+08	246326285	0	8.548e-06													High	High	High	High	High	High	3.09285	3.42331	3.04456
		DGTFHIWK	10	2	1	A0A1C7LBY7		1003.5	159597002	0	0	0	0	0	1.64526e+08	1.16754e+08	2.91666e+08	1.06809e+08	0	84700045	0	0	8.77894e+07	43791404	0	0	0	0.002069													High		High	High		High	3.04997		2.72148
		LVFGTTFGYMEPIQK	25	3	1	A0A1C7LBY7	M10(Oxidation)	1746.87	5.01321e+07	1.67079e+07	1.46421e+07	1.04668e+07	4.67131e+07	15552528	23394951	0	1.74289e+07	1.98846e+07	0	14343223	0	1.02419e+07	15485710	2.59836e+07	26924579	2.16917e+07	0	0.0007304													High	High	High	High		High	2.95898	3.37549	3.04798
		KEEAAPAPAPVAEAPAAAATEPLK	15	3	1	A0A1C7LBY7		2300.21	1.80046e+06	2.95321e+07	1.24829e+07	24190347	7.939e+07	1.94353e+07	0	0	0	32245181	1.29023e+07	6.32038e+06	13499294	13081808	1.53991e+07	1.08455e+07	1.19959e+07	0	0	1.382e-10													High	High		High	High	High	2.82372	5.75016
		IAPDFPDVK	30	3	1	A0A1C7LBY7		1001.53	4.27098e+08	219578292	200210932	415069216	662926112	281819496	506860564	401155860	861036594	435848696	281020676	326190436	386703260	303001020	327256878	227910010	330948196	246083428	0	0.004511													High	High	High	High	High	High	2.35489	2.46364	2.24817
		GPIAGQDGK	10	1	1	A0A1C7LBY7		842.437	5.74921e+06	930767	0	0	0	1.89455e+06	0	1.91123e+07	1.25054e+08	2.56683e+07	0	6.95154e+06	9.88347e+06	6.71528e+06	0	0	0	4.53356e+06	0	0.00465													High			High	High		2.16932
		GLKDGTFHIWK	15	2	1	A0A1C7LBY7		1301.7	2.20857e+06	2.31513e+06	0	0	0	1.99815e+06	0	5.31399e+06	1.4418e+07	1.85122e+06	6.87061e+06	6.65486e+06	7.30239e+06	0	0	0	0	2591967	0	0.0004993													High			High	High		1.75168
		GVEGKVPGQDSK	8	3	1	A0A1C7LBY7		1200.62	0	0	0	0	0	0	0	1.13025e+07	43821885	0	0	0	8.09598e+06	0	0	0	5.95441e+06	9.89258e+06	0	6.216e-06													High				High		1.74267
		NINSFTLGAQSMNPK	17	3	1	A0A1C7LBY7		1621.8	0	3.88014e+07	1.98963e+07	4.65103e+07	84654884	3.5119e+07	80921805	0	1.4338e+08	6.85827e+07	0	33779891	5.89467e+07	28141260	6.56893e+07	3.87065e+07	6.57295e+07	5.73836e+07	0	8.386e-06														High	High	High	High	High		4.49745	4.48216
		WSSQQTWWGVK	25	3	1	A0A1C7LBY7		1392.67	0	6.50672e+07	7.5385e+07	1.26053e+08	2.31903e+08	1.03407e+08	1.98813e+08	136152656	4.6099e+08	1.58118e+08	1.1583e+08	1.40732e+08	1.46046e+08	104285317	1.67932e+08	70745527	123634052	115937407	0	0.001086														High	High	High	High	High		2.97567	3.30787
		AFGWDSDMTAYGPK	16	4	1	A0A1C7LBY7	M8(Oxidation)	1561.67	0	3.31025e+07	38090053	0	7.2457e+07	45976987	6.74403e+07	0	117710689	5.40166e+07	40254213	46836969	49729540	3.50722e+07	4.80081e+07	0	4.12137e+07	3.58395e+07	0	0.0001275															High	High	High				3.40942
		FEHATGYK	9	8	3	A0A1C7LBY7;S2WR52;A9BVB4		952.453	0	1.16236e+07	0	3.6461e+07	1.69681e+07	0	2.40349e+07	2.4639e+07	43402289	0	0	0	0	0	12077676	2.34642e+07	0	2.14937e+07	0	0.001278														High	High			High		2.13086	2.39794
		TYEGAYLAGIIAGSMTK	13	3	1	A0A1C7LBY7	M15(Oxidation)	1761.87	0	0	1.15065e+07	4.92306e+06	0	0	7295775	6320570	1.61337e+07	6.84418e+06	0	7.29137e+06	1.06304e+07	0	18591925	0	0	0	0	8.085e-07														High	High	High	High			3.14903	3.50875
		LALEKEFGDK	16	3	1	A0A1C7LBY7		1149.61	0	0	0	2.06991e+07	1.56173e+07	0	32817406	31657058	0	0	3.38002e+07	2.55095e+07	2.47344e+07	2.56872e+07	2.9699e+07	30216574	2.92186e+07	0	0	0.007695														High	High		High	High		3.12697	3.1621
		FLTGINFYVK	8	3	1	A0A1C7LBY7		1201.66	0	0	0	3.682e+07	35565004	9.38935e+06	0	0	0	2.70078e+07	0	37579042	4.32104e+07	0	0	0	0	0	0	0.0017														High		High	High			2.1944
		AFGWDSDMTAYGPK	14	4	1	A0A1C7LBY7		1545.67	0	0	0	0	1.33945e+08	0	1.07122e+08	0	241170769	0	67356772	5.76614e+07	65872747	0	128538840	5.42608e+07	8.17668e+07	0	0	8.817e-05															High		High	High			3.84188
		ELLAADAVAEDK	1	3	1	A0A1C7LBY7		1244.64	0	0	0	0	215077472	0	0	0	0	0	0	0	0	0	0	0	0	0	0	0.0009572
		EMLDGKWSSQQTWWGVK	4	3	1	A0A1C7LBY7	N-Term(Acetyl)	2108.01	0	0	0	0	30753699	0	4.1032e+07	0	53295206	0	0	0	0	0	0	0	0	0	0	0.00636															High						3.02858
		EFGDKIK	1	3	1	A0A1C7LBY7		836.451	0	0	0	0	0	0	0	0	5.33267e+07	0	0	0	0	0	0	0	0	0	0.006	0.1888
A0A072TAU2	A0A072TAU2	Glutathione S-transferase OS=Delftia tsuruhatensis GN=BI380_27615 PE=4 SV=1 - [A0A072TAU2_9BURK]	83.74	1	14	14	451	7.80174e+08	4.07529e+08	4.62288e+08	6.07204e+08	6.57951e+08	4.51984e+08	6.7227e+08	6.66878e+08	1.26735e+09	5.44439e+08	5.32227e+08	4.95056e+08	5.51552e+08	4.92089e+08	516486898	3.54784e+08	485024749	3.42357e+08	81.2931	67	12	23	69.2156	59.61	11	25	65.9393	59.11	11	22	88.0715	73.89	13	29	86.8116	66.5	12	27	71.2213	56.16	10	23
		Sequence	# PSMs	# Proteins	# Protein Groups	Protein Group Accessions	Modifications	MH+ [Da]	A6: Area	B6: Area	C6: Area	D6: Area	E6: Area	F6: Area	G6: Area	H6: Area	I6: Area	J6: Area	K6: Area	L6: Area	M6: Area	N6: Area	O6: Area	P6: Area	Q6: Area	R6: Area	q-Value	PEP	A2	D2	G2	J2	M2	P2	XCorr A2	XCorr D2	XCorr G2	XCorr J2	XCorr M2	XCorr P2	A4	D4	G4	J4	M4	P4	XCorr A4	XCorr D4	XCorr G4
		DVDLFSKPEDISVMNPYGQVPILVER	16	1	1	A0A072TAU2	M14(Oxidation)	2976.51	6.90989e+07	0	6.20884e+07	6.88896e+07	1.0983e+08	5.48956e+07	67323044	7.17265e+07	0	6.28362e+07	59878115	7.31284e+07	5.76797e+07	4.24441e+07	5.75472e+07	3.55746e+07	0	3.17569e+07	0	1.515e-09													High	High	High	High	High	High	6.82433	5.79808	6.85215
		DVDLFSKPEDISVMNPYGQVPILVER	13	1	1	A0A072TAU2		2960.51	9.46584e+07	95401273	6.61115e+07	0	7.8779e+06	7.66763e+07	0	5.34385e+07	2.09661e+08	0	9.44673e+07	8.31708e+07	0	4.36864e+07	0	5.4975e+07	0	7.1406e+07	0	1.047e-09													High					High	6.29698
		IFSRPAYIEALTPSEK	43	2	1	A0A072TAU2		1821.98	7.03365e+08	5.84876e+07	0	405898232	3.16795e+08	3.95956e+08	5.58517e+08	6.21716e+08	780324220	9.30874e+07	5.14762e+08	4.26916e+08	5.20886e+08	4.94412e+08	5.32637e+08	288898054	5.4944e+08	71567989	0	5.45e-07													High	High	High	High	High	High	5.67927	6.07737	6.50126
		DLILYESNIINEYIDER	25	2	1	A0A072TAU2		2112.05	2.59964e+07	1.25503e+07	0	2.80129e+07	5.58391e+07	1.36817e+07	1.942e+07	2.40325e+07	0	2.19914e+07	1.76318e+07	2.13661e+07	1.55001e+07	1.30169e+07	22761947	1.44607e+07	3.0248e+07	8.67578e+06	0	1.264e-06													High	High	High	High	High	High	5.35013	5.00751	5.30187
		MMVLYSGTTCPFSHR	13	2	1	A0A072TAU2	C10(Carbamidomethyl)	1786.81	9.33066e+07	0	5.32068e+07	9.02248e+07	0	0	1.58447e+08	0	2.67441e+08	0	136643172	9.05338e+07	1.06267e+08	0	0	41794410	0	0	0	8.307e-07													High	High	High		High	High	5.34268	4.05291	4.66692
		ELFVHVSTLEER	36	1	1	A0A072TAU2		1458.76	126604500	1.64898e+08	199490263	2.7608e+08	2.73272e+08	1.91566e+08	2.68845e+08	3.09743e+08	2.84451e+08	285463176	2.63252e+08	2.28495e+08	2.49691e+08	2.23246e+08	2.40815e+08	5.27591e+07	2.0892e+08	1.44621e+08	0	0.0003607													High	High	High	High	High	High	4.11341	3.67585	3.99629
		DRLTQLAPVFLK	61	1	1	A0A072TAU2		1400.83	4.79977e+07	4.35399e+07	3.85567e+07	6.49824e+07	3.96594e+07	46272482	9.2629e+07	8.58353e+07	163835267	2.36289e+07	4.93492e+07	73953389	7.69531e+07	3.92191e+07	4.93649e+07	4.61725e+07	4.82573e+07	3.98382e+07	0	0.001268													High	High	High	High	High	High	4.04187	3.57631	4.65513
		LTQLAPVFLK	31	1	1	A0A072TAU2		1129.7	9.13566e+08	5.88591e+08	6.26575e+08	7.80132e+08	838137971	4.98164e+08	7.75018e+08	7.62402e+08	1.44134e+09	6.64092e+08	5.86331e+08	6.17707e+08	6.74603e+08	5.90041e+08	5.63737e+08	4.13638e+08	5.33019e+08	444921159	0	8.081e-05													High	High	High	High	High	High	3.54921	3.54331	3.50388
		LDYYGIEVSK	34	1	1	A0A072TAU2		1186.6	7.23592e+08	2.89523e+08	4.2417e+08	5.79867e+08	5.77758e+08	4.26753e+08	6.2427e+08	612368594	1.30154e+09	5.02619e+08	4.08888e+08	437110140	4.38999e+08	391813249	4.53087e+08	3.15871e+08	3.72615e+08	3.24019e+08	0	3.148e-05													High	High	High	High	High	High	3.08008	3.10269	3.06981
		LFLLNFEK	65	2	1	A0A072TAU2		1023.59	2.45254e+08	2.51601e+08	3.28813e+08	4.56908e+08	465165463	3.07958e+08	4.86132e+08	4.99946e+08	8.35012e+08	3.62489e+08	4.00011e+08	422110987	4.46785e+08	349506726	390029353	3.34842e+08	3.37747e+08	2.58131e+08	0	0.002101													High	High	High	High	High	High	2.25184	2.22342	2.2679
		DVDLFSKPEDISVMNPYGQVPILVER	10	1	1	A0A072TAU2	N-Term(Acetyl); M14(Oxidation)	3018.54	0	5.84713e+07	0	0	0	0	0	0	1.31132e+08	0	0	0	0	0	0	0	0	2.37395e+07	0	0.005091														High	High			High		2.01386	1.96159
		FPHPQLMPGDPVDR	8	2	1	A0A072TAU2		1605.78	0	0	0	6.31894e+07	6.44194e+07	0	5.17689e+07	0	1.09598e+08	8.86704e+07	4.28582e+07	0	0	0	0	0	0	3.50006e+07	0	5.76e-06														High	High	High				4.46499	3.73821
		MMVLYSGTTCPFSHR	18	2	1	A0A072TAU2	M1(Oxidation); C10(Carbamidomethyl)	1802.8	0	0	0	1.47413e+07	0	0	25887620	0	5.33951e+07	2.74989e+06	2.56015e+07	1.79414e+07	2.41725e+07	7631530	0	0	0	0	0	8.969e-07														High	High	High	High			4.20632	3.74766
		YMLGENFSMLDVAIAPLLWR	3	1	1	A0A072TAU2		2339.2	0	0	0	0	0	0	0	0	8.6509e+06	0	0	0	0	0	0	0	0	0	0	1.304e-06
		FPHPQLMPGDPVDR	3	2	1	A0A072TAU2	M7(Oxidation)	1621.78	0	0	0	0	0	0	0	0	3.2347e+07	0	0	1.50757e+07	0	0	0	0	0	0	0	0.00185																		High
		NAAPLLK	16	2	1	A0A072TAU2		726.451	306913834	165764631	2.08799e+08	313789374	2.06827e+08	0	240223912	2.27076e+08	0	0	212452562	1.68674e+08	2.36653e+08	1.78211e+08	1.42091e+08	216286291	3.03115e+08	1.90079e+08	0.001	0.07255													High	High	High		High	High	2.11477	2.21436	1.87815
		FVLFEK	33	1	1	A0A072TAU2		782.444	443104833	3.44472e+08	3.36118e+08	4.61615e+08	5.57956e+08	4.31035e+08	617521693	6.16516e+08	1.05917e+09	4.66604e+08	495587481	4.3035e+08	4.59167e+08	3.85858e+08	3.21074e+08	307856458	3.07163e+08	2.49554e+08	0.002	0.07423													High	High	High	High	High	High	1.90628	1.9084	1.89395
		GMDFEIR	22	1	1	A0A072TAU2		867.403	0	8.03824e+07	45211897	8.65954e+07	1.4483e+08	5.2568e+07	1.05943e+08	4.81006e+07	2.24472e+08	1.19378e+08	8.3028e+07	63998354	6.38129e+07	3.54023e+07	1.10917e+08	4.96708e+07	6.90678e+07	69894496	0.003	0.111														High	High	High	High	High		1.57196	1.7604
		GMDFEIR	1	1	1	A0A072TAU2	M2(Oxidation)	883.398	55063710	0	0	0	0	0	0	0	0	0	0	0	0	0	0	0	0	0	0.004	0.109													High						2.02115
A0A1C7LGA4	A0A1C7LGA4	50S ribosomal protein L6 OS=Delftia sp. JD2 GN=rplF PE=3 SV=1 - [A0A1C7LGA4_9BURK]	83.62	4	16	16	542	3.30442e+09	1.56838e+09	2.03352e+09	3.14332e+09	1.22351e+09	779795881	1.47277e+09	1.22203e+09	1.91347e+09	1.0041e+09	1.56443e+09	1.32998e+09	1.86008e+09	1.41009e+09	1.29555e+09	1.19149e+09	1.48606e+09	1.37149e+09	135.079	82.49	13	35	126.301	82.49	14	36	128.638	60.45	11	33	134.652	82.49	13	36	76.1823	59.89	10	21	88.1401	53.67	10	25
		Sequence	# PSMs	# Proteins	# Protein Groups	Protein Group Accessions	Modifications	MH+ [Da]	A6: Area	B6: Area	C6: Area	D6: Area	E6: Area	F6: Area	G6: Area	H6: Area	I6: Area	J6: Area	K6: Area	L6: Area	M6: Area	N6: Area	O6: Area	P6: Area	Q6: Area	R6: Area	q-Value	PEP	A2	D2	G2	J2	M2	P2	XCorr A2	XCorr D2	XCorr G2	XCorr J2	XCorr M2	XCorr P2	A4	D4	G4	J4	M4	P4	XCorr A4	XCorr D4	XCorr G4
		TPVAIPAGVDVSIKDDQINVK	157	2	1	A0A1C7LGA4		2179.2	2.02593e+09	580422016	1.20612e+09	1.52536e+09	7.45367e+08	313475372	8.77436e+08	7.12254e+08	1.30482e+09	7.15304e+08	1.22209e+09	1.00043e+09	1.48872e+09	905904360	769133497	767610988	1.08864e+09	9.81312e+08	0	9.18e-08													High	High	High	High	High	High	6.14311	6.02335	6.04794
		LNLAIGFSHPVNFEMPAGITVTTPTPTEILVK	26	2	1	A0A1C7LGA4		3407.84	2.02309e+07	9.97911e+06	0	11742273	0	0	0	0	0	0	0	1.30681e+07	1.18942e+07	0	4.51254e+06	0	0	0	0	3.449e-06													High	High	High		High		5.35217	4.94992	4.01111
		GTGGTLSQAQNVLVK	51	1	1	A0A1C7LGA4		1472.81	5115559416	2.42151e+09	3.09422e+09	3997859376	1.85554e+09	1133205733	2.10525e+09	1.79e+09	2.2715e+09	1.46384e+09	2.11628e+09	1755453742	2459879641	2.01773e+09	1.99133e+09	1.77061e+09	2.18937e+09	2.04983e+09	0	1.042e-05													High	High	High	High	High	High	4.91909	4.80787	5.00663
		QAVGQMAAEIR	28	2	1	A0A1C7LGA4		1173.61	707566535	534418153	3.81244e+08	805151274	3.45126e+08	0	367197560	1.7967e+08	8.13053e+08	3.72688e+08	4.06931e+08	2.90969e+08	4.07173e+08	2.27654e+08	5.0794e+08	2.81046e+08	3.64853e+08	478669774	0	0.0003502													High	High	High	High	High	High	4.09358	3.97182	4.03634
		TPVAIPAGVDVSIK	11	3	1	A0A1C7LGA4		1366.8	8.88208e+07	3.66571e+07	6.46802e+07	3.10825e+09	42583156	2.57803e+07	0	0	0	0	3.75985e+07	0	0	41636570	4.47672e+07	3.48148e+07	0	4.22165e+07	0	5.762e-05													High	High				High	3.95772	3.58131
		QLVNNMVVGVSK	20	3	1	A0A1C7LGA4		1287.71	5.80869e+08	4.09381e+08	344545568	513344729	2.79781e+08	0	3.04131e+08	1.41082e+08	5.32806e+08	2.49984e+08	3.51971e+08	2.3316e+08	3.35421e+08	1.98419e+08	375081870	2.3382e+08	0	3.54666e+08	0	5.474e-05													High	High	High	High	High	High	3.70461	4.18903	4.09839
		AVRPPEPYK	66	4	1	A0A1C7LGA4		1056.58	1779649268	8.54301e+08	9.28624e+08	9.39021e+08	4.49742e+08	4.06486e+08	5.22505e+08	5.37689e+08	1001033594	5.67383e+08	7.25457e+08	7.02801e+08	8.8946e+08	7.30013e+08	611478155	8.04131e+08	1.04601e+09	7.79666e+08	0	0.003793													High	High	High	High	High	High	3.69036	3.49647	3.52716
		KLSLVGVGFK	30	3	1	A0A1C7LGA4		1047.66	1.35587e+09	5.39452e+08	6.0769e+08	9.13919e+08	0	2.21013e+08	5.12094e+08	493310969	557579810	291139075	5.24354e+08	3.67141e+08	520721794	4.1947e+08	0	274733091	5.4388e+08	3.60662e+08	0	5.831e-07													High	High	High	High	High	High	3.23187	4.00844	3.86373
		LSFEPVNDSR	39	3	1	A0A1C7LGA4		1163.57	2.77177e+09	1.42932e+09	1.80023e+09	2.32386e+09	1069623746	7.99696e+08	1435638196	1163822576	2.16409e+09	8.33146e+08	1.35491e+09	1234059660	1631652783	1306620104	1126194376	9.99727e+08	1.18016e+09	1.08334e+09	0	0.003782													High	High	High	High	High	High	2.84442	3.02025	3.16728
		YSDEKVVIK	27	3	1	A0A1C7LGA4		1080.59	258766070	1.62308e+08	1.72921e+08	1.13773e+08	7.55829e+06	3.61335e+07	8.6808e+07	8.70968e+07	1.38673e+08	6.56506e+07	8.01941e+07	9.86847e+07	9.0089e+07	1.38861e+08	48712963	1.31405e+08	1.01036e+08	1.80799e+08	0	3.354e-06													High	High	High	High	High	High	2.77951	2.93129	3.08516
		LSLVGVGFK	34	3	1	A0A1C7LGA4		919.561	7.60558e+08	3.78891e+08	5.8211e+08	757767365	364020409	1.83752e+08	3.43139e+08	372199732	615910144	261216879	4.06292e+08	3.7271e+08	4.16866e+08	4.10778e+08	496570140	3.79101e+08	370170447	3.4281e+08	0	0.007133													High	High	High	High	High	High	2.70162	2.59979	2.68821
		EANAMSGTMR	20	3	1	A0A1C7LGA4		1067.46	1.64023e+08	1.12775e+08	9.63101e+07	1.67648e+08	6.41462e+07	4.62459e+07	8.75089e+07	2.90162e+07	176066046	1.14853e+08	1.20772e+08	7.74024e+07	111313252	5.5543e+07	1.20101e+08	8.177e+07	1.8083e+08	1.34535e+08	0	1.253e-05													High	High	High	High	High	High	2.62738	2.52938	2.97919
		ISNNEGK	2	3	1	A0A1C7LGA4		761.378	237134	0	0	977710	0	0	0	0	0	0	0	0	0	0	0	0	0	0	0	0.003945													High	High					1.82928	1.17968
		EANAMSGTMR	4	3	1	A0A1C7LGA4	M5(Oxidation)	1083.46	1.62737e+06	0	0	0	0	0	0	0	4.71507e+06	5.11636e+06	0	0	0	0	0	0	0	0	0	0.02831													High			High			1.35021
		QAVGQMAAEIR	14	2	1	A0A1C7LGA4	M6(Oxidation)	1189.6	0	1.41642e+08	1.32292e+08	2.79793e+08	8.73509e+07	5.36834e+07	121212888	0	85649798	101755728	1.11501e+08	7.89307e+07	1.68611e+08	1.01726e+08	1.17641e+08	0	0	1.19763e+08	0	2.607e-05														High	High	High	High			2.6709	3.53663
		LNLAIGFSHPVNFEMPAGITVTTPTPTEILVK	1	2	1	A0A1C7LGA4	M15(Oxidation)	3423.83	0	0	0	2.31362e+07	0	0	0	0	0	0	0	0	0	0	0	0	0	0	0	2.151e-05														High						3.69552
		AVRPPEPYKGK	7	4	1	A0A1C7LGA4		1241.7	0	0	0	0	0	0	0	0	54330544	0	0	33639247	0	7.11821e+07	0	5.63801e+07	0	9.78477e+07	0	8.677e-06																		High
		LNLAIGFSHPVNFEMPAGITVTTPTPTEILVK	3	2	1	A0A1C7LGA4	N-Term(Acetyl); M15(Oxidation)	3465.86	0	0	0	0	0	0	0	0	0	0	1.83595e+07	0	0	0	0	0	0	0	0	0.03616
		ISNNEGKLSFEPVNDSR	1	3	1	A0A1C7LGA4		1905.94	0	83594621	0	0	0	0	0	0	0	0	0	0	0	0	0	0	0	0	0.005	0.1
		DDQINVK	1	2	1	A0A1C7LGA4		831.419	0	4338548	0	0	0	0	0	0	0	0	0	0	0	0	0	0	0	0	0.007	0.1847
S2X398	S2X398	Elongation factor Tu (Fragment) OS=Delftia acidovorans CCUG 274B GN=HMPREF9701_05935 PE=3 SV=1 - [S2X398_DELAC]	83.51	12	1	28	3322	1.50274e+10	1.0162e+10	9.83578e+09	13331416491	8.07804e+09	5.45369e+09	9.59234e+09	8.82729e+09	1.58909e+10	6342438452	8.23386e+09	8.49017e+09	9912921104	7.69741e+09	8.38177e+09	4.66332e+09	6.68373e+09	6.1367e+09	663.297	66.24	23	173	732.654	66.49	24	207	690.953	70.62	25	193	767.39	72.16	23	216	560.059	76.55	25	158	564.803	78.35	26	168
		Sequence	# PSMs	# Proteins	# Protein Groups	Protein Group Accessions	Modifications	MH+ [Da]	A6: Area	B6: Area	C6: Area	D6: Area	E6: Area	F6: Area	G6: Area	H6: Area	I6: Area	J6: Area	K6: Area	L6: Area	M6: Area	N6: Area	O6: Area	P6: Area	Q6: Area	R6: Area	q-Value	PEP	A2	D2	G2	J2	M2	P2	XCorr A2	XCorr D2	XCorr G2	XCorr J2	XCorr M2	XCorr P2	A4	D4	G4	J4	M4	P4	XCorr A4	XCorr D4	XCorr G4
		TTDVTGSIELPADKEMVMPGDNVSITVK	107	8	2	F6AM22;S2X398		2947.47	3.94335e+08	106876792	76837534	1.6057e+08	0	1.0489e+08	150360400	0	3.50002e+08	80839972	204674612	1.31578e+08	117163470	9.27659e+06	224698044	1.57862e+08	3.82295e+08	3.98154e+08	0	2.02e-13													High	High	High	High	High	High	8.89519	8.26632	8.00266
		TTDVTGSIELPADKEMVMPGDNVSITVK	62	8	2	F6AM22;S2X398	M16(Oxidation); M18(Oxidation)	2979.46	332122238	137098660	0	5.57248e+07	5.42971e+07	43242367	4.51065e+07	34994432	73967723	3.55541e+06	36583910	69948338	68847367	30812745	5.85783e+07	67511913	5.19604e+07	7.66962e+07	0	0.003989													High	High	High	High	High	High	7.11436	7.086	6.28139
		TTDVTGSIELPADKEMVMPGDNVSITVK	92	8	2	F6AM22;S2X398	M18(Oxidation)	2963.46	1.57592e+08	8528411	1.23495e+07	4.04506e+07	37054279	4284028	0	0	0	62755756	77114648	2.21539e+06	8.43371e+07	5.60194e+06	2.3458e+08	63495735	0	1.58228e+08	0	3.942e-16													High	High		High	High	High	7.095	7.27673
		HYAHVDCPGHADYVK	128	33	4	F6AM22;S2X398;A0A0F4VCP0;A0A096H304	C7(Carbamidomethyl)	1768.79	7.77365e+08	901810615	831087832	1.09408e+09	1.01986e+09	787786176	1.04983e+09	1.13195e+09	2030592362	1141037525	8.52686e+08	8.66558e+08	7.33946e+08	674585644	5.7611e+07	2.02227e+08	5.68944e+08	19634717	0	1.925e-08													High	High	High	High	High	High	6.25825	6.56331	6.40353
		AVDGAFAMPVEDVFSISGR	89	9	3	F6AM22;S2X398;A0A096H304		1967.96	3597464951	4.00562e+09	2.46335e+09	3.59191e+09	2.5549e+09	1.61495e+09	2401057810	1.17183e+09	4641232734	2.38136e+09	2.55187e+09	2.15279e+09	2.03717e+09	1.47751e+09	2.91842e+09	1413523619	1.99822e+09	2.36609e+09	0	1.626e-07													High	High	High	High	High	High	5.99774	5.98991	6.08673
		KLLDQGQAGDNVGLLLR	110	9	3	F6AM22;S2X398;A0A096H304		1810.02	3.17375e+09	1.56529e+09	2.98986e+09	3.32902e+09	1835304401	1.57103e+09	2.02809e+09	2.08418e+09	3144091675	1.92477e+09	2221242198	2.33347e+09	2.34481e+09	821361440	2038809463	1.3874e+09	2.16524e+09	1.6629e+09	0	1.475e-15													High	High	High	High	High	High	5.93395	6.31637	5.9334
		VGEEIEIVGIRDTQK	100	8	2	F6AM22;S2X398		1685.91	2506021516	2220554609	2922921505	1.98059e+09	9.70918e+07	1.8065e+09	1.95872e+09	2323888144	2.66524e+09	1.1573e+09	2420734999	1.57494e+09	2.13769e+09	1809440793	1.46949e+09	1.97818e+09	1.66043e+09	1.97995e+09	0	9.531e-08													High	High	High	High	High	High	5.90865	5.77549	5.94522
		TKPHVNVGTIGHVDHGK	93	7	2	S2X398;A0A096H304		1795.96	99500036	1.10355e+07	1.38157e+08	0	0	9.77916e+07	0	7.62533e+07	0	3.26619e+07	0	0	29415492	0	3.06915e+07	130578508	24704150	3.78471e+07	0	6.228e-05													High		High	High	High	High	5.9014		4.09654
		AVDGAFAMPVEDVFSISGR	127	9	3	A0A096H304;F6AM22;S2X398	M8(Oxidation)	1983.95	7.99472e+08	7.97079e+08	588513936	9.24564e+08	5.11561e+08	261652688	5.02343e+08	503964940	681269680	277144720	4.91981e+08	5.69824e+08	5.77257e+08	395485641	4.83804e+08	2.82573e+08	419390058	280973624	0	2.78e-15													High	High	High	High	High	High	5.73614	5.85927	5.94772
		TTLTAAIATVLSKK	48	8	2	F6AM22;S2X398		1417.86	1.24713e+08	6.73991e+07	1.86005e+08	3.19226e+07	1.98947e+07	55510079	47189528	67854350	2.69691e+07	9.61744e+06	1.3685e+08	3.83729e+07	4.39296e+07	8.05612e+07	25643208	5.94806e+07	7.99293e+07	4.75872e+07	0	6.211e-11													High	High	High	High	High	High	5.23126	4.52042	5.02798
		LLDQGQAGDNVGLLLR	174	9	3	F6AM22;S2X398;A0A096H304		1681.92	17030292180	12137131144	10895378520	14854768816	9218843062	5417523700	10159012452	9292182004	1.57637e+10	5802919336	8654733828	8729677818	11284706880	8611056116	9286735352	5021047138	7444333260	6724009474	0	2.989e-13													High	High	High	High	High	High	5.09417	5.20035	5.18489
		QVGVPYIIVFLNK	135	9	3	A0A096H304;F6AM22;S2X398		1489.88	4514633605	2831987911	3.00494e+09	4311052100	3.13834e+09	2.22377e+09	3877168524	3280152033	6228774110	2.52039e+09	3.16527e+09	3218953908	3.38512e+09	2.42502e+09	1.30144e+09	6.8546e+08	8.6452e+08	6.92637e+08	0	0.0001175													High	High	High	High	High	High	4.52559	4.53118	4.35802
		TTLTAAIATVLSK	625	9	3	A0A096H304;F6AM22;S2X398		1289.77	1.33017e+10	8.11679e+09	8.13854e+09	10039886313	5.69841e+09	4.33654e+09	7207326443	6.59397e+09	7.67898e+09	4694738865	8023838490	7809524994	8796138909	5774813606	6.35687e+09	4.16531e+09	6.19179e+09	4.95408e+09	0	0.0002324													High	High	High	High	High	High	4.47978	4.34159	4.42779
		LAEALDTYIPTPER	69	5	2	S2X398;A0A096H304		1588.82	1294928084	1084890251	1.12122e+09	9.49782e+08	321134013	4.35317e+08	5.8159e+08	8.86485e+08	1046756014	320498690	772317936	735903948	1.37595e+09	1.0906e+09	915245022	7.08298e+08	8.99484e+08	833435655	0	2.821e-05													High	High	High	High	High	High	4.34687	3.74185	4.07454
		TTDVTGSIELPADK	60	8	2	F6AM22;S2X398		1446.73	2074304514	9.79394e+08	985233055	1.54129e+09	1224805677	6.71125e+08	1132010286	840025179	1.25544e+09	911737359	8.64835e+08	7.99635e+08	1.25596e+09	1018319352	9.02969e+08	6.7433e+08	935678725	724610882	0	0.04374													High	High	High	High	High	High	4.1638	4.46073	4.20998
		NMITGAAQMDGAILVCSAADGPMPQTR	8	32	4	F6AM22;S2X398;A0A0F4VCP0;A0A096H304	C16(Carbamidomethyl)	2776.3	0	0	0	0	0	0	0	0	0	0	5150818	2.73788e+06	0	0	0	0	0	0	0	0.0002793													High		High				3.80329		3.65387
		VGEEIEIVGIR	94	8	2	F6AM22;S2X398		1213.68	10174735531	4753784331	5.91553e+09	11174829113	6.8587e+09	3.20578e+09	6.83334e+09	6.65373e+09	9.77165e+09	4.99278e+09	5184713979	5.14575e+09	6.61255e+09	5313706513	6.19617e+09	3.95678e+09	5.14303e+09	3.54856e+09	0	5.978e-07													High	High	High	High	High	High	3.76557	3.87809	3.75225
		GITINTAHVEYETANR	17	3	1	S2X398		1788.89	0	0	0	1.63065e+06	6.75689e+07	0	0	1.22454e+08	165628534	0	0	0	107667079	0	0	0	0	0	0	3.351e-05													High	High			High	High	3.59826	2.31748
		TIVTGVEMFRK	92	8	2	F6AM22;S2X398		1280.7	1.46658e+09	1.34379e+09	1201210855	5.49239e+08	69098085	7.81238e+08	902367312	585921936	7.42527e+08	557951846	1516602257	8.21824e+08	1062646719	616600106	1.0215e+09	6.4329e+08	9.58894e+08	1.11812e+09	0	2.015e-05													High	High	High	High	High	High	3.57761	3.55588	3.9251
		AYDQIDAAPEEK	74	7	2	F6AM22;S2X398		1349.62	1.36441e+10	7.43059e+09	8354990521	12258613757	6.83769e+09	5454767631	9279902018	8133187036	16047145628	5.74596e+09	6.7226e+09	6309188948	8314653285	6.49114e+09	5.8451e+09	4.05996e+09	5.82952e+09	4764186525	0	0.003365													High	High	High	High	High	High	3.41302	3.11227	3.09349
		TIVTGVEMFR	98	8	2	F6AM22;S2X398		1152.61	3.90305e+09	2748316707	2.02913e+09	4856336826	3498900710	1.21964e+09	3.09051e+09	1.3428e+09	6.54538e+09	3.10129e+09	2.66166e+09	2065146097	2.60908e+09	1598711193	4.13972e+09	1.7457e+09	2239182013	2110040918	0	0.001307													High	High	High	High	High	High	3.22673	3.01877	3.02747
		YDFPGDDTPIIR	169	9	3	A0A096H304;F6AM22;S2X398		1408.67	14407935842	9588533314	1.0257e+10	12880866900	8.15658e+09	5.48877e+09	9.33811e+09	9.0565e+09	15861773442	7.01014e+09	8.02301e+09	8.9313e+09	9657917523	7990044514	7742541534	4.8036e+09	6415067586	5.82878e+09	0	0.0007054													High	High	High	High	High	High	3.21683	3.40051	3.23877
		LIAPIAMEEGLR	53	8	2	F6AM22;S2X398		1312.73	8.10831e+09	8.7604e+09	5.09583e+09	9256366055	6291356185	3.12582e+09	7054234790	2.95098e+09	1.10772e+10	6.21425e+09	5.67271e+09	4819059471	5.29791e+09	0	8116033389	3.94564e+09	5146375012	5.8573e+09	0	0.0003125													High	High	High	High	High	High	3.2089	3.30998	3.22664
		AVDGAFAMPVEDVFSISGR	44	9	3	F6AM22;S2X398;A0A096H304	N-Term(Acetyl); M8(Oxidation)	2025.98	4.29558e+07	4.87084e+07	33139033	150579956	1.41646e+08	30057171	5.33184e+07	6.26177e+07	1.38101e+08	5.39864e+07	4.69515e+07	4.77167e+07	4.57e+07	36426354	82729447	29422738	35534710	3.1994e+07	0	0.001156													High	High	High	High	High	High	3.01211	3.08436	2.92447
		EMVMPGDNVSITVK	13	9	3	A0A096H304;F6AM22;S2X398		1519.75	1.36903e+08	1.1727e+08	7.66551e+07	0	0	55916952	0	7.8693e+07	189566940	0	0	0	1.37175e+08	0	139295924	5.15856e+07	1.07466e+08	9.27425e+07	0	1.231e-06													High			High	High	High	2.91634
		LIAPIAMEEGLR	43	8	2	F6AM22;S2X398	M7(Oxidation)	1328.73	2759696520	1665534767	1532001812	2483395990	1.25915e+09	9.19598e+08	1355210705	1318056833	1.43443e+09	9.11433e+08	1208932567	9.80044e+08	1493874178	1075997449	1002685173	8.80489e+08	1017384380	9.18311e+08	0	0.0005821													High	High	High	High	High	High	2.79733	3.05636	2.98382
		TIVTGVEMFR	34	8	2	F6AM22;S2X398	M8(Oxidation)	1168.6	960669428	6.07575e+08	5.1603e+08	1.16133e+09	7.68245e+08	3.19812e+08	5.65034e+08	3.76646e+08	0	4.98134e+08	4.20256e+08	3.8691e+08	2.65907e+08	3.61133e+08	5.33635e+08	0	396438709	3.26503e+08	0	0.002397													High	High	High	High	High	High	2.68567	2.62011	2.74043
		EHILLAR	38	8	2	F6AM22;S2X398		851.509	4.6975e+09	1.73981e+09	2.06396e+09	5258501832	1222984275	1370485642	3358505812	3092703752	3679437696	2063252420	2464269468	1823463114	4169678120	2790675614	1598506326	1554254070	2639510604	2222184286	0	0.005871													High	High	High	High	High	High	2.33528	2.24684	2.22552
		EMVMPGDNVSITVK	2	9	3	F6AM22;S2X398;A0A096H304	M4(Oxidation)	1535.75	0	0	0	0	0	0	0	0	0	0	0	0	0	0	1.75439e+07	0	0	0	0	0.001388													High						2.19473
		TVGAGVVAK	39	29	3	F6AM22;S2X398;A0A0F4VCP0		801.482	4.83763e+09	2.19293e+09	3.13643e+09	5.34512e+09	1.58384e+09	1.47045e+09	2.84803e+09	2.60063e+09	4.95406e+09	4173942482	2.96438e+09	2.50258e+09	3929714077	2790207628	1.9259e+09	2.61148e+09	3748853162	3047651535	0	0.001968													High	High	High	High	High	High	2.14687	2.16129	2.07337
		HTPFFNNYRPQFYFR	233	9	3	A0A096H304;F6AM22;S2X398		2033.98	0	2.6836e+07	4.7811e+06	3.67382e+08	2.13063e+08	12682662	2.45678e+08	419525628	1.63546e+09	169443372	3.70324e+08	6.17693e+08	1.0967e+08	1.95294e+08	6.98405e+07	8.91851e+06	267687556	8.69595e+06	0	0.0001457														High	High	High	High	High		4.66649	4.84146
		NMITGAAQMDGAILVCSAADGPMPQTR	15	32	4	F6AM22;S2X398;A0A0F4VCP0;A0A096H304	N-Term(Acetyl); M2(Oxidation); C16(Carbamidomethyl)	2834.32	0	1.20574e+06	2.03374e+07	0	0	5.87929e+06	0	0	0	0	0	9.66853e+06	4.24563e+07	0	0	0	0	0	0	0.0008262																High	High
		TIVTGVEMFRK	39	8	2	F6AM22;S2X398	M8(Oxidation)	1296.7	0	3.97086e+08	461408895	3.76133e+08	0	2.51122e+08	2.891e+08	267564618	217473988	176567818	403631041	231629478	374978985	295619452	2.58846e+08	2.75149e+08	317413930	3.44772e+08	0	6.664e-05														High	High	High	High	High		3.06416	2.75088
		AYDQIDAAPEEKAR	3	7	2	F6AM22;S2X398		1576.76	0	2.38534e+07	3.02276e+07	0	0	0	0	0	3.28062e+07	0	0	0	0	0	0	0	0	0	0	2.453e-05
		NMITGAAQMDGAILVCSAADGPMPQTR	8	32	4	F6AM22;S2X398;A0A0F4VCP0;A0A096H304	N-Term(Acetyl); M9(Oxidation); C16(Carbamidomethyl); M23(Oxidation)	2850.31	0	6.5468e+06	0	6.08756e+06	0	2.02474e+06	0	0	0	5.30671e+06	0	0	0	0	0	0	0	0	0	7.488e-05														High		High				2.34372
		HYAHVDCPGHADYVK	2	33	4	F6AM22;S2X398;A0A0F4VCP0;A0A096H304	N-Term(Acetyl); C7(Carbamidomethyl)	1810.8	0	2.49715e+07	2.13934e+07	0	0	0	0	0	0	0	0	0	0	0	0	0	0	0	0	0.001064
		GQVLCKPGSIKPHTHFTAEVYVLSK	158	8	2	F6AM22;S2X398	C5(Carbamidomethyl)	2796.48	0	0	0	0	1.43939e+06	0	533110	1627723	1.15261e+07	0	1.52771e+07	6.50238e+06	2173800	3.46946e+06	0	0	2.54619e+06	0	0	0.000268														High	High	High	High	High		1.27965	3.08593
		CDMVDDEELLELVEMEVR	3	8	2	F6AM22;S2X398	C1(Carbamidomethyl); M3(Oxidation)	2239.98	0	0	0	0	0	0	0	0	2.06643e+07	0	0	0	0	0	0	0	0	0	0	6.223e-07
		CDMVDDEELLELVEMEVR	6	8	2	F6AM22;S2X398	C1(Carbamidomethyl)	2223.99	0	0	0	0	0	0	0	0	36547545	0	0	0	6.19822e+06	0	0	0	1.1738e+07	0	0	1.113e-07																	High
		NMITGAAQMDGAILVCSAADGPMPQTR	2	13	2	F6AM22;S2X398	M9(Oxidation); C16(Carbamidomethyl)	2792.31	0	0	0	0	0	0	0	0	0	0	0	0	0	0	0	0	0	0	0.001	0.02848														High						2.07446
		NMITGAAQMDGAILVCSAADGPMPQTR	1	13	2	F6AM22;S2X398	N-Term(Acetyl); M2(Oxidation); M9(Oxidation); C16(Carbamidomethyl); M23(Oxidation)	2866.3	0	0	0	0	0	3.17778e+06	0	0	0	0	0	0	0	0	0	0	0	0	0.002	0.08136
		TTDVTGSIELPADKEMVMPGDNVSITVK	3	8	2	F6AM22;S2X398	N-Term(Acetyl); M16(Oxidation); M18(Oxidation)	3021.48	0	0	0	0	0	0	0	0	0	0	0	0	0	0	0	0	0	1.72857e+06	0.003	0.04695
		GEPAILR	5	7	3	F6AM22;S2X398;A9BN75		755.441	0	0	0	0	0	55952464	0	0	180737199	0	0	78418838	142830164	0	0	0	0	0	0.005	0.1423																	High
		TTDVTGSIELPADKEMVMPGDNVSITVK	7	8	2	F6AM22;S2X398	N-Term(Acetyl); M16(Oxidation)	3005.49	0	0	0	0	0	0	0	0	0	0	0	0	0	0	0	0	0	0	0.007	0.1801															High	High					1.69464
A0A1C7LAA6	A0A1C7LAA6	Branched-chain amino acid ABC transporter substrate-binding protein OS=Delftia sp. JD2 GN=ACM14_17040 PE=4 SV=1 - [A0A1C7LAA6_9BURK]	83.51	1	3	34	1223	1.44045e+09	9.44377e+08	8.33715e+08	1.21595e+09	4.18965e+09	2.3278e+09	4.05274e+09	3.2966e+09	7.50286e+09	3.06819e+09	1.63106e+09	1.82964e+09	2.03998e+09	1.58005e+09	2.13052e+09	1.6579e+09	2.20475e+09	1.76267e+09	173.661	66.49	23	44	156.528	63.03	22	45	162.475	64.63	22	47	156.09	68.62	23	43	314.12	79.26	26	82	316.195	74.47	28	91
		Sequence	# PSMs	# Proteins	# Protein Groups	Protein Group Accessions	Modifications	MH+ [Da]	A6: Area	B6: Area	C6: Area	D6: Area	E6: Area	F6: Area	G6: Area	H6: Area	I6: Area	J6: Area	K6: Area	L6: Area	M6: Area	N6: Area	O6: Area	P6: Area	Q6: Area	R6: Area	q-Value	PEP	A2	D2	G2	J2	M2	P2	XCorr A2	XCorr D2	XCorr G2	XCorr J2	XCorr M2	XCorr P2	A4	D4	G4	J4	M4	P4	XCorr A4	XCorr D4	XCorr G4
		IGHIGPVSGPQANFGKDNENGVR	3	3	2	A0A1C7LAA6;A9BYU2		2363.19	0	0	0	0	0	0	0	0	0	0	0	0	0	0	0	0	0	0	0	1.592e-05													High						8.47163
		LCDDKVAGAVAFLNSGVAIPSSK	90	3	2	A0A1C7LAA6;A9BYU2	C2(Carbamidomethyl)	2319.2	3.81627e+08	1.36386e+08	2.145e+08	1.51223e+08	567520828	632697310	7.87259e+08	899982849	1.54783e+09	785533970	5.89245e+08	542809115	538656968	4.38392e+08	690216520	4.77918e+08	7.24651e+08	4.72459e+08	0	6.738e-08													High	High	High	High	High	High	7.50816	7.49436	7.81832
		VFQDCGIPMITGAATNPDLTKPGWNTTYR	51	4	3	A0A096FF81;A0A1C7LAA6;A9BYU2	C5(Carbamidomethyl)	3224.55	2.12455e+08	2.05786e+08	9.98746e+07	43365686	7.2993e+08	3.16268e+08	5.76707e+08	295004856	1.01835e+09	6.11529e+08	2.96988e+08	2.9585e+08	2.95925e+08	1.93532e+08	5.09853e+08	226641109	4.15918e+08	396547776	0	3.005e-14													High	High	High	High	High	High	7.47627	6.52371	7.89103
		VAAGAKPLDNVICADGGASLAK	105	3	2	A0A1C7LAA6;A9BYU2	C13(Carbamidomethyl)	2098.1	757624891	474512492	4.84869e+08	544135772	1735399720	1.68709e+09	2.16108e+09	1949050143	3934146114	2332085133	1.23643e+09	1.00101e+09	1.174e+09	1.06797e+09	1.36538e+09	1.45493e+09	2.17492e+09	1.56943e+09	0	0.002511													High	High	High	High	High	High	6.24048	6.17386	6.88393
		VFQDCGIPMITGAATNPDLTKPGWNTTYR	33	4	3	A0A096FF81;A0A1C7LAA6;A9BYU2	C5(Carbamidomethyl); M9(Oxidation)	3240.55	128974856	6.55749e+07	0	0	3.67769e+08	2.22975e+08	3.53579e+08	300475649	420101438	2.92965e+08	1.6678e+08	1.72174e+08	1.77011e+08	1.36423e+08	2.14333e+08	136536190	211886606	1.59662e+08	0	1.021e-08													High	High	High	High	High	High	6.0497	4.46613	6.572
		VAGAVAFLNSGVAIPSSK	46	3	2	A0A1C7LAA6;A9BYU2		1687.94	259665463	0	1.16846e+08	2.28457e+08	1.42762e+09	3.47116e+08	637996533	5.17393e+08	8.40022e+08	6.28527e+08	2.87601e+08	347697217	4.05722e+08	2.84789e+08	376273272	2.66555e+08	4.17205e+08	2.32439e+08	0	1.046e-05													High	High	High	High	High	High	5.69132	5.2387	5.40033
		IGHIGPVSGPQANFGK	37	3	2	A0A1C7LAA6;A9BYU2		1578.84	735711746	4.10401e+08	1.7523e+08	0	1812235968	1.31779e+09	811316896	0	2.10426e+09	1.89119e+09	269293288	0	0	480254576	735832896	8.79263e+08	0	943027479	0	0.0002419													High		High	High		High	4.85011		4.09272
		TAYGQGLANVFKK	58	4	3	A0A1C7LAA6;A9BYU2;A0A096FF81		1396.76	357423504	260055028	320366400	146444504	115331693	917151232	795949992	860807264	934663600	615791392	568860464	479101110	587418464	4.61439e+08	466506672	479916576	689238216	575640216	0	0.0005326													High	High	High	High	High	High	4.64332	4.32226	4.55529
		VFQDCGIPMITGAATNPDLTKPGWNTTYR	21	4	3	A0A1C7LAA6;A9BYU2;A0A096FF81	N-Term(Acetyl); C5(Carbamidomethyl); M9(Oxidation)	3282.57	0	0	0	72886074	0	1.34746e+07	4.24054e+08	0	0	0	0	0	0	0	0	0	0	0	0	2.737e-06													High	High	High	High	High		4.19035	3.91414	3.95294
		QMAQLGLNDAK	20	2	2	A0A1C7LAA6;A9BYU2		1188.61	161853472	135351033	7.49338e+07	158958784	648045840	282992453	5.5489e+08	246305810	1190632568	660750786	2.61973e+08	222742712	2.51992e+08	147536799	326371398	210224798	335311285	385952909	0	0.0005259													High	High	High	High	High	High	3.79867	4.06919	3.44712
		VIANDNALGAALAK	52	3	2	A0A1C7LAA6;A9BYU2		1340.76	1.79586e+09	9.72974e+08	1004040543	1.3319e+09	4454005516	2821320190	4496740352	3885031516	6.92772e+09	3488904836	1796777782	1603940811	2174272430	1792492471	1957979925	1.7703e+09	2392859826	1.85706e+09	0	1.135e-10													High	High	High	High	High	High	3.79753	4.08035	3.81376
		ATDFMAILTSIK	51	4	3	A0A096FF81;A0A1C7LAA6;A9BYU2		1310.7	2.49502e+08	2.09741e+08	1.33112e+08	1.0387e+07	1.29533e+09	487851815	8.04482e+08	3.37675e+08	1.64775e+09	8.72785e+08	4.1387e+08	4.41058e+08	392405605	1.14695e+07	4.88135e+08	2.49273e+08	4.07584e+08	3.06644e+08	0	0.0021													High	High	High	High	High	High	3.56003	3.28409	3.87976
		FQLVAEDDVADPK	47	3	2	A0A1C7LAA6;A9BYU2		1446.71	1110733208	449825184	496292958	1035315280	3717013475	1797946688	2880968180	2532683688	6.37804e+09	2665459817	1136862368	1315211100	1484234288	1227272332	1568390560	1009537496	1498444629	1114675320	0	1.361e-05													High	High	High	High	High	High	3.53854	3.11912	3.22174
		TAYGQGLANVFK	36	4	3	A0A096FF81;A0A1C7LAA6;A9BYU2		1268.66	6.18955e+08	3.19874e+08	3.19727e+08	751625132	3211943728	850151804	1767094512	1250943016	3010267510	2010725104	744267972	877866072	910313798	7.49638e+08	1158143524	7.4546e+08	910176896	657525996	0	0.0004902													High	High	High	High	High	High	3.3319	3.48989	3.31219
		YFGGDGLCVPELAK	51	3	2	A0A1C7LAA6;A9BYU2	C8(Carbamidomethyl)	1525.74	1.03076e+09	771526818	631290348	1.0136e+09	3.15738e+09	1.65364e+09	3.55685e+09	2.85893e+09	8150473856	2.56415e+09	1.35182e+09	1.72607e+09	1.7122e+09	1.30236e+09	2116505496	1.40017e+09	1.98237e+09	1.53497e+09	0	6.05e-10													High	High	High	High	High	High	3.18	3.81537	3.73762
		ATDFMAILTSIK	16	4	3	A0A1C7LAA6;A9BYU2;A0A096FF81	M5(Oxidation)	1326.7	0	0	0	0	2.4143e+08	7.05817e+07	9.74693e+07	9.70263e+07	0	1.22139e+08	4.39394e+07	0	5.69561e+07	0	0	86030855	83562601	0	0	4.136e-05													High		High	High	High	High	3.06803		2.7675
		QMAQLGLNDAK	11	2	2	A0A1C7LAA6;A9BYU2	M2(Oxidation)	1204.6	59415236	0	0	0	0	0	113883142	65950283	0	0	3.63288e+07	6.95342e+07	6.44119e+07	2.98627e+07	5.18296e+07	4.05354e+07	5.84207e+07	53867546	0	0.0001423													High		High		High	High	3.02379		3.08115
		NPSYTLSVFK	33	3	2	A0A1C7LAA6;A9BYU2		1155.6	5.61998e+08	2.45798e+08	2.77713e+08	4.86985e+08	2036563400	1.01742e+09	1410894674	1.0422e+09	2592283753	1.42072e+09	629721661	7.20666e+08	846330862	698957184	7.64495e+08	5.74896e+08	810866880	6.30076e+08	0	0.0001349													High	High	High	High	High	High	3.00229	3.17254	3.06042
		VVASEFTNDK	27	3	2	A0A1C7LAA6;A9BYU2		1109.55	822769638	3.57728e+08	278003416	7.05932e+08	2.37632e+09	9.90264e+08	2.20319e+09	1.53165e+09	3.1116e+09	2060517052	7.6915e+08	8.8605e+08	1.2525e+09	8.03405e+08	7.67224e+08	6.02504e+08	1.13942e+09	7.96606e+08	0	0.0001628													High	High	High	High	High	High	2.86627	2.57335	2.66838
		MAIDELNAK	21	2	2	A0A1C7LAA6;A9BYU2		1004.51	463489908	3.05379e+08	183887153	413855202	1.33032e+09	6.03054e+08	1.36027e+09	4.63633e+08	2.44079e+09	1302843246	6.00771e+08	4.68219e+08	598088852	399185591	7.5897e+08	4.92882e+08	722439629	7.37106e+08	0	0.005186													High	High	High	High	High	High	2.81554	2.55478	2.66059
		ADYSGVTSK	21	3	2	A0A1C7LAA6;A9BYU2		927.442	4.1786e+08	143201110	1.66774e+08	2.9445e+08	611564454	436327565	828496330	802701542	2223918846	1319997168	4.58723e+08	4.71994e+08	485740219	315164518	392472380	3.86004e+08	737163360	473687336	0	0.004105													High	High	High	High	High	High	2.40826	2.43001	2.45078
		TVAIIDDR	53	3	2	A0A1C7LAA6;A9BYU2		902.494	830841009	597073178	4.86166e+08	1.12021e+09	3.00585e+09	1.72432e+09	3483430314	2.30852e+09	6243329832	2.8866e+09	1.152e+09	1.10207e+09	1654126913	1.15889e+09	1570148301	1.09524e+09	1576179486	1.14153e+09	0	0.01344													High	High	High	High	High	High	2.38481	2.30163	2.43454
		VVASEFTNDKATDFMAILTSIK	28	3	2	A0A1C7LAA6;A9BYU2		2401.24	14365273	7.51923e+06	5.30924e+06	0	273533660	374784536	6.51556e+07	2.59289e+07	827929848	469787960	3.2352e+07	0	3.33775e+07	1.52625e+07	34883873	1.29889e+07	0	276634900	0	6.613e-07													High		High	High	High	High	2.29985		5.18512
		VYIPFLQK	58	4	3	A0A1C7LAA6;A9BYU2;A0A096FF81		1007.59	1.41475e+09	1.08863e+09	865815200	1.19573e+09	4.39793e+09	2.36413e+09	4104627403	3.14585e+09	7.43039e+09	2.82907e+09	1.74457e+09	2.15892e+09	2233461491	1.64529e+09	2.31706e+09	1.74848e+09	2.04646e+09	1.86151e+09	0	0.009352													High	High	High	High	High	High	2.27634	2.19075	2.24064
		ANSWDPK	22	4	3	A0A1C7LAA6;A9BYU2;A0A096FF81		817.384	2.23626e+08	1.01788e+08	1.22067e+08	1.97772e+08	4.24291e+08	3.4149e+08	572966568	4.99824e+08	1.52307e+09	8.4995e+08	3.22462e+08	3.0051e+08	3.13302e+08	2.79472e+08	2.58461e+08	282326700	7.17523e+08	337199088	0	0.03803													High	High	High	High	High	High	1.75753	1.79925	1.99283
		YAAQTLK	17	1	1	A0A1C7LAA6		794.44	1.4929e+08	8.05029e+07	1.02475e+08	1.97971e+08	2.98782e+08	2.32436e+08	4.63202e+08	4.08506e+08	1.23844e+09	9.9134e+08	2.88719e+08	2.56144e+08	3.13561e+08	2.10389e+08	2.05709e+08	2.9581e+08	5.72575e+08	0	0	0.0474													High	High	High	High	High	High	1.69844	1.94032	1.58113
		MPGGTEWK	17	4	3	A0A1C7LAA6;A9BYU2;A0A096FF81		905.418	166090976	0	7.80828e+07	2.43885e+08	9.09464e+08	2.93746e+08	6.94879e+08	1.98684e+08	1.42979e+09	730695762	2.37978e+08	237367545	283867728	1.75316e+08	4.3748e+08	227726755	3.44939e+08	3.57935e+08	0	0.05734													High	High	High	High	High	High	1.52318	1.8536	1.86128
		MAIDELNAK	15	2	2	A0A1C7LAA6;A9BYU2	M1(Oxidation)	1020.5	0	6.88716e+07	7.09634e+07	0	3.77704e+08	2.364e+08	4.8883e+08	0	6.94494e+08	4.18736e+08	0	0	0	0	1.45891e+08	1.26309e+08	0	1.4629e+08	0	0.01062															High	High		High			2.94572
		LKTVAIIDDR	6	3	2	A0A1C7LAA6;A9BYU2		1143.67	0	4.1207e+06	0	0	0	7.44392e+07	0	0	0	3.73388e+07	0	0	0	0	0	3.6437e+07	0	4.93189e+07	0	0.03365																High		High
		VVASEFTNDKATDFMAILTSIK	15	3	2	A0A1C7LAA6;A9BYU2	M15(Oxidation)	2417.23	0	0	1.2572e+07	0	0	4.55578e+07	5.03221e+07	53734457	0	0	3.40585e+07	0	0	2.52057e+07	4.16072e+07	14893162	17949064	4.08716e+07	0	2.773e-05															High			High			4.88813
		KPDGIFYGGMYGQAGPMLR	26	1	1	A0A1C7LAA6		2058	0	0	0	13873400	2.0934e+08	0	1.00786e+08	0	476268541	0	1.64007e+06	7.77425e+07	7.26919e+07	0	87373598	0	0	0	0	1.405e-09														High	High	High	High	High		4.57248	4.73545
		NGEMKNPSYTLSVFK	16	3	2	A0A1C7LAA6;A9BYU2	N-Term(Acetyl); M4(Oxidation)	1772.85	0	0	0	1.95086e+07	48134728	9.29723e+07	0	1.34631e+08	2.67934e+08	81496437	0	6.54227e+07	0	0	0	2.08905e+07	4.93492e+07	6.05983e+07	0	0.00298														High		High	High	High		2.60891
		YPGQFQVYSPYFYDATMMLADAMK	15	3	2	A0A1C7LAA6;A9BYU2		2837.27	0	0	0	0	1.61813e+07	0	0	0	130311467	45017033	9.42548e+06	1.11796e+07	0	0	3.06709e+07	0	0	0	0	6.092e-07															High	High					5.71694
		KPDGIFYGGMYGQAGPMLR	9	1	1	A0A1C7LAA6	M10(Oxidation)	2073.99	0	0	0	0	68475363	6.84756e+06	0	0	1.92028e+07	2.69105e+06	0	0	0	0	0	1.26552e+07	0	0	0	1.914e-06																High		High
		KPDGIFYGGMYGQAGPMLR	1	1	1	A0A1C7LAA6	M10(Oxidation); M17(Oxidation)	2089.98	0	0	0	0	2.76639e+07	0	0	0	0	0	0	0	0	0	0	0	0	0	0	2.677e-05
		MPGGTEWK	15	4	3	A0A1C7LAA6;A9BYU2;A0A096FF81	M1(Oxidation)	921.413	0	0	0	0	7.63747e+07	5.19623e+07	4.61601e+07	2.58348e+07	1.33204e+08	4.7935e+07	3.31535e+07	2.97549e+07	1.46092e+07	1.3022e+07	4.94754e+07	0	59119519	0	0	0.006958															High	High	High				1.76061
		VKFQLVAEDDVADPK	31	3	2	A0A1C7LAA6;A9BYU2		1673.88	0	0	0	0	0	2.2078e+07	28439631	2.56332e+07	24772622	6.82671e+06	0	6.9055e+06	1.97656e+06	2.22021e+06	0	1.29426e+07	3.63085e+07	1.96256e+07	0	3.885e-07															High	High	High	High			3.79231
		NGEMKNPSYTLSVFK	6	3	2	A0A1C7LAA6;A9BYU2	M4(Oxidation)	1730.84	0	0	0	0	0	7.27384e+07	64536592	79610714	0	0	43737260	0	0	34514070	0	0	66124572	0	0	0.0005382															High						3.47216
		AKKPDGIFYGGMYGQAGPMLR	10	1	1	A0A1C7LAA6		2257.13	0	0	0	0	0	9.30009e+06	0	0	5.69524e+07	1.98275e+07	0	0	0	0	2.6729e+06	0	0	5.10629e+06	0	0.0005056															High	High	High				3.69845
		NGEMKNPSYTLSVFK	8	3	2	A0A1C7LAA6;A9BYU2		1714.85	0	0	0	0	0	4.89224e+06	0	0	0	0	5.56878e+06	1.21243e+07	0	0	0	0	1.23621e+07	35631036	0	2.091e-06															High		High				2.76216
		QMAQLGLNDAK	2	2	2	A0A1C7LAA6;A9BYU2	N-Term(Acetyl); M2(Oxidation)	1246.61	0	0	0	0	0	2.14003e+06	0	0	0	1.70614e+07	0	0	0	0	0	0	0	0	0	0.0007657																High
		YPGQFQVYSPYFYDATMMLADAMKR	1	3	2	A0A1C7LAA6;A9BYU2		2993.37	0	0	0	0	0	0	0	0	35642816	0	0	0	0	0	0	0	0	0	0	4.768e-07
		YPGQFQVYSPYFYDATMMLADAMK	2	3	2	A0A1C7LAA6;A9BYU2	M23(Oxidation)	2853.27	0	0	0	0	0	0	0	0	7.1255e+06	7.63724e+06	0	0	0	0	0	0	0	0	0	0.000287																High
		AKKPDGIFYGGMYGQAGPMLR	1	1	1	A0A1C7LAA6	M12(Oxidation)	2273.12	0	0	0	0	0	0	0	0	1.97647e+07	0	0	0	0	0	0	0	0	0	0	0.02413
		TVAIIDDRTAYGQGLANVFK	1	3	2	A0A1C7LAA6;A9BYU2		2152.14	0	0	0	0	0	0	0	0	0	0	0	0	0	0	0	0	0	5.36487e+06	0	0.004161
		GMEIAGK	14	3	2	A0A1C7LAA6;A9BYU2		705.36	0	0	0	3.4884e+07	8.64416e+07	3.22723e+07	8.45306e+07	2.9651e+07	2.8109e+08	250853948	4.57871e+07	25965719	4.14814e+07	0	5.69094e+07	4.04357e+07	74568081	4.71139e+07	0.002	0.09519														High	High	High	High	High		1.65965	1.74875
		GMEIAGKK	3	3	2	A0A1C7LAA6;A9BYU2		833.455	0	0	0	0	0	0	0	0	2.30617e+07	0	0	0	0	0	0	0	2.70924e+06	4.34898e+06	0.002	0.0366
		MPGGTEWKK	1	3	2	A0A1C7LAA6;A9BYU2		1033.51	0	0	0	0	0	0	0	0	0	0	0	0	0	0	0	0	0	0	0.007	0.1982
A0A1C7LJJ5	A0A1C7LJJ5	Elongation factor Ts OS=Delftia sp. JD2 GN=tsf PE=3 SV=1 - [A0A1C7LJJ5_9BURK]	83.22	9	5	29	1224	1.31941e+09	8.03962e+08	1.00986e+09	1.36669e+09	7.53227e+08	5.82174e+08	8.41602e+08	9.19804e+08	1.14835e+09	6.92833e+08	9.01814e+08	8.96288e+08	1.00715e+09	8.37882e+08	8.87007e+08	7.46965e+08	8.22869e+08	8.66437e+08	320.525	74.16	20	82	269.851	70.81	18	71	303.093	63.42	17	80	363.97	69.13	19	91	218.431	63.76	17	56	193.375	60.74	15	53
		Sequence	# PSMs	# Proteins	# Protein Groups	Protein Group Accessions	Modifications	MH+ [Da]	A6: Area	B6: Area	C6: Area	D6: Area	E6: Area	F6: Area	G6: Area	H6: Area	I6: Area	J6: Area	K6: Area	L6: Area	M6: Area	N6: Area	O6: Area	P6: Area	Q6: Area	R6: Area	q-Value	PEP	A2	D2	G2	J2	M2	P2	XCorr A2	XCorr D2	XCorr G2	XCorr J2	XCorr M2	XCorr P2	A4	D4	G4	J4	M4	P4	XCorr A4	XCorr D4	XCorr G4
		LVAEQNPADVAALSALAYEQDGFGPTLEDVRK	68	5	2	S2XNP4;A0A1C7LJJ5		3387.71	1.22568e+09	9.33728e+08	1.18163e+09	1.22191e+09	6.65501e+08	6.59927e+08	6.94944e+08	8.64802e+08	9.18644e+08	5.44864e+08	8.49973e+08	9.68443e+08	9.03621e+08	8.09588e+08	809437962	5.77529e+08	774514568	7.32725e+08	0	4.05e-16													High	High	High	High	High	High	10.263	10.6417	10.7326
		KVDDFAAEVAAQVAAAK	118	5	2	S2XNP4;A0A1C7LJJ5		1703.9	1.07838e+09	7.33983e+08	8.08583e+08	974527429	6.14927e+08	4.86499e+08	6.72643e+08	8.20934e+08	8.79791e+08	4.70899e+08	801771091	7.91846e+08	4.53239e+08	5.99043e+08	727300175	5.23398e+08	6.94453e+08	5.75576e+08	0	2.07e-10													High	High	High	High	High	High	7.87035	7.71061	7.69128
		DVAMHVAAMKPVSVTSADVPAELIEK	47	5	2	S2XNP4;A0A1C7LJJ5		2708.4	2.17759e+08	1.20353e+08	38862516	124188641	1.43724e+08	6.27198e+07	94285540	4.95082e+07	0	9.40628e+07	1.36087e+08	8.51435e+07	1.72343e+08	4.88678e+07	233983723	0	206499502	1.39354e+08	0	3.349e-08													High	High	High	High	High		6.77168	7.10903	6.17215
		KALTEAEGDLVKAEELLR	24	5	2	S2XNP4;A0A1C7LJJ5		1985.09	7.13888e+07	1.61273e+07	0	0	0	7.10263e+06	0	4.9386e+07	0	7224863	6.49447e+06	2.31221e+07	0	0	4260945	6.86967e+06	0	0	0	1.005e-11													High			High		High	6.74005
		ALTEAEGDLVKAEELLR	93	5	2	S2XNP4;A0A1C7LJJ5		1857	335736124	3.94416e+08	3.12303e+08	5.5362e+08	2.09812e+08	3.40623e+08	4.83062e+08	539505940	9.03837e+08	2.81971e+08	4.53285e+08	4.7433e+08	5.00508e+08	4.12649e+08	3.54076e+08	2.17854e+08	3.03491e+08	2.87656e+08	0	2.853e-07													High	High	High	High	High	High	5.99227	6.32653	6.34035
		DVAMHVAAMKPVSVTSADVPAELIEK	15	5	2	S2XNP4;A0A1C7LJJ5	M9(Oxidation)	2724.39	4.3162e+07	0	1.67337e+07	12443996	0	0	0	0	0	0	0	1.33834e+07	0	0	1.61126e+07	0	2.60873e+07	0	0	2.714e-06													High	High					5.87653	4.65367
		VDDFAAEVAAQVAAAK	35	5	2	S2XNP4;A0A1C7LJJ5		1575.8	5.04555e+07	4.79047e+07	3.96023e+07	52536972	3.50266e+07	3.56735e+07	2.40754e+07	3.05411e+07	2.60506e+07	3.36796e+07	4.73793e+07	4.31878e+07	5.18382e+07	0	3.96742e+07	0	3.11862e+07	3.7722e+07	0	4.273e-05													High	High	High	High	High		5.04962	4.66226	4.25071
		VTAEGVITAFIDGNK	146	2	1	A0A1C7LJJ5		1534.81	1150126067	702444527	723646020	9.53674e+08	5.10724e+08	3.86279e+08	4.32121e+08	6.09548e+08	8.82755e+08	3.71133e+08	619762529	7.05898e+08	6.58614e+08	5.57462e+08	667464646	427651191	5.66992e+08	5.02469e+08	0	1.578e-06													High	High	High	High	High	High	4.98669	4.93173	4.9107
		DVAMHVAAMKPVSVTSADVPAELIEK	1	5	2	S2XNP4;A0A1C7LJJ5	M4(Oxidation); M9(Oxidation)	2740.39	2.73435e+07	0	0	0	0	0	0	0	0	0	0	0	0	0	0	0	0	0	0	1.576e-06													High						4.87174
		AAESGKPAEIVAK	38	4	1	A0A1C7LJJ5		1270.7	7.56443e+08	4.12136e+08	6.6164e+08	1.07632e+09	2.50525e+08	3.55356e+08	5.38558e+08	5.88308e+08	2.38432e+08	7.06379e+08	6.13583e+08	5.94677e+08	7.88301e+08	7.08872e+08	4.77307e+08	7.74923e+08	8.91659e+08	9.43011e+08	0	2.221e-08													High	High	High	High	High	High	4.46174	4.55457	3.35716
		GFTLYVVGEGIEK	66	5	2	S2XNP4;A0A1C7LJJ5		1411.75	4.7849e+08	2.77961e+08	172143084	321363859	1.35686e+08	1.22314e+08	2.11632e+08	0	1.93066e+08	1.51432e+08	2.41692e+08	2.86442e+08	2.14129e+08	1.83217e+08	253031356	0	2.51631e+08	169806941	0	9.729e-08													High	High	High	High	High	High	3.63423	3.54591	3.48398
		NDSFIAMANAAAK	23	6	2	S2XNP4;A0A1C7LJJ5		1323.64	284505446	2.37012e+08	1.70279e+08	3.23892e+08	0	116045496	2.1952e+08	0	3.99519e+08	1.90722e+08	2.25642e+08	1.93801e+08	2.48937e+08	135435516	2.92201e+08	135834983	2.23286e+08	2.35216e+08	0	2.512e-07													High	High	High	High	High	High	3.49278	3.59053	3.57093
		IGVIVEFEGDATAAK	365	3	1	A0A1C7LJJ5		1519.8	2.60206e+07	1.14095e+06	981133	8.96805e+06	6.86837e+06	3.41623e+06	6.02042e+06	8.43799e+06	1.10966e+07	6.91448e+06	6.1416e+06	5.21509e+06	3.52169e+06	3.11419e+06	9.87114e+06	3.87229e+06	713137	1.33216e+06	0	1.317e-05													High	High	High	High	High	High	3.38253	3.59514	3.39635
		EVSLADQVFVK	21	6	2	S2XNP4;A0A1C7LJJ5		1234.67	1.34799e+09	744175351	1039361125	1465801582	7.87788e+08	6.00096e+08	9.28495e+08	1.00211e+09	1.28664e+09	7.4223e+08	1.01147e+09	9.28574e+08	1124698595	9.95185e+08	1.12428e+09	8.88442e+08	0	923574964	0	0.004221													High	High	High	High	High	High	3.08865	2.92276	3.1182
		ALTEAEGDLVK	16	5	2	S2XNP4;A0A1C7LJJ5		1145.61	1.38456e+09	0	0	1.41237e+09	806391152	0	901366020	8.92499e+08	1239764766	6.29889e+08	8.44005e+08	6.89535e+08	9.93118e+08	6.90598e+08	6.04551e+08	0	6.85703e+08	0	0	0.001766													High	High	High	High	High		2.90415	2.88243	2.92036
		QTVAQMLK	2	6	2	S2XNP4;A0A1C7LJJ5		918.507	239527039	0	0	0	0	0	0	0	3.74322e+08	0	0	0	0	0	0	0	0	0	0	0.02196													High						2.73982
		NDSFIAMANAAAK	17	6	2	S2XNP4;A0A1C7LJJ5	M7(Oxidation)	1339.63	4.06012e+07	1.65749e+07	0	2.76152e+07	0	0	2.40661e+07	0	0	0	6.86531e+06	0	0	0	19117860	0	0	0	0	8.006e-07													High	High	High	High	High	High	2.71341	2.99568	2.50937
		IGENMSFR	1	6	2	S2XNP4;A0A1C7LJJ5		953.451	284486300	0	0	0	0	0	0	0	0	0	0	0	0	0	0	0	0	0	0	0.009209													High						2.52438
		IGENMSFR	11	6	2	S2XNP4;A0A1C7LJJ5	M5(Oxidation)	969.446	8.98502e+07	4.08646e+07	3.59525e+07	0	0	0	0	3.46014e+07	0	4.24978e+07	3.41618e+07	3.60073e+07	0	0	4.75202e+07	29027339	0	0	0	0.01399													High			High		High	2.1667
		MVEGSVQK	21	6	2	S2XNP4;A0A1C7LJJ5		877.445	5.71379e+07	2.65528e+07	2.95161e+07	7.94892e+07	1.82688e+07	1.3407e+07	3.81323e+07	0	1.17321e+08	9.13587e+07	4.77168e+07	3.02842e+07	5.27279e+07	3.00164e+07	4.00439e+07	3.10525e+07	4.99633e+07	5.40799e+07	0	0.0015													High	High	High	High	High	High	1.9409	1.9661	2.03547
		TDAPMMECK	6	6	2	S2XNP4;A0A1C7LJJ5	M6(Oxidation); C8(Carbamidomethyl)	1098.43	4.1086e+06	1.96799e+06	0	5.22636e+06	3.70259e+06	0	2.97259e+06	0	0	5.94418e+06	0	0	0	0	0	0	0	0	0	0.01993													High	High	High	High			1.7357	1.74297	1.73005
		FDGSSLASYLHGSR	5	1	1	A0A1C7LJJ5	N-Term(Acetyl)	1538.73	17988756	0	0	0	0	0	0	2.1365e+07	0	0	0	0	0	0	0	11028705	0	0	0	4.101e-07													High	High				High	1.56448	1.20961
		TDAPMMECK	5	6	2	S2XNP4;A0A1C7LJJ5	C8(Carbamidomethyl)	1082.43	2.35098e+07	1.56627e+07	0	0	4.08989e+07	0	0	0	0	2.59576e+07	1.32738e+07	0	0	0	0	0	0	0	0	0.0004758													High			High			1.53966
		IGENMSFRR	2	6	2	S2XNP4;A0A1C7LJJ5		1109.55	3.83013e+07	0	0	0	0	0	0	0	0	0	0	0	0	0	0	0	4.41983e+07	0	0	0.01013													High						1.53731
		LVAEQNPADVAALSALAYEQDGFGPTLEDVR	18	5	2	S2XNP4;A0A1C7LJJ5		3259.62	0	0	3.32424e+07	3.3177e+07	2.62059e+07	0	0	0	136860465	5.12177e+07	8.08037e+07	9.06868e+07	1.17847e+07	5.7142e+07	0	0	3.60462e+07	12150599	0	6.245e-09														High		High	High			7.70123
		KALTEAEGDLVK	15	5	2	S2XNP4;A0A1C7LJJ5		1273.7	0	0	8.59107e+07	1.77448e+08	7.50935e+07	5.26785e+07	117897859	112117828	1.29993e+08	83173435	8.81859e+07	6.53939e+07	1.49028e+08	8.09992e+07	58778294	0	7.51748e+07	5.07182e+07	0	5.848e-10														High	High	High	High			4.7744	4.87227
		AKTDAPMMECK	5	6	2	S2XNP4;A0A1C7LJJ5	C10(Carbamidomethyl)	1281.56	0	0	0	7.64134e+06	0	0	0	0	8.05549e+06	7.725e+06	3.16604e+06	0	5.64184e+06	0	0	0	0	0	0	6.204e-05														High		High	High			2.1679
		TDAPMMECKK	4	6	2	S2XNP4;A0A1C7LJJ5	C8(Carbamidomethyl)	1210.53	0	0	0	0	0	0	0	0	0	9.8992e+06	8.03076e+06	0	0	0	0	0	0	0	0	0.009582															High	High					1.26852
		GAMIEVNSETDFVSK	5	2	1	A0A1C7LJJ5		1626.77	0	0	0	0	0	0	0	0	0	1.98561e+06	2.03268e+06	0	0	0	0	0	0	0	0	0.0008215																High		High
		DVAMHVAAMKPVSVTSADVPAELIEKER	3	5	2	S2XNP4;A0A1C7LJJ5		2993.55	0	0	0	0	0	0	0	0	0	0	14206085	0	0	0	3.83349e+07	0	0	0	0	0.0002944
		YLKEVSLADQVFVK	1	6	2	S2XNP4;A0A1C7LJJ5		1638.91	0	0	0	0	0	0	0	0	0	0	6.00166e+06	0	0	0	0	0	0	0	0	0.003258
		GFTLYVVGEGIEKK	1	5	2	S2XNP4;A0A1C7LJJ5		1539.84	0	0	0	0	0	0	0	0	0	0	0	0	0	0	1.05148e+07	0	0	0	0.001	0.02666
		AEELLR	21	13	2	S2XNP4;A0A1C7LJJ5		730.409	808574926	4.44436e+08	4.64897e+08	1.01616e+09	4.55497e+08	2.75176e+08	6.22689e+08	4.92448e+08	7.61091e+08	563394005	5.12652e+08	4.66956e+08	7.51107e+08	4.93165e+08	4.53329e+08	4.26276e+08	8.02435e+08	538079084	0.002	0.04662													High	High	High	High	High	High	2.05804	2.08382	2.04718
		QTVAQMLK	1	6	2	S2XNP4;A0A1C7LJJ5	M6(Oxidation)	934.503	1.07776e+07	0	0	0	0	0	0	0	0	0	0	0	0	0	0	0	0	0	0.004	0.132													High						1.62129
		AADGKQTVAQMLK	1	5	2	S2XNP4;A0A1C7LJJ5		1360.73	0	962060	0	0	0	0	0	0	0	0	0	0	0	0	0	0	0	0	0.004	0.07483
		DVAMHVAAMKPVSVTSADVPAELIEK	2	5	2	S2XNP4;A0A1C7LJJ5	N-Term(Acetyl); M9(Oxidation)	2766.43	0	0	0	0	0	0	0	0	0	0	0	0	0	0	0	0	0	3.72553e+06	0.006	0.1453
		NDSFIAMANAAAK	1	6	2	S2XNP4;A0A1C7LJJ5	N-Term(Acetyl); M7(Oxidation)	1381.64	24928231	0	0	0	0	0	0	0	0	0	0	0	0	0	0	0	0	0	0.007	0.1853													High						1.30288
A9BRW3	A9BRW3	50S ribosomal protein L5 OS=Delftia acidovorans (strain DSM 14801 / SPH-1) GN=rplE PE=3 SV=1 - [RL5_DELAS]	82.68	1	3	18	569	2.86095e+09	1.86264e+09	2.10698e+09	2.78798e+09	1.29366e+09	8.6544e+08	1.47544e+09	1319052703	2.36132e+09	1.04359e+09	1.63067e+09	1.50386e+09	1.842e+09	1.60248e+09	1.37478e+09	1.26496e+09	1.32688e+09	1.07314e+09	100.746	68.72	13	34	117.869	72.07	15	37	116.309	65.92	13	38	135.457	71.51	14	43	86.4052	61.45	11	27	75.6233	56.98	10	26
		Sequence	# PSMs	# Proteins	# Protein Groups	Protein Group Accessions	Modifications	MH+ [Da]	A6: Area	B6: Area	C6: Area	D6: Area	E6: Area	F6: Area	G6: Area	H6: Area	I6: Area	J6: Area	K6: Area	L6: Area	M6: Area	N6: Area	O6: Area	P6: Area	Q6: Area	R6: Area	q-Value	PEP	A2	D2	G2	J2	M2	P2	XCorr A2	XCorr D2	XCorr G2	XCorr J2	XCorr M2	XCorr P2	A4	D4	G4	J4	M4	P4	XCorr A4	XCorr D4	XCorr G4
		EQIIFPEIEYDKVDALR	109	3	2	A9BRW3;A0A072TC46		2078.08	2.78841e+09	1.89167e+09	2.02823e+09	2.63972e+09	1.32553e+09	7.8092e+08	1.40202e+09	1.27942e+09	2.38118e+09	1065761843	1.54407e+09	1.70167e+09	1.84018e+09	1.4691e+09	1.69771e+09	1.13468e+09	1.4379e+09	1255375127	0	2.651e-09													High	High	High	High	High	High	5.20764	5.24706	5.40153
		ITLNMGVSEAVADKK	27	3	2	A9BRW3;A0A072TC46	M5(Oxidation)	1591.84	134874196	1.00728e+08	1.06672e+08	1.21089e+08	0	4.74318e+07	5.41187e+07	2.21219e+06	50622572	5.53251e+07	9.64417e+07	4.65935e+07	5.82694e+07	6.76963e+07	55620606	5.83291e+07	94895539	7.597e+07	0	8.419e-09													High	High	High	High	High	High	5.06158	5.80727	4.45577
		ITLNMGVSEAVADKK	31	3	2	A9BRW3;A0A072TC46		1575.84	2.89806e+08	0	0	130263415	1.02565e+08	0	1.62287e+08	0	2.71025e+08	0	1.77182e+08	133876586	125324319	67873962	2.74066e+08	4.53355e+07	2.82035e+08	0	0	1.81e-07													High	High	High		High	High	3.42217	4.3318	4.18814
		EGQAIGCMVTLR	15	3	2	A9BRW3;A0A072TC46	C7(Carbamidomethyl)	1334.66	319984928	2.56281e+08	1.8737e+08	3.53056e+08	1.87003e+08	0	1.99358e+08	0	4.49888e+08	0	218023711	1.5393e+08	2.11312e+08	1.13752e+08	1.19717e+08	6.86746e+07	0	0	0	0.0002282													High	High	High		High	High	3.25763	3.2716	3.2685
		EQIIFPEIEYDK	16	3	2	A9BRW3;A0A072TC46		1523.77	176875788	5.21559e+07	95967603	8.12154e+07	52450281	0	29366074	0	0	0	0	5.88936e+07	70131697	4.79689e+07	0	0	5.1012e+07	30105965	0	5.251e-06													High	High	High		High		3.22162	3.32088	2.4573
		GVQMYEFLDR	32	3	2	A9BRW3;A0A072TC46		1257.59	684409262	7.23495e+08	4.27706e+08	7.34372e+08	4.0468e+08	1.71023e+08	4.42342e+08	1.94125e+08	1.04784e+09	3.84605e+08	4.6725e+08	4.3295e+08	4.71938e+08	301317128	6.08094e+08	2.94562e+08	3.84012e+08	3.88865e+08	0	0.002458													High	High	High	High	High	High	3.22087	3.20913	3.04726
		FGYTSSMEVPR	20	1	1	A9BRW3		1273.59	5.86108e+08	4.78518e+08	3.31581e+08	609111843	324142594	1.59593e+08	3.4646e+08	0	7.76084e+08	3.15592e+08	3.2927e+08	2.73213e+08	3.56349e+08	2.15722e+08	4.73933e+08	2.35113e+08	3.60059e+08	3.88215e+08	0	1.017e-05													High	High	High	High	High	High	3.22055	3.33083	3.35607
		VMDNAVADLTK	22	3	2	A9BRW3;A0A072TC46	M2(Oxidation)	1192.59	4.40292e+08	2.66063e+08	2.59648e+08	4.04098e+08	136920019	1.18307e+08	2.0159e+08	1.58854e+08	0	1.46153e+08	2.40379e+08	1.7949e+08	2.69361e+08	2.08008e+08	1.89267e+08	184947410	2.03279e+08	2.14875e+08	0	1.642e-06													High	High	High	High	High	High	3.10046	3.11235	3.34103
		GVQMYEFLDR	10	3	2	A9BRW3;A0A072TC46	M4(Oxidation)	1273.59	190017037	1.21942e+08	1.04485e+08	178971583	6.96424e+07	0	0	0	1.06803e+08	0	8.63385e+07	69643503	1.01301e+08	0	0	6.52049e+07	0	0	0	0.002245													High	High			High	High	2.999	2.88749
		GLNISITTTAR	43	1	1	A9BRW3		1146.65	493248697	0	2.05475e+08	1.30332e+08	0	0	1.6139e+08	0	2.9298e+08	0	0	1.68493e+08	1.59974e+08	0	0	0	3.10588e+08	0	0	0.002364													High	High	High		High		2.9149	3.25287	2.81323
		FGYTSSMEVPR	28	1	1	A9BRW3	M7(Oxidation)	1289.58	4.36211e+08	2.97439e+08	4.02853e+08	380497259	1.48427e+08	1.63742e+08	1.71547e+08	131264068	301779661	1.49398e+08	2.10856e+08	104051640	158630372	118464960	182516024	1.77221e+08	114789296	141499259	0	1.45e-05													High	High	High	High	High	High	2.87243	3.00368	2.90352
		FVTVALPR	52	3	2	A9BRW3;A0A072TC46		902.545	3.51229e+09	2.18712e+09	2466787991	3540645217	1.50716e+09	1.06815e+09	1852337204	1.52122e+09	2.70987e+09	1.21375e+09	1985444008	1.61101e+09	2240690887	1971490071	1.59323e+09	1.86301e+09	1.77289e+09	1.3574e+09	0	0.02124													High	High	High	High	High	High	2.50643	2.48056	2.29384
		ALLAAFR	46	2	2	A9BRW3;A0A072TC46		761.467	2.28217e+09	1.50914e+09	1.82592e+09	2183569826	1048275163	747244982	1171952893	1156513657	1992908425	851251224	1.36248e+09	1198889275	1445122173	1.36685e+09	833390434	797183009	7.27767e+08	606644677	0	0.007008													High	High	High	High	High	High	2.02225	2.03063	1.99792
		IREGQAIGCMVTLR	6	3	2	A9BRW3;A0A072TC46	C9(Carbamidomethyl)	1603.84	0	0	0	0	0	0	65821829	0	20223459	0	1.69273e+07	5.56825e+07	0	0	0	0	0	0	0	0.0006919															High						4.71713
		VMDNAVADLTK	31	3	2	A9BRW3;A0A072TC46		1176.59	0	6.32073e+08	4.14508e+08	6.78963e+08	3.4712e+08	205341609	410087959	1.78778e+08	8.2575e+08	346564956	4.20078e+08	328043721	393970909	255235202	5.00858e+08	3.5276e+08	456770576	5.5125e+08	0	4.694e-06														High	High	High	High	High		3.72672	3.73007
		KVMDNAVADLTK	13	3	2	A9BRW3;A0A072TC46	M3(Oxidation)	1320.68	0	1.21086e+07	2.4852e+07	14798102	0	0	0	2.61727e+06	0	0	0	0	1.35295e+07	8.01032e+06	2.16725e+07	0	5.09541e+06	2.29509e+07	0	7.245e-07														High			High			3.06772
		IAGQKPVVTK	12	3	2	A9BRW3;A0A072TC46		1040.65	0	3.2992e+07	0	1.22332e+08	0	0	3.25606e+07	4.36364e+07	0	80463677	3.58536e+07	3.70878e+07	8.93531e+07	5.22182e+07	2.32018e+07	5.79292e+07	0	8.01811e+07	0	0.000277														High	High	High	High	High		3.1004	2.48953
		EGQAIGCMVTLR	9	3	2	A9BRW3;A0A072TC46	C7(Carbamidomethyl); M8(Oxidation)	1350.65	0	8.14611e+07	8.26732e+07	0	0	0	0	0	0	0	6.54628e+07	54094602	7.51201e+07	5.18281e+07	2.93423e+07	2.15009e+07	2.5715e+07	0	0	0.0001567																	High	High
		IAAELKEK	8	2	1	A9BRW3		901.535	0	0	2.85023e+07	5.29085e+07	0	8.27057e+06	2.42974e+07	0	6.42134e+07	0	0	0	4.01524e+07	0	0	0	0	4.13773e+07	0	0.02491														High	High		High			1.73723	1.96069
		KAIAGFK	5	2	2	A9BRW3;A0A072TC46		734.456	7.96104e+07	3.56988e+07	0	0	0	1.45894e+07	0	0	0	0	0	0	0	5.0041e+07	0	0	0	56440846	0.001	0.06896													High						2.38967
		IREGQAIGCMVTLR	1	3	2	A9BRW3;A0A072TC46	C9(Carbamidomethyl); M10(Oxidation)	1619.84	0	1.63664e+07	0	0	0	0	0	0	0	0	0	0	0	0	0	0	0	0	0.001	0.01338
		VMDNAVADLTK	9	3	2	A9BRW3;A0A072TC46	N-Term(Acetyl); M2(Oxidation)	1234.6	0	0	0	1.24e+08	0	0	0	0	6.97762e+07	0	0	3.86817e+07	5.71593e+07	28956355	6.0346e+07	0	2.92529e+07	0	0.001	0.04005														High			High			1.7627
		GNYNVGVK	22	2	2	A9BRW3;A0A072TC46		850.441	846524466	3.46288e+08	5.25054e+08	8.7636e+08	2.09987e+08	1.89441e+08	3.86172e+08	3.65785e+08	8.0222e+08	553524530	4.86337e+08	4.1659e+08	587146802	516643526	3.44627e+08	4.69091e+08	7.69867e+08	5.48355e+08	0.002	0.04109													High	High	High	High	High	High	2.3173	2.11669	2.34469
		ALLAAFRFPFKN	1	2	2	A9BRW3;A0A072TC46		1394.79	0	0	0	0	0	0	0	0	8508111	0	0	0	0	0	0	0	0	0	0.002	0.07531
		TDDECK	1	2	2	A9BRW3;A0A072TC46	C5(Carbamidomethyl)	767.288	367086	0	0	0	0	0	0	0	0	0	0	0	0	0	0	0	0	0	0.003	0.1028													High						0.986942
A0A1C7LCX7	A0A1C7LCX7	Iron-sulfur cluster assembly scaffold protein IscU OS=Delftia sp. JD2 GN=ACM14_13370 PE=3 SV=1 - [A0A1C7LCX7_9BURK]	82.58	4	8	8	82	1.74816e+08	1.86899e+07	1.98953e+07	3.91137e+07	2.41564e+07	0	4.88705e+07	1.81848e+07	8.76615e+07	3.63304e+07	4.14452e+07	3.1373e+07	5.41587e+07	4.70663e+07	4.46043e+07	4.02739e+07	6.9766e+07	5.24794e+07	17.6963	55.3	6	6	5.75444	25	2	2	12.1087	30.3	3	4	10.4125	33.33	4	4	5.36434	23.48	2	2
		Sequence	# PSMs	# Proteins	# Protein Groups	Protein Group Accessions	Modifications	MH+ [Da]	A6: Area	B6: Area	C6: Area	D6: Area	E6: Area	F6: Area	G6: Area	H6: Area	I6: Area	J6: Area	K6: Area	L6: Area	M6: Area	N6: Area	O6: Area	P6: Area	Q6: Area	R6: Area	q-Value	PEP	A2	D2	G2	J2	M2	P2	XCorr A2	XCorr D2	XCorr G2	XCorr J2	XCorr M2	XCorr P2	A4	D4	G4	J4	M4	P4	XCorr A4	XCorr D4	XCorr G4
		TYGCGSAIASSSLVTEWVK	15	4	1	A0A1C7LCX7	C4(Carbamidomethyl)	2015.98	3.13306e+07	3.74376e+06	7.84413e+06	0	0	0	0	0	0	8.14951e+06	0	0	0	0	0	4312283	7242219	0	0	1.33e-06													High			High		High	3.9226
		VHCSILAEDAIK	20	4	1	A0A1C7LCX7	C3(Carbamidomethyl)	1355.7	56763953	0	2.72069e+07	4.17227e+07	2.41564e+07	0	6.59421e+07	0	1.12194e+08	0	5.82637e+07	4.16606e+07	5.50951e+07	6.31282e+07	5.59693e+07	0	50404532	12384884	0	0.002902													High	High	High		High		3.34475	3.07769	3.19671
		NSQIAEELALPPVK	19	4	1	A0A1C7LCX7		1508.83	9.50038e+07	3.3636e+07	0	33385678	0	0	3.25962e+07	1.14761e+07	7.60907e+07	1.88105e+07	24942357	1.95318e+07	2.48574e+07	14366046	0	2.12914e+07	5.33812e+07	49567808	0	1.255e-05													High	High	High	High	High	High	3.22628	3.24319	3.14698
		VNPETGVIEDAR	1	3	1	A0A1C7LCX7		1299.66	336080326	0	0	0	0	0	0	0	0	0	0	0	0	0	0	0	0	0	0	0.0003167													High						3.16701
		VVDHYENPR	15	4	1	A0A1C7LCX7		1128.54	1.07517e+07	0	2.46348e+07	4.22326e+07	0	0	2.54619e+07	1.83033e+07	7.47003e+07	4.41827e+07	2.92163e+07	3.29267e+07	43564801	3.55331e+07	3.32393e+07	4.63233e+07	7.8064e+07	5.15185e+07	0	0.00067													High	High	High	High	High	High	2.11903	2.01118	2.43121
		AAVDDYR	9	3	1	A0A1C7LCX7		809.379	9.33631e+07	0	0	0	0	0	4.80732e+07	2.4775e+07	0	4.59979e+07	3.68556e+07	0	6.38161e+07	4.25377e+07	0	0	7.78527e+07	5.6352e+07	0	0.004826													High		High	High	High		1.91658		1.90514
		TLDEAAALK	2	4	1	A0A1C7LCX7		931.507	0	0	0	0	0	0	0	0	0	0	0	0	0	0	0	53206854	0	0	0	0.002312														High				High		2.08048
		NVGSFDKNDESVGTGMVGAPACGDVMK	1	1	1	A0A1C7LCX7	M16(Oxidation); C22(Carbamidomethyl)	2758.21	0	0	0	0	0	0	0	0	0	0	0	0	0	0	0	0	0	0	0.005	0.1448
F6AUV9	F6AUV9	Extracellular solute-binding protein family 1 OS=Delftia sp. (strain Cs1-4) GN=DelCs14_2113 PE=4 SV=1 - [F6AUV9_DELSC]	82.47	2	25	25	535	5.59874e+08	4.17813e+08	3.38888e+08	5.69847e+08	4.3459e+08	2.03623e+08	5.34835e+08	2.87274e+08	7.39521e+08	3.496e+08	4.15916e+08	3.31056e+08	4.395e+08	4.07082e+08	4.26397e+08	3.3108e+08	3.85113e+08	3.56709e+08	121.167	49.14	16	34	110.177	51.44	16	31	108.054	40.8	13	31	122.896	52.01	16	34	65.3347	43.39	13	20	71.4201	45.98	12	21
		Sequence	# PSMs	# Proteins	# Protein Groups	Protein Group Accessions	Modifications	MH+ [Da]	A6: Area	B6: Area	C6: Area	D6: Area	E6: Area	F6: Area	G6: Area	H6: Area	I6: Area	J6: Area	K6: Area	L6: Area	M6: Area	N6: Area	O6: Area	P6: Area	Q6: Area	R6: Area	q-Value	PEP	A2	D2	G2	J2	M2	P2	XCorr A2	XCorr D2	XCorr G2	XCorr J2	XCorr M2	XCorr P2	A4	D4	G4	J4	M4	P4	XCorr A4	XCorr D4	XCorr G4
		LKAEGQASPADVILLVDAAR	107	2	1	F6AUV9		2037.13	313737298	1.77713e+08	131248755	201906214	203080873	1.11559e+08	219651511	136707899	3.23852e+08	203479419	133594180	2.43381e+08	1.60583e+08	1.73849e+08	2.66869e+08	7.51541e+07	247693346	9.79967e+07	0	2.238e-09													High	High	High	High	High	High	6.40053	6.40069	5.18489
		INRVDGDDAGIIAR	18	2	1	F6AUV9		1484.78	420253409	238937571	3.22227e+08	0	262121879	0	2.84841e+08	2.06623e+08	536027089	0	2.53965e+08	2.46431e+08	3.04307e+08	2.48218e+08	0	0	2.73578e+08	0	0	1.497e-09													High		High		High	High	5.0282		5.21802
		AEGQASPADVILLVDAAR	25	2	1	F6AUV9		1795.96	4.13096e+07	2.3143e+07	5.93255e+06	4.58853e+07	5.05282e+07	7.96769e+06	2.09171e+07	0	0	1.73606e+07	2.13493e+07	2.17001e+07	3.01329e+07	9.01593e+06	2.97292e+07	0	0	0	0	2.804e-05													High	High	High	High	High	High	4.92699	4.54205	4.55298
		IGVVFPNQSSWGTHLNIAGGAVAR	25	2	1	F6AUV9		2451.29	5.6376e+06	8.228e+07	0	209394602	0	5.62244e+07	0	89454660	3.08694e+08	0	2.05913e+08	2.01392e+08	5906710	1.68781e+08	199244683	1.22077e+08	2.20875e+08	1.61407e+08	0	1.105e-13													High	High	High	High	High	High	4.59653	7.13523	6.81838
		AQPTADGISWFGLSTR	72	2	1	F6AUV9		1706.85	1.8926e+08	279133522	223465816	329895523	2.50398e+08	127508760	2.37855e+08	200713795	4.91056e+08	203607737	220726504	239695303	306808394	2.30776e+08	261228688	180943916	225421240	185840220	0	8.857e-08													High	High	High	High	High	High	4.1576	4.13839	4.10698
		VQPADVQNYESLADPK	38	2	1	F6AUV9		1773.87	5.72487e+08	3.11284e+08	331410616	532058242	424038688	228163209	3.6036e+08	2.5057e+08	5.66929e+08	360769136	3.20934e+08	2.91947e+08	4.00607e+08	336903220	304147440	2.04332e+08	3.01563e+08	267811706	0	3.476e-07													High	High	High	High	High	High	4.10377	4.0222	3.90656
		GEVDGLFQPIHSK	46	2	1	F6AUV9		1426.73	2.57332e+08	5.51617e+08	2.01565e+08	2.53739e+08	0	1.49284e+08	7.14145e+08	1.08489e+08	256122172	2.35117e+08	4.65531e+08	1.82791e+08	1.93063e+08	4.31939e+08	2.42522e+08	1.07926e+08	1.84748e+08	1.8605e+08	0	4.412e-05													High	High	High	High	High	High	3.92761	3.5437	3.50251
		LYRGEVDGLFQPIHSK	12	2	1	F6AUV9		1858.98	441606632	3.55057e+07	285886822	0	0	3.73429e+07	0	0	0	0	273119388	5.21343e+07	4.34394e+07	1.532e+07	0	0	3.90131e+07	6.36374e+07	0	0.002004													High				High		3.49615
		LLEDAIPSNLR	32	2	1	F6AUV9		1240.69	6.6553e+08	3.50865e+08	0	6.23877e+08	339255138	0	4.32019e+08	337474632	971921172	0	3.87339e+08	358137372	459182569	4.18919e+08	5.09317e+08	3.81094e+08	433941211	3.94035e+08	0	0.0001947													High	High	High		High	High	3.37891	3.2817	3.20548
		SGKPEDQAVVGK	30	2	1	F6AUV9		1214.64	65171217	3.9647e+07	4.96278e+07	8.47745e+07	3.23935e+07	2.63842e+07	4.81374e+07	4.06863e+07	130881370	1.07889e+08	6.44006e+07	6.33489e+07	6.44892e+07	6.37865e+07	8.95827e+06	7.41236e+07	9.53945e+07	8.17691e+07	0	4.778e-05													High	High	High	High	High	High	2.90121	3.21494	3.98822
		SETIPITAVGK	31	2	1	F6AUV9		1115.63	228657957	350957478	363024560	553604660	482188245	2.33421e+08	4.58343e+08	2.73778e+08	6.79712e+08	3.63336e+08	3.94877e+08	3.43084e+08	4.58709e+08	3.70387e+08	4.04842e+08	306132966	418626824	3.57812e+08	0	0.004972													High	High	High	High	High	High	2.79304	2.721	2.81537
		GVELDNPALK	19	2	1	F6AUV9		1055.57	393851082	2.93289e+08	3.06316e+08	4.97821e+08	3.97543e+08	0	3.07817e+08	198423949	0	324693868	3.63274e+08	2.5909e+08	3.43811e+08	3.04326e+08	3.65032e+08	3.06013e+08	3.02771e+08	318281111	0	0.002105													High	High	High	High	High	High	2.60095	2.80767	2.73612
		VDGDDAGIIAR	16	2	1	F6AUV9		1101.55	2.40466e+08	1.30396e+08	0	254856870	1.85872e+08	0	182435669	116349135	3.32847e+08	0	124671132	107200803	1.87249e+08	1.19813e+08	139861306	8.6075e+07	142667630	1.00176e+08	0	0.0005935													High	High	High		High	High	2.4065	3.20235	2.86362
		GGDTDQIK	3	2	1	F6AUV9		833.4	2.42957e+06	0	0	3.18466e+06	0	0	0	0	0	0	0	0	3.9314e+06	0	0	0	0	0	0	0.001212													High	High			High		1.68822	1.70616
		HYSTDEELYNGFTK	12	2	1	F6AUV9		1703.76	0	3.95792e+06	1.98403e+07	0	0	3.63976e+06	1.22115e+07	0	0	0	12542421	0	1.32083e+07	2.33077e+07	0	0	0	9.29093e+06	0	7.443e-08															High		High				3.63852
		ANLARPPK	5	2	1	F6AUV9		866.521	0	0	0	9.97305e+06	0	0	0	4.14975e+06	0	0	0	0	6.43402e+06	3.6217e+06	0	3.98843e+06	0	0	0	0.007125														High			High	High		1.59757
		SGSHPYNLSLFGTVVEHMGDQK	8	1	1	F6AUV9		2403.14	0	0	0	0	3.23974e+06	0	0	0	0	2.97426e+06	6.44429e+06	4.33028e+06	6.43855e+06	0	6878102	0	3.58204e+06	4.36477e+06	0	5.498e-05																High	High
		AVASGECTIGVTNSYYLAR	2	2	1	F6AUV9	C7(Carbamidomethyl)	2031.99	0	0	0	0	0	0	0	0	0	0	0	0	1.80311e+06	0	0	0	0	0	0	0.001448																	High
		AEGWIQGMK	2	2	1	F6AUV9		1019.5	0	0	0	0	0	0	0	0	1.08045e+08	0	0	0	0	0	0	3.8349e+07	0	0	0	0.00246																		High
		VQQMLDR	5	2	1	F6AUV9		889.456	6.76553e+07	0	0	7.54962e+07	0	0	5.85123e+07	0	0	9.58596e+07	0	0	0	0	7.16812e+07	0	0	0	0.001	0.02991													High	High	High	High			2.1673	1.89083	1.80936
		VQQMLDR	2	2	1	F6AUV9	M4(Oxidation)	905.451	0	0	3.82173e+06	0	0	0	0	0	0	0	0	0	0	0	0	0	0	0	0.001	0.0553
		AKVQPADVQNYESLADPK	1	2	1	F6AUV9		1972.99	0	0	0	0	0	0	0	0	0	0	0	0	0	0	2.25782e+07	0	0	0	0.001	0.02776
		VIVYNK	16	2	1	F6AUV9		735.44	1.06859e+08	6.16887e+07	8.04627e+07	1.38226e+08	5.03349e+07	3.80168e+07	7.33991e+07	5.65771e+07	1.89101e+08	0	0	75947165	1.07917e+08	8.19262e+07	6.3037e+07	89722984	163293566	93922891	0.002	0.07573													High	High	High		High	High	1.64407	1.68223	1.63697
		GVELDNPALKEMTGGKPFK	2	2	1	F6AUV9	M12(Oxidation)	2047.06	0	1.33879e+07	0	0	0	0	0	0	0	0	0	0	0	0	0	0	0	2.98285e+06	0.002	0.04463
		FKGQLCIR	4	2	1	F6AUV9	C6(Carbamidomethyl)	1021.56	0	0	0	39107992	0	0	35034540	0	0	0	0	0	0	31960051	2.11776e+07	0	0	0	0.002	0.06594														High	High					2.17936	2.25868
		FLEYLASPAAQNYFANGNNEWPAAK	2	2	1	F6AUV9		2786.32	0	0	0	0	0	0	0	0	0	0	0	0	0	0	0	0	0	0	0.002	0.05511															High						2.39021
A0A1C7LLG3	A0A1C7LLG3	Fur family transcriptional regulator OS=Delftia sp. JD2 GN=ACM14_01135 PE=3 SV=1 - [A0A1C7LLG3_9BURK]	82.27	4	11	11	173	3.75849e+08	1.75239e+08	2.00397e+08	3.3388e+08	4.13388e+08	1.95242e+08	5.20023e+08	3.67704e+08	1.28006e+09	3.54275e+08	2.33524e+08	2.5553e+08	3.43086e+08	2.47145e+08	2.9962e+08	1.95671e+08	3.11013e+08	2.11907e+08	19.3906	48.23	7	8	23.5323	36.17	5	8	12.112	34.75	5	5	29.6744	43.26	6	10	33.3957	58.16	7	12	22.426	40.43	6	10
		Sequence	# PSMs	# Proteins	# Protein Groups	Protein Group Accessions	Modifications	MH+ [Da]	A6: Area	B6: Area	C6: Area	D6: Area	E6: Area	F6: Area	G6: Area	H6: Area	I6: Area	J6: Area	K6: Area	L6: Area	M6: Area	N6: Area	O6: Area	P6: Area	Q6: Area	R6: Area	q-Value	PEP	A2	D2	G2	J2	M2	P2	XCorr A2	XCorr D2	XCorr G2	XCorr J2	XCorr M2	XCorr P2	A4	D4	G4	J4	M4	P4	XCorr A4	XCorr D4	XCorr G4
		SDIGLATVYR	11	4	1	A0A1C7LLG3		1094.58	3.53625e+08	0	0	219368344	359923788	0	423553865	369762397	1.21723e+09	0	0	2.19365e+08	2.69923e+08	0	0	170796144	0	0	0	0.002684													High	High	High		High	High	3.43023	2.62298	3.28088
		VLTQFEQAGILIR	51	4	1	A0A1C7LLG3		1487.86	263314088	152690335	1.55831e+08	223835744	302407576	150840296	340075523	279182290	823045125	2.32981e+08	1.7842e+08	2.04573e+08	232019437	195816554	242989801	1.50141e+08	2.18334e+08	1.32966e+08	0	1.279e-07													High	High	High	High	High	High	3.3854	4.40267	4.17862
		HMTAEDVFR	12	4	1	A0A1C7LLG3		1105.51	6.14702e+07	6.36026e+07	0	0	1.17446e+08	5.15549e+07	1.17576e+08	4.58217e+07	0	1.24341e+08	5.81099e+07	6.08329e+07	0	0	9.47313e+07	0	0	8.75536e+07	0	0.0004758													High		High	High			3.04719		2.0155
		ILEIFQTGAQR	37	3	1	A0A1C7LLG3		1275.71	354477836	1.63494e+08	2.26084e+08	335607824	445790624	2.11373e+08	494399560	4.54167e+08	1.36389e+09	3.26708e+08	2.48354e+08	2.68737e+08	3.28097e+08	236977223	363591052	205051404	3.16074e+08	212435626	0	0.0003047													High	High	High	High	High	High	2.92868	3.13121	3.05073
		VEEFYDPDIEKR	24	3	1	A0A1C7LLG3		1539.73	7.17702e+07	9.59401e+07	1.2259e+08	131105504	231685619	1.5247e+08	2.16395e+08	1.70903e+08	607625117	2.07554e+08	1.24659e+08	146320909	1.5397e+08	1.19199e+08	1.31576e+08	0	122858645	9.33877e+07	0	0.001095													High	High	High	High	High		2.77753	3.89253	3.83714
		HMTAEDVFR	8	4	1	A0A1C7LLG3	M2(Oxidation)	1121.5	72342528	3.07359e+07	0	3.63202e+07	0	0	0	5.17959e+07	0	0	3.42776e+07	3.47783e+07	4.86244e+07	3.14538e+07	0	0	0	0	0	0.008791													High	High			High		2.12058	2.07971
		GWVIQDHSMALYGHCAECASR	2	2	1	A0A1C7LLG3	C15(Carbamidomethyl); C18(Carbamidomethyl)	2448.06	0	0	0	0	5.93487e+06	0	0	0	0	2.80487e+07	0	0	0	0	0	0	0	0	0	8.922e-09																High
		VEEFYDPDIEK	1	3	1	A0A1C7LLG3		1383.63	0	0	0	0	0	0	0	0	266276132	0	0	0	0	0	0	0	0	0	0	0.0001882
		AVYELNEGQHHDHFVCTSCGK	1	4	1	A0A1C7LLG3	C16(Carbamidomethyl); C19(Carbamidomethyl)	2488.08	0	0	0	0	0	0	0	0	2.82461e+07	0	0	0	0	0	0	0	0	0	0	0.01362
		SNFESGK	3	3	1	A0A1C7LLG3		768.352	2.32883e+06	0	1.3781e+06	0	0	0	0	0	0	0	0	0	0	0	0	1.28026e+06	0	0	0.001	0.03326													High					High	0.990637
		VLLDER	19	3	1	A0A1C7LLG3		744.425	4.19444e+08	2.09533e+08	219275534	4.42197e+08	4.34449e+08	2.21882e+08	6.42114e+08	0	1.25905e+09	503136030	2.73798e+08	2.78489e+08	431238306	3.08641e+08	2.92278e+08	2.11167e+08	3.98632e+08	2.90318e+08	0.002	0.0845													High	High	High	High	High	High	1.70099	1.68737	1.47171
		NIDELK	4	3	1	A0A1C7LLG3		731.393	0	0	0	0	0	2.87037e+07	7.1582e+07	0	0	0	0	0	0	0	3.7404e+07	3.38606e+07	0	0	0.005	0.1551															High			High			1.67578
A0A031HKD2	A0A031HKD2	Uncharacterized protein OS=Delftia sp. RIT313 GN=BW39_04766 PE=4 SV=1 - [A0A031HKD2_9BURK]	82.17	3	11	11	217	9.97871e+07	5.64748e+07	5.86772e+07	1.19329e+08	1.22047e+08	5.83247e+07	1.51548e+08	2.68166e+08	1270793400	1.00292e+08	9.99683e+07	1.55947e+08	2.51658e+08	2.09034e+08	3.33855e+08	2.25176e+08	3.80246e+08	2.76893e+08	15.7197	45.74	5	6	19.335	32.56	3	5	14.2991	50.39	5	5	23.2934	61.24	6	6	24.2124	62.79	8	8	32.9092	67.44	7	11
		Sequence	# PSMs	# Proteins	# Protein Groups	Protein Group Accessions	Modifications	MH+ [Da]	A6: Area	B6: Area	C6: Area	D6: Area	E6: Area	F6: Area	G6: Area	H6: Area	I6: Area	J6: Area	K6: Area	L6: Area	M6: Area	N6: Area	O6: Area	P6: Area	Q6: Area	R6: Area	q-Value	PEP	A2	D2	G2	J2	M2	P2	XCorr A2	XCorr D2	XCorr G2	XCorr J2	XCorr M2	XCorr P2	A4	D4	G4	J4	M4	P4	XCorr A4	XCorr D4	XCorr G4
		TAANALDKAEEGVQSIER	39	1	1	A0A031HKD2		1901.96	0	4.85808e+07	9.82423e+06	1.94252e+07	1.84403e+07	1.12102e+07	1.17032e+08	1.81668e+08	542033004	15771739	9.03912e+07	9.18972e+07	1.5553e+08	1.52642e+08	219730448	163739087	2.67723e+08	236335183	0	3.545e-10													High	High	High	High	High	High	3.70108	4.89428	5.9359
		ELNPVIDDLAAR	25	3	1	A0A031HKD2		1325.71	2.21194e+08	110590482	1.47707e+08	2.57622e+08	2.70449e+08	1.40568e+08	269134928	3.65769e+08	1785537964	1.8749e+08	170343006	214674940	3.03407e+08	285002471	4.69885e+08	3.3374e+08	498033200	3.48833e+08	0	0.000319													High	High	High	High	High	High	3.3067	3.39429	3.36826
		GINFCADSSDR	17	3	1	A0A031HKD2	C5(Carbamidomethyl)	1241.52	2.81163e+07	0	0	0	5.39805e+07	0	68478069	7.8257e+07	7.04679e+08	5.66887e+07	3.91708e+07	40031450	8.73296e+07	5.88039e+07	4.66771e+07	0	0	3.4555e+07	0	0.000988													High		High	High	High		2.95319		2.75343
		QLQSATEATTR	17	3	1	A0A031HKD2		1205.61	5.00512e+07	0	1.85008e+07	4.64707e+07	2.5674e+07	1.96568e+07	3.90153e+07	4.57578e+07	206633663	5.66983e+07	2.64299e+07	2.80992e+07	5.76029e+07	3.27217e+07	5.70389e+07	5.46173e+07	1.05896e+08	7.18978e+07	0	1.832e-07													High	High	High	High	High	High	2.52859	2.76626	2.62515
		AQELATR	16	3	1	A0A031HKD2		788.426	5.2551e+06	0	2.96289e+06	0	3.14153e+06	1.95572e+06	4.89076e+06	1.25342e+07	6.93718e+07	1.01136e+07	4.60781e+06	4.47998e+06	9.64539e+06	6.44844e+06	6.86249e+06	5.97577e+06	7.10101e+06	5.80942e+06	0	0.009876													High		High	High	High	High	1.03881		1.68715
		RQLQSATEATTR	11	3	1	A0A031HKD2		1361.71	0	1.02531e+07	0	0	1.20415e+07	1.47499e+07	0	0	113605538	1.42856e+07	0	1.59506e+07	0	2.51136e+07	0	4.52043e+07	2.51109e+07	5.54401e+07	0	0.0003127																High		High
		AADTAKDVAQDVADAAK	28	2	1	A0A031HKD2		1659.82	0	0	4.02438e+06	8.43338e+06	0	7.66688e+06	32826518	6.29578e+07	194861825	0	0	2.51244e+07	27950548	44565306	7.0792e+07	7.43279e+06	4.99147e+07	5.32661e+07	0	2.776e-07														High	High		High	High		5.1693	5.29228
		SILLAAATGAALATAFFMSSR	37	2	1	A0A031HKD2		2070.11	0	0	0	6.38454e+06	8.04359e+06	5.43772e+06	7.43486e+06	1.64052e+06	3.0221e+06	1.69519e+07	1.03276e+07	9.03725e+06	8.55802e+06	7.51795e+06	1.53582e+07	1.01546e+07	1.51851e+07	8.42028e+06	0	4.043e-16														High	High	High	High	High		4.3002	4.26396
		AEEGVQSIER	11	1	1	A0A031HKD2		1117.55	0	0	0	5.38944e+07	4.17122e+07	0	57801744	0	222358070	3.8461e+07	3.22406e+07	0	7.07622e+07	4.60464e+07	7.19513e+07	0	107384685	6.09433e+07	0	0.0004603														High	High	High	High			2.7691	2.81996
		YVIEQPGR	10	3	1	A0A031HKD2		961.51	0	0	0	0	0	0	0	257059296	1098805606	0	0	1.52174e+08	266206604	1.89459e+08	3.11949e+08	178048869	3.40239e+08	2.45511e+08	0	0.001691																	High	High
		DVAQDVADAAK	6	2	1	A0A031HKD2		1102.54	0	0	0	0	0	0	0	0	928036630	0	0	1.00992e+08	1.85362e+08	1.37245e+08	0	0	3.02466e+08	1.97727e+08	0	0.0001877																	High
F6AL59	F6AL59	Glutamate dehydrogenase OS=Delftia sp. (strain Cs1-4) GN=DelCs14_1472 PE=3 SV=1 - [F6AL59_DELSC]	82.1	27	31	31	708	6.88735e+08	4.74802e+08	5.32246e+08	7.8078e+08	4.11969e+08	2.92995e+08	423680206	3.32813e+08	7.89725e+08	3.66712e+08	2.68096e+08	2.89732e+08	3.88686e+08	3.2219e+08	2.62095e+08	1.99083e+08	2.21704e+08	2.33012e+08	194.057	71.14	26	53	204.426	72.26	26	59	189.17	65.32	24	54	200.695	72.71	28	56	144.894	66.22	24	42	127.101	55.93	21	40
		Sequence	# PSMs	# Proteins	# Protein Groups	Protein Group Accessions	Modifications	MH+ [Da]	A6: Area	B6: Area	C6: Area	D6: Area	E6: Area	F6: Area	G6: Area	H6: Area	I6: Area	J6: Area	K6: Area	L6: Area	M6: Area	N6: Area	O6: Area	P6: Area	Q6: Area	R6: Area	q-Value	PEP	A2	D2	G2	J2	M2	P2	XCorr A2	XCorr D2	XCorr G2	XCorr J2	XCorr M2	XCorr P2	A4	D4	G4	J4	M4	P4	XCorr A4	XCorr D4	XCorr G4
		REDGTVSYIDGANIAGFVK	29	6	1	F6AL59		2012.01	8.05822e+07	1.76838e+08	3.43968e+07	8.08025e+07	4.08744e+07	1.10822e+07	3.32611e+07	0	7.26216e+07	2.71801e+07	1.10202e+07	5.19916e+06	3.27586e+07	2.4107e+07	1.47441e+07	0	0	4904006	0	1.492e-13													High	High	High	High	High		6.35868	6.52278	6.14274
		ASNAGGVATSGLEMSQNAAR	19	6	1	F6AL59	M14(Oxidation)	1907.89	6.17522e+07	3.76172e+07	4.38008e+07	4.84853e+07	0	1.57043e+07	2.47213e+07	1.44284e+07	1.96098e+07	18115446	1.20376e+07	0	0	0	7.83473e+06	0	9.98009e+06	7.11026e+06	0	6.619e-07													High	High	High	High		High	6.20789	5.80551	5.69001
		VSWTDDKGHVQVNR	35	1	1	F6AL59		1640.81	2.62589e+08	244060443	2.56657e+08	3.94291e+08	0	1.25515e+08	2.38457e+08	1.1636e+08	2.35309e+08	2.1497e+08	1.27748e+08	1.27481e+08	1.91224e+08	1.41397e+08	9.16667e+06	0	136000490	0	0	3.816e-06													High	High	High	High	High		5.80062	4.95011	4.7118
		VVSVSDSSGTVYDQDGFTTEK	58	6	1	F6AL59		2221.01	3.67853e+08	1.92573e+08	2.51582e+08	3.49619e+08	224670510	1.33026e+08	1.98635e+08	132431893	295755786	1.57195e+08	1.13803e+08	1.13462e+08	1.6766e+08	1.40419e+08	1.11508e+08	7.05168e+07	1.07415e+08	9.83187e+07	0	3.961e-16													High	High	High	High	High	High	5.78659	5.76353	5.59467
		HVGPDTDVPAGDIGVGGR	68	7	1	F6AL59		1718.85	5.71702e+08	4.81839e+08	5.72793e+08	749736939	463836871	3.17308e+08	4.63522e+08	272215274	5.99741e+08	3.69663e+08	2.91803e+08	2.9179e+08	3.78176e+08	3.29969e+08	274944528	1.92892e+08	2.30096e+08	233851091	0	1.013e-08													High	High	High	High	High	High	5.3086	5.32681	5.26523
		VDVALPCATQNELTEEDAK	33	6	1	F6AL59	C7(Carbamidomethyl)	2103	1.35206e+08	7.61386e+07	114134544	162697066	83219378	3.71223e+07	105529126	76637780	2.25734e+08	8.0888e+07	5.35507e+07	5.15255e+07	7.42699e+07	6.48992e+07	3.37821e+07	1.56649e+07	19188240	1.78941e+07	0	3.203e-05													High	High	High	High	High	High	5.27438	4.2197	4.22433
		TVSVSGSGNVAQYAVEK	53	4	1	F6AL59		1695.86	393639811	2.7616e+08	3.72687e+08	4.52987e+08	246136894	1.81017e+08	2.54914e+08	168130947	2.76933e+08	2.05426e+08	1.69696e+08	137529690	2.10949e+08	186504138	147938132	1.10044e+08	139662030	124250351	0	3.575e-06													High	High	High	High	High	High	5.2439	5.12251	5.26641
		EDGTVSYIDGANIAGFVK	25	6	1	F6AL59		1855.91	1.9266e+08	1.1556e+08	1.27195e+08	1.08011e+08	5.00532e+07	43500555	0	5.59519e+07	110761873	78888324	5.83745e+07	2.5244e+07	6.90856e+07	7.60743e+07	27093004	3.11678e+07	3.62369e+07	3.11163e+07	0	2.359e-07													High	High		High	High	High	4.51969	4.46602
		GLSFGGSLIRPEATGYGTVYFAQEMLATR	12	6	1	F6AL59		3092.56	0	0	2.77715e+06	7.73078e+06	680740	0	12899955	0	0	0	2.14434e+06	0	3.42322e+06	0	1.37355e+07	0	0	0	0	3.181e-08													High	High	High		High		4.45932	5.47004	6.44394
		LSNSAASVFTGK	18	6	1	F6AL59		1181.62	452009329	249533034	363211154	528250347	257975420	172247818	326095336	2.08085e+08	424432266	0	203029034	1.85957e+08	2.64207e+08	237402427	163404546	104563538	1.63246e+08	1.37644e+08	0	0.0003538													High	High	High		High	High	4.10434	3.48429	4.01259
		LLQIMQGIHAACLK	28	6	1	F6AL59	C12(Carbamidomethyl)	1595.88	5.7999e+07	1.48518e+08	1.05028e+08	8.19797e+07	1.04387e+08	1.765e+07	8.07904e+07	0	1.3332e+08	8.68684e+07	89112078	0	5.64382e+07	4.52644e+07	31947516	0	0	0	0	9.6e-10													High	High	High	High	High	High	4.01441	4.8333	4.40543
		MKYESVGQFLEEVAQR	28	3	1	F6AL59		1913.94	6.83699e+07	4.38844e+07	0	30937191	3.56973e+07	2.42579e+07	0	0	0	3.03286e+07	1.88298e+07	1.61061e+07	28800306	0	1.04867e+07	3.25371e+06	2.60419e+07	1.63013e+07	0	2.501e-05													High	High	High	High	High	High	3.88413	3.47183	4.20674
		FCQAFVTELFR	27	6	1	F6AL59	C2(Carbamidomethyl)	1417.69	340914402	0	2.86739e+08	3.48914e+08	2.0565e+08	0	2.32018e+08	1.69591e+08	4.66389e+08	1.57026e+08	1.49947e+08	181658173	1.81997e+08	1.47381e+08	125279204	0	7.65846e+07	5.42952e+07	0	2e-09													High	High	High	High	High		3.51679	3.86334	3.62224
		FHPSVTLSVLK	38	6	1	F6AL59		1227.71	1.24583e+08	1.30288e+08	1.63594e+08	1.8963e+08	1.34156e+08	8.78567e+07	9.74913e+07	7.79525e+07	1.28811e+08	1.04965e+08	9.1228e+07	8.02097e+07	1.15462e+08	116899026	8.86577e+07	15319251	6.97935e+07	6.41939e+07	0	0.002441													High	High	High	High	High	High	3.39145	2.78951	3.42881
		NALTTLPMGGGK	10	7	1	F6AL59		1159.62	8.54049e+07	7.88388e+07	5.5383e+07	103052085	7.82891e+07	2.56996e+07	70872657	0	0	58154164	3.96514e+07	0	0	0	0	0	0	0	0	0.001026													High	High	High	High			3.37503	3.33516	3.67059
		NALTTLPMGGGK	8	7	1	F6AL59	M8(Oxidation)	1175.61	102003497	49700285	40053928	5.67436e+07	0	1.70897e+07	0	0	0	2.68128e+07	0	0	0	0	0	1.33738e+07	0	0	0	0.007328													High	High		High		High	3.29187	3.11177
		YESVGQFLEEVAQR	17	3	1	F6AL59		1654.81	7.45394e+06	9.71257e+06	4.82883e+06	3.45589e+07	49350036	4.31617e+06	4.59747e+06	0	0	0	0	0	9.5936e+06	6.95332e+06	0	0	2.82981e+06	0	0	0.00102													High	High	High	High	High		3.12173	2.95146	2.14302
		LSWPAEEVDAR	25	7	1	F6AL59		1272.62	631917816	3.30971e+08	4.95727e+08	7.40142e+08	437574259	2.44104e+08	0	2.95354e+08	799193440	3.01478e+08	2.39552e+08	2.53394e+08	3.36265e+08	3.19449e+08	2.42039e+08	1.27095e+08	172815535	1.62906e+08	0	0.0003444													High	High		High	High	High	2.99559	2.63507
		YAELGLLER	11	1	1	F6AL59		1063.58	5.58096e+08	221502852	0	603259680	314173960	0	0	213863496	5.68506e+08	0	0	207546760	0	252757360	0	1.34254e+08	0	0	0	0.003186													High	High				High	2.94472	2.96575
		AGVLYAPGK	19	4	1	F6AL59		875.499	7.02838e+08	4.30416e+08	5.2822e+08	747149104	3.34497e+08	2.24256e+08	4.81423e+08	307165821	700593580	389045953	272934949	2.63464e+08	4.51617e+08	3.17151e+08	2.69302e+08	1.78872e+08	262200105	2.28326e+08	0	6.487e-05													High	High	High	High	High	High	2.43226	2.60356	2.37604
		EVGFMAGMYK	9	6	1	F6AL59		1132.52	4.56159e+07	0	0	5.93174e+07	55339861	0	4.43688e+07	0	9.82184e+07	4.67499e+07	2.40057e+07	0	0	0	3.59201e+07	0	2.32691e+07	0	0	0.0005904													High	High	High	High			2.37223	2.36317	2.33047
		GGSDFDPK	14	28	1	F6AL59		822.363	1.40439e+08	5.38564e+07	9.0762e+07	1.3509e+08	47296593	0	79404874	0	0	9.78141e+07	5.58787e+07	5.48912e+07	6.41513e+07	4.79052e+07	0	3.13528e+07	7.49813e+07	0	0	0.005436													High	High	High	High	High	High	2.36699	2.57432	1.81523
		LAILMDVK	37	7	1	F6AL59		902.538	126761121	1.09365e+08	1.70865e+08	259147490	1.54973e+08	84083958	156497094	59118571	282880082	137449911	129900710	103399457	1.35259e+08	9.72723e+07	148291071	0	9.56383e+07	8.27271e+07	0	0.01197													High	High	High	High	High		2.34685	2.33203	2.30176
		FLAFEQTFK	20	28	1	F6AL59		1130.59	382157844	3.01622e+08	296279132	4.73852e+08	285249504	1.40315e+08	250542108	1.56043e+08	545256338	219999176	0	178833151	1.80165e+08	210344558	0	9.95399e+07	128432506	1.09838e+08	0	0.001046													High	High	High	High	High	High	2.2536	2.35708	2.19639
		LAILMDVK	1	7	1	F6AL59	M5(Oxidation)	918.532	0	0	0	0	0	0	0	0	0	0	0	0	0	0	0	0	0	0	0	0.01636													High						2.21689
		LVGAEFLR	15	6	1	F6AL59		904.525	7.31448e+08	5.12153e+08	0	8.45454e+08	0	3.17574e+08	0	3.9592e+08	869389260	341426613	0	3.13943e+08	0	0	0	2.25486e+08	0	2.36858e+08	0	0.02917													High	High		High		High	2.21575	2.3891
		ASNAGGVATSGLEMSQNAAR	13	6	1	F6AL59		1891.89	0	9.7719e+07	6.37825e+07	105357210	65004306	3.37235e+07	0	0	0	4.94007e+07	28375208	36916946	31701922	21907365	30865200	1.00208e+07	0	4.14552e+07	0	2.433e-09														High		High	High	High		5.50677
		KLSNSAASVFTGK	14	6	1	F6AL59		1309.71	0	1.58369e+07	28879230	54960210	0	1.39392e+07	2.64399e+07	0	2.55265e+07	2.24612e+07	1.68646e+07	0	0	1.64756e+07	1.049e+07	0	0	4.04749e+06	0	3.879e-09														High	High	High				4.15579	3.66298
		SPAEVMR	1	7	1	F6AL59		789.392	0	1.18755e+07	0	0	0	0	0	0	0	0	0	0	0	0	0	0	0	0	0	0.004798
		VLIANGVVCVAEGANMPSTIEAAK	1	5	1	F6AL59	C9(Carbamidomethyl); M16(Oxidation)	2430.25	0	4.03479e+06	0	0	0	0	0	0	0	0	0	0	0	0	0	0	0	0	0	0.005614
		MKYESVGQFLEEVAQR	1	3	1	F6AL59	M1(Oxidation)	1929.94	0	0	0	1.20219e+07	0	0	0	0	0	0	0	0	0	0	0	0	0	0	0	1.121e-07														High						2.89109
		VDEYAK	4	6	1	F6AL59		724.351	0	0	0	1.10241e+07	2.25408e+06	0	4.48061e+06	8.11962e+06	0	0	0	0	0	0	0	0	0	0	0	0.005604														High	High					1.17569	1.04649
		IQHSMAIGPYK	1	6	1	F6AL59	M5(Oxidation)	1260.64	0	0	0	0	0	1.83793e+07	0	0	0	0	0	0	0	0	0	0	0	0	0	0.02492
		ALQLGAK	11	3	1	F6AL59		700.435	9.54568e+07	5.49983e+07	1.04468e+08	143608596	5.14348e+07	0	7.75022e+07	0	155010035	0	0	40936827	82272968	82347554	0	4.64006e+07	0	0	0.001	0.01919													High	High	High		High	High	1.13758	1.57245	1.72586
		LVEPER	5	6	1	F6AL59		742.409	191342959	0	112217437	215482156	0	0	0	0	0	1.6012e+08	0	0	91424804	0	0	0	0	0	0.002	0.06953													High	High		High	High		1.48681	1.27389
A0A081JBQ1	A0A081JBQ1	ABC transporter substrate-binding protein OS=Delftia sp. 670 GN=GY15_08240 PE=4 SV=1 - [A0A081JBQ1_9BURK]	81.82	1	2	25	996	4448819859	3.08595e+09	3105690574	4.03815e+09	4.09812e+09	2.0526e+09	4.37864e+09	2.4924e+09	6.05001e+09	2.75876e+09	2.73013e+09	2.65709e+09	3.70137e+09	3.09143e+09	3.21933e+09	2.23744e+09	2.9116e+09	2.55763e+09	198.755	63.64	18	50	210.547	63.32	18	54	220.541	63.64	18	56	220.047	63.32	18	55	243.213	69.59	19	61	195.735	69.91	19	52
		Sequence	# PSMs	# Proteins	# Protein Groups	Protein Group Accessions	Modifications	MH+ [Da]	A6: Area	B6: Area	C6: Area	D6: Area	E6: Area	F6: Area	G6: Area	H6: Area	I6: Area	J6: Area	K6: Area	L6: Area	M6: Area	N6: Area	O6: Area	P6: Area	Q6: Area	R6: Area	q-Value	PEP	A2	D2	G2	J2	M2	P2	XCorr A2	XCorr D2	XCorr G2	XCorr J2	XCorr M2	XCorr P2	A4	D4	G4	J4	M4	P4	XCorr A4	XCorr D4	XCorr G4
		ISYNTLTDFTPIINVAATPNVIAVNPK	72	4	2	A9BN52;A0A081JBQ1		2886.57	5.81535e+08	447717985	592231305	5.16118e+08	6.35775e+08	5.38994e+08	6.50619e+08	4.07066e+08	6.24775e+08	482173536	5.59786e+08	5.6469e+08	3.54958e+08	5.33436e+08	5.02e+08	4.11157e+08	412113615	5.13296e+08	0	3.243e-09													High	High	High	High	High	High	8.14045	8.2185	7.9606
		SQPDGYSLGIATVSTTATNPAINPK	113	8	3	A0A080NG40;A9BN52;A0A081JBQ1		2503.27	5.98031e+08	6.02218e+08	732884636	619415856	829853536	5.96877e+08	9.17511e+08	385305436	8.61738e+08	6.73073e+08	692903540	693833069	791989175	7.43757e+08	7.47196e+08	5.62458e+08	6.00334e+08	639715696	0	1.816e-08													High	High	High	High	High	High	7.69876	7.52797	7.63517
		RIEDTGSLVIGNSPEEFAK	60	4	2	A9BN52;A0A081JBQ1		2062.05	461874626	291116594	407928712	431055863	486602271	289668173	4.74712e+08	3.14125e+08	648546092	383872362	3.985e+08	4.04163e+08	4.73946e+08	4.24864e+08	419041762	284126811	3.71815e+08	338302160	0	1.748e-09													High	High	High	High	High	High	7.00848	6.95082	6.51379
		KRIEDTGSLVIGNSPEEFAK	15	4	2	A9BN52;A0A081JBQ1		2190.15	9.29222e+07	0	1.19663e+08	0	0	6.95951e+07	0	2.73904e+07	1.70542e+08	0	0	34994462	33181662	0	0	0	2.47893e+08	3.99208e+07	0	5.524e-05													High				High	High	6.42899
		IEDTGSLVIGNSPEEFAK	55	4	2	A9BN52;A0A081JBQ1		1905.94	1.00155e+09	5.2901e+08	6.65739e+08	937072400	1.11078e+09	403312698	8.82351e+08	517950048	1.58692e+09	6.95087e+08	549056550	702592358	8.40619e+08	7.04383e+08	694650412	4.42727e+08	614247478	478632908	0	7.341e-08													High	High	High	High	High	High	6.12158	6.01316	6.48339
		SLTNTFVTHIPYR	85	4	2	A9BN52;A0A081JBQ1		1548.82	1942122451	1.29661e+09	1.75213e+09	1.7969e+09	1825776637	1.17122e+09	1.62511e+09	1.03547e+09	2.07111e+09	1.57287e+09	1.55059e+09	1.38075e+09	1.71726e+09	1.67829e+09	1561907099	1.14073e+09	1440963682	1383057428	0	3.596e-05													High	High	High	High	High	High	4.54691	4.43114	4.52588
		LVVPFAPGGTTDIIAR	100	4	2	A9BN52;A0A081JBQ1		1626.92	4260888640	2.985e+09	3013579472	3893786594	4078533480	1845845862	4258780652	2455415622	6212518624	2587816362	2529559682	2852999926	3748397020	2939418132	3408555252	2252760308	2804334338	2447444096	0	2.98e-05													High	High	High	High	High	High	4.34138	4.36296	4.42746
		DVVDKINAAVR	58	4	2	A9BN52;A0A081JBQ1		1199.67	899534453	4.62231e+08	4.59017e+08	5.99792e+08	2.92441e+08	4.30193e+08	9.98118e+08	3.98879e+08	1236287990	3.45375e+08	5.05411e+08	5.57558e+08	7.29771e+08	5.51921e+08	570995722	4.3467e+08	659138682	5.10296e+08	0	0.003152													High	High	High	High	High	High	3.77364	3.34222	3.38012
		LVPIVVAAPQR	77	10	3	A0A080NG40;A9BN52;A0A081JBQ1		1162.73	5.34058e+09	3.1241e+09	3.40669e+09	4.78278e+09	4582427349	2547915684	4.98751e+09	2.8715e+09	6.64994e+09	3.26688e+09	3.30219e+09	2.51229e+09	3.86613e+09	3.42372e+09	3.15219e+09	2.76464e+09	3.37765e+09	2.92483e+09	0	8.393e-06													High	High	High	High	High	High	3.60372	3.45454	3.44911
		GGGGGVIGAMETAR	25	4	2	A9BN52;A0A081JBQ1		1232.61	6.53012e+08	584202756	361734085	3.19709e+06	878517942	3.23133e+08	1.75113e+07	0	1.42635e+09	6.79932e+08	5.719e+08	9.60524e+06	597646862	3.64702e+08	8.28716e+08	367881098	5.92634e+08	6.36718e+08	0	2.098e-08													High	High	High	High	High	High	3.57305	2.06292	3.03968
		GGGGGVIGAMETAR	19	4	2	A9BN52;A0A081JBQ1	M10(Oxidation)	1248.6	1.08741e+08	6.82621e+07	6.45179e+07	2.11996e+08	8.28381e+07	4.24914e+07	135367287	0	0	9.01295e+07	7.52339e+07	0	2.09215e+08	1.34632e+08	67884359	9.06096e+07	1.45677e+08	0	0	7.234e-06													High	High	High	High	High	High	3.43938	3.19831	2.6822
		ELGQPVVVDNR	44	4	2	A9BN52;A0A081JBQ1		1225.65	2621894771	1.46484e+09	1724666602	2859351822	2636456870	1.39277e+09	3212191704	1.7852e+09	4.99e+09	2115710982	1791352276	1761938985	2461574987	1886050544	1783165759	1.30028e+09	1899730589	1594830742	0	0.002378													High	High	High	High	High	High	3.14283	3.12649	3.17759
		LAVLPNVPTFK	62	4	2	A9BN52;A0A081JBQ1		1198.72	3.74499e+09	3.14876e+09	2.8968e+09	3.42841e+09	3.63339e+09	1.76405e+09	3.88964e+09	2.15028e+09	5287577559	2.32143e+09	2.35863e+09	2.60599e+09	3.48958e+09	2.91116e+09	3097241177	1694916337	2.55281e+09	2.30061e+09	0	0.0001195													High	High	High	High	High	High	3.11185	3.12074	3.05658
		MAYYGILGPK	35	4	2	A9BN52;A0A081JBQ1		1112.58	7.16848e+08	6.96899e+08	6.47125e+08	1012063836	9.52455e+08	375494240	979737078	2.71727e+08	1660348306	8.37416e+08	7.11055e+08	6.10062e+08	768766735	617686141	1.01774e+09	4.8326e+08	670864981	7.49092e+08	0	0.002229													High	High	High	High	High	High	2.75451	2.53799	2.51217
		KVLQDPAVR	28	4	2	A9BN52;A0A081JBQ1		1025.61	3.0789e+08	104921137	1.20163e+08	285957220	1.34935e+08	7.87398e+07	2.28586e+08	1.35957e+08	327359825	295259404	1.5897e+08	174890423	3.25093e+08	2.36622e+08	133205493	1.3836e+08	2.37339e+08	1.93391e+08	0	0.0001219													High	High	High	High	High	High	2.71165	3.24149	2.48587
		EVGLEPVNR	32	4	2	A9BN52;A0A081JBQ1		1012.54	2.90724e+09	1741011830	1918234503	3437900855	2745646216	1.51999e+09	3661876330	1.88381e+09	4.92879e+09	2.41205e+09	1874860187	1.88742e+09	2.87165e+09	2092713907	2.05127e+09	1410418172	1.9297e+09	1.73763e+09	0	0.0008958													High	High	High	High	High	High	2.5317	2.53032	2.49975
		SFEAELKK	15	4	2	A9BN52;A0A081JBQ1		951.515	631417133	2.78449e+08	2.94723e+08	5.70758e+08	308257092	2.07412e+08	0	3.39999e+08	0	614936329	345738882	2.29486e+08	5.55888e+08	3.21389e+08	0	2.73478e+08	4.53494e+08	356963909	0	0.002916													High	High		High	High	High	2.07203	2.32008
		VIAEPLTK	21	4	2	A9BN52;A0A081JBQ1		870.53	2572567481	1.55032e+09	1.59097e+09	2.57108e+09	2.04636e+09	1.23488e+09	3117147578	0	3702290881	2.4216e+09	0	1476825543	2.67664e+09	1.94599e+09	0	1.44975e+09	0	1.82916e+09	0	0.01021													High	High	High	High	High	High	1.87518	1.99347	1.97311
		VLQDPAVR	34	4	2	A9BN52;A0A081JBQ1		897.515	1254041959	730247674	7.76006e+08	1.60358e+09	1.11084e+09	5.57134e+08	1.62011e+09	739755069	2.04255e+09	1.23701e+09	791713324	806831949	1409069884	1.00043e+09	834480293	6.56268e+08	1.04074e+09	8.44175e+08	0	0.008748													High	High	High	High	High	High	1.86914	2.00087	1.94337
		MAYYGILGPK	6	4	2	A9BN52;A0A081JBQ1	M1(Oxidation)	1128.58	0	289551032	0	0	3.87531e+08	0	0	0	542163961	2.66092e+08	0	0	0	0	2.62623e+08	0	0	2.21214e+08	0	0.0007293																High
		YSYASSGTGGIQHMLMELYK	18	4	2	A9BN52;A0A081JBQ1		2236.04	0	0	0	0	88973630	2.87121e+07	7.24005e+06	0	393412557	9.79547e+07	0	26794852	0	0	171213312	0	0	0	0	3.729e-08															High	High					4.80738
		YSYASSGTGGIQHMLMELYK	5	4	2	A9BN52;A0A081JBQ1	M14(Oxidation)	2252.03	0	0	0	0	0	4.73381e+06	0	0	0	0	0	0	0	0	0	0	0	0	0	0.004109																High
		VLQDPAVRK	2	4	2	A9BN52;A0A081JBQ1		1025.61	0	0	0	0	0	0	2.58126e+07	0	0	0	0	0	0	0	0	1.62999e+07	0	0	0	0.001306															High			High			1.92227
		KVLQDPAVRK	4	4	2	A9BN52;A0A081JBQ1		1153.7	0	0	0	0	0	0	0	0	0	0	0	0	2.53863e+07	2.84724e+07	0	0	4.18438e+07	0	0	0.0004679																	High
		SFEAELK	7	4	2	A9BN52;A0A081JBQ1		823.42	0	1.74696e+08	0	3.23921e+08	349610552	0	3.44613e+08	0	5.20194e+08	0	0	0	0	2.15428e+08	0	1.56663e+08	0	0	0.001	0.01223														High	High			High		1.85195	1.77205
		ARPALNDVVAGQVPMVLDNLPSALPFIKDNR	1	1	1	A0A081JBQ1	M15(Oxidation)	3346.79	0	0	0	0	0	0	1.69291e+07	0	0	0	0	0	0	0	0	0	0	0	0.002	0.06935															High						3.54418
		ARPALNDVVAGQVPMVLDNLPSALPFIK	1	1	1	A0A081JBQ1	M15(Oxidation)	2961.6	0	0	0	0	0	0	0	0	0	0	0	0	0	0	0	0	0	0	0.002	0.05792
		FPAKDYK	2	4	2	A9BN52;A0A081JBQ1		868.456	0	0	0	0	0	0	0	0	2.16469e+07	0	0	0	0	0	0	0	1.00668e+07	0	0.003	0.105
A0A031HZN2	A0A031HZN2	Cysteine synthase OS=Delftia sp. RIT313 GN=BW39_02492 PE=3 SV=1 - [A0A031HZN2_9BURK]	81.64	5	16	16	605	6.16215e+08	4.05655e+08	3.89234e+08	5.92888e+08	1021239817	6.12595e+08	9.81341e+08	9.62496e+08	1.6816e+09	8.70942e+08	5.06139e+08	4.93933e+08	5.86098e+08	5.1891e+08	5.60369e+08	4.03141e+08	6.19153e+08	4.87785e+08	104.554	69.51	12	23	101.87	65.25	11	22	120.94	62.3	10	25	138.048	69.51	12	27	229.519	76.07	13	45	167.544	66.56	12	35
		Sequence	# PSMs	# Proteins	# Protein Groups	Protein Group Accessions	Modifications	MH+ [Da]	A6: Area	B6: Area	C6: Area	D6: Area	E6: Area	F6: Area	G6: Area	H6: Area	I6: Area	J6: Area	K6: Area	L6: Area	M6: Area	N6: Area	O6: Area	P6: Area	Q6: Area	R6: Area	q-Value	PEP	A2	D2	G2	J2	M2	P2	XCorr A2	XCorr D2	XCorr G2	XCorr J2	XCorr M2	XCorr P2	A4	D4	G4	J4	M4	P4	XCorr A4	XCorr D4	XCorr G4
		TTAQEILADFPEGLDVLITGVGTGGHLTGVAK	75	2	1	A0A031HZN2		3180.68	0	1.00897e+08	47764140	130338283	120754318	79308598	336807019	3.80924e+08	6.32253e+08	3.08824e+08	1.73329e+08	2.20649e+08	1.99544e+08	52403934	1.88692e+08	28513108	2.93562e+07	40877270	0	3.217e-09													High	High	High	High	High	High	7.69226	7.32165	7.96228
		AQELASQTPGAWIPQQFENPANIDVHVR	69	5	1	A0A031HZN2		3116.56	5.28444e+08	3.07159e+08	3.11726e+08	4.29216e+08	8.87741e+08	4.1617e+08	6.98192e+08	7.08796e+08	931305263	621757229	4.12004e+08	1.14286e+08	4.68057e+08	3.5322e+08	4.97914e+08	2.48707e+08	442139379	3.53468e+08	0	9.539e-15													High	High	High	High	High	High	6.99016	7.26007	7.37662
		VFAVEPAASPVISGGQPSPHPIQGIGAGFVPK	72	5	1	A0A031HZN2		3111.67	6.30047e+08	5.07279e+08	4.83737e+08	463165816	1066479726	6.13623e+08	745149630	7.90853e+08	839719692	872192364	5.09499e+08	449929668	5.59631e+08	556245088	651357889	406101387	750900739	482464467	0	7.117e-07													High	High	High	High	High	High	6.49078	9.10643	9.00775
		NLDTSLLDGVIQVEAEPAR	64	5	1	A0A031HZN2		2040.05	1.4215e+08	7.41464e+07	1.05837e+08	1.26344e+08	2.31447e+08	1.2148e+08	2.23186e+08	226100432	4.55896e+08	1.86421e+08	131683494	1.8069e+08	189038358	1.31485e+08	1.6845e+08	9.48489e+07	1.46388e+08	1.18917e+08	0	1.647e-10													High	High	High	High	High	High	6.46353	6.22714	6.5041
		SGALQPGGTIIEPTSGNTGVGLALVAAVK	82	4	1	A0A031HZN2		2678.48	33622216	1.30838e+07	0	8.22075e+06	31038663	1.52993e+07	2.57301e+07	6.9877e+07	5.60847e+07	6.59631e+07	3.66244e+07	34169651	12197067	1.9554e+07	18908310	2.9999e+07	3.09808e+06	19977487	0	6.144e-10													High	High	High	High	High	High	6.05773	4.89302	6.04474
		ADNILQTIGNTPHVR	30	5	1	A0A031HZN2		1648.88	3.89168e+08	2.39342e+08	3.20575e+08	4.14167e+08	8.50379e+08	4.36284e+08	5.08849e+08	542409876	6.78861e+08	6.1305e+08	3.54952e+08	2.64089e+08	3.71941e+08	337890858	3.22938e+08	292986776	4.22345e+08	345639725	0	2.081e-11													High	High	High	High	High	High	4.63013	4.95904	4.61441
		MRADNILQTIGNTPHVR	18	5	1	A0A031HZN2	M1(Oxidation)	1952.01	1.66359e+07	2.76278e+07	0	2.25877e+07	4.78361e+07	7.50616e+06	6.38489e+07	6.01898e+07	0	0	6.55599e+07	4.04079e+07	4.73373e+07	0	0	2.13394e+07	0	0	0	5.377e-12													High	High	High		High	High	4.25809	4.69467	4.91801
		IALAMVEDAEK	25	5	1	A0A031HZN2		1189.61	2.60778e+08	231608456	146471066	266549362	552391356	2.5547e+08	532572568	2.51806e+08	1370162824	504468367	2.71928e+08	0	2.26995e+08	140786190	394182833	212875121	3.45154e+08	309105021	0	3.171e-05													High	High	High	High	High	High	3.35487	3.34426	3.50517
		LVLVMPESMSIER	17	5	1	A0A031HZN2		1503.79	9.57664e+07	0	0	1.10719e+08	2.80085e+08	0	210883825	8.31565e+07	3.06041e+08	0	9.3892e+07	86292307	9.50338e+07	0	1.60781e+08	73719117	1.15106e+08	0	0	4.19e-07													High	High	High		High	High	3.07808	3.46556	3.50443
		VLGFNYDTGER	34	5	1	A0A031HZN2		1270.61	5.70433e+08	3.35393e+08	3.6339e+08	5.58631e+08	9.38578e+08	576025769	9.87954e+08	996116090	1932397517	7.27725e+08	4.26713e+08	4.56734e+08	5.5523e+08	4.39303e+08	4.63427e+08	3.36876e+08	4.9173e+08	3.96092e+08	0	0.0004317													High	High	High	High	High	High	2.96038	2.93665	2.82973
		LFGAGANVWIK	41	5	1	A0A031HZN2		1175.66	1.34444e+08	135447041	9.69485e+07	7.13406e+07	152667685	1.46081e+08	104546198	1.21307e+08	151159820	2.26274e+08	156818746	99359587	1.38876e+08	0	244995911	63604678	1.60199e+08	153120630	0	5.713e-05													High	High	High	High	High	High	2.89288	3.06168	2.90443
		LPELPAGAK	27	5	1	A0A031HZN2		895.525	6.48166e+08	3.74292e+08	0	756867026	1.05866e+09	6.48137e+08	1.21092e+09	1100519222	1742246584	1012907550	5.82207e+08	575136179	6.43434e+08	561182905	531836129	4.66446e+08	614827554	5.84799e+08	0	0.0005094													High	High	High	High	High	High	2.3957	2.10806	2.13458
		MRADNILQTIGNTPHVR	4	5	1	A0A031HZN2		1936.02	0	0	0	0	0	2.65798e+07	2.39651e+07	0	0	3.93342e+07	0	0	0	0	0	0	0	0	0	0.0001009															High	High					4.34764
		IALAMVEDAEK	14	5	1	A0A031HZN2	M5(Oxidation)	1205.61	0	0	8.59362e+06	36406556	0	0	272676358	3.6356e+07	4.44692e+08	0	0	0	0	0	40524439	0	3.23569e+07	0	0	0.009213														High	High		High			2.02213	2.96167
		EEGILVGISSGATLAAIAQK	18	6	1	A0A031HZN2		1928.07	0	0	0	0	784353	0	0	0	2.62859e+06	2.54812e+06	0	0	0	0	0	0	0	0	0	9.245e-05																High
		LVLVMPESMSIER	5	5	1	A0A031HZN2	M9(Oxidation)	1519.78	0	0	0	0	3.38058e+07	0	2.24256e+07	0	0	2.2054e+07	0	0	0	0	1.31207e+07	0	9.58022e+06	0	0	0.001664															High	High					2.22556
		NLDTSLLDGVIQVEAEPAREYAR	6	5	1	A0A031HZN2		2559.31	0	0	0	0	0	4.64294e+06	2.12204e+07	2.39565e+07	8.91913e+07	0	0	0	0	0	0	0	0	6.27937e+06	0	7.346e-05															High						5.0793
		SAREEGILVGISSGATLAAIAQK	2	5	1	A0A031HZN2		2242.24	0	0	0	0	0	0	0	5.33632e+06	0	0	0	0	0	0	0	0	0	0	0	4.99e-05
		GNPGGSIKDR	2	5	1	A0A031HZN2		1000.52	0	0	0	0	0	0	0	5.11319e+06	1.93161e+07	0	0	0	0	0	0	0	0	0	0	0.003963
F6AWA0	F6AWA0	Universal stress protein OS=Delftia sp. (strain Cs1-4) GN=DelCs14_3985 PE=3 SV=1 - [F6AWA0_DELSC]	81.63	2	3	10	1908	1.85075e+09	1.2505e+09	1.38903e+09	2.48282e+09	2.73001e+09	1.92324e+09	4.54128e+09	3.74146e+09	6.64513e+09	2.64043e+09	1.94972e+09	1.83882e+09	2.41516e+09	1.94955e+09	1874453058	1.56919e+09	2.12157e+09	1.6658e+09	109.96	59.18	6	28	187.219	64.63	6	78	250.816	67.35	7	88	261.396	80.95	9	93	439.673	78.23	8	123	450.198	67.35	7	127
		Sequence	# PSMs	# Proteins	# Protein Groups	Protein Group Accessions	Modifications	MH+ [Da]	A6: Area	B6: Area	C6: Area	D6: Area	E6: Area	F6: Area	G6: Area	H6: Area	I6: Area	J6: Area	K6: Area	L6: Area	M6: Area	N6: Area	O6: Area	P6: Area	Q6: Area	R6: Area	q-Value	PEP	A2	D2	G2	J2	M2	P2	XCorr A2	XCorr D2	XCorr G2	XCorr J2	XCorr M2	XCorr P2	A4	D4	G4	J4	M4	P4	XCorr A4	XCorr D4	XCorr G4
		AVDSGLGLAALCGASVVVVQVVQHYPR	369	1	1	F6AWA0	C12(Carbamidomethyl)	2765.48	3.7092e+06	1.45627e+06	1.17495e+06	3.34169e+06	2.42202e+07	7.03665e+06	71049207	7.53983e+07	2.93076e+08	0	2.90992e+07	34950941	1.67627e+07	2.35312e+07	1.24359e+07	0	18197402	0	0	1.593e-09													High	High	High	High	High	High	5.62692	6.17362	8.28107
		DCDLIVMASHGR	46	4	2	A0A072TCI3;F6AWA0	C2(Carbamidomethyl)	1373.63	3.35706e+08	2.65332e+08	1.91264e+08	355910017	6.30081e+08	3.15358e+08	794386048	3.41389e+08	1.698e+09	6.91476e+08	4.56673e+08	4.10139e+08	3.93089e+08	2.16179e+08	196623702	7.31505e+07	1.20725e+08	1.06448e+08	0	1.105e-05													High	High	High	High	High	High	4.26886	4.14634	4.16212
		SYFEGGETVDLKQIER	20	3	2	A0A072TCI3;F6AWA0		1870.92	4.35114e+07	0	23225934	10385838	0	5.34567e+07	8.26174e+07	7.9143e+07	1.31254e+08	0	66992326	2.86231e+07	4.31877e+07	50837129	0	21478471	18143743	8.22991e+07	0	6.284e-06													High	High	High		High	High	3.70789	4.15994	4.32981
		ILIATDGSELSDK	78	4	2	A0A072TCI3;F6AWA0		1361.71	3.77203e+09	1.70625e+09	1.99211e+09	3.08517e+09	3.82496e+09	2517608246	5.77227e+09	4.7881e+09	9264448075	3.41302e+09	2284191000	2.30635e+09	3020163714	2.32262e+09	2.57075e+09	2.15786e+09	2780533644	2.10746e+09	0	0.0002774													High	High	High	High	High	High	3.59064	3.5657	3.59212
		DCDLIVMASHGR	54	4	2	A0A072TCI3;F6AWA0	C2(Carbamidomethyl); M7(Oxidation)	1389.62	3.61371e+07	3.37944e+07	3.38122e+07	8.99957e+07	8.5658e+07	3.74345e+07	1.03962e+08	9.80363e+07	256713987	95299984	5.20772e+07	4.36909e+07	59445482	3.22481e+07	14806458	0	1.75417e+07	0	0	0.0002654													High	High	High	High	High		3.14826	3.39682	3.74914
		SYFEGGETVDLK	83	3	2	A0A072TCI3;F6AWA0		1344.63	1444515731	7.4866e+08	8.15328e+08	1.38383e+09	1.76037e+09	1.28101e+09	2.76466e+09	2.49212e+09	3483044880	1.59445e+09	1.16598e+09	1.2021e+09	1.46636e+09	1.18755e+09	1.16434e+09	9.67242e+08	1.29729e+09	1015150837	0	6.199e-05													High	High	High	High	High	High	3.06066	3.21917	3.17875
		IEGQWTSNAQTVLDAIHAK	3	2	1	F6AWA0	N-Term(Acetyl)	2124.09	0	0	0	0	0	0	0	0	0	0	0	0	0	0	0	0	0	0	0	0.0007095													High						2.19162
		LLLGSETQHVLTHTHIPVLVLR	1210	4	2	A0A072TCI3;F6AWA0		2476.44	0	6.35072e+07	39966159	15285476	22041449	60365158	1.32044e+07	32717190	374867914	2.68532e+07	20990938	2.44411e+07	1.82524e+07	3.14123e+06	10843507	2.08465e+07	16959951	45871816	0	2.137e-08														High	High	High	High	High		5.06289	5.9132
		VNVTTEIVK	24	2	1	F6AWA0		1002.58	0	1.2966e+09	1.35967e+09	2979465225	2.6047e+09	1971090332	5086909521	3944147182	7.18789e+09	2913829304	2.39897e+09	2.00801e+09	2.75897e+09	2.33849e+09	1888272840	1582470706	2.28689e+09	1.87479e+09	0	0.01311														High	High	High	High	High		2.85039	2.84126
		RDCDLIVMASHGR	6	4	2	A0A072TCI3;F6AWA0	C3(Carbamidomethyl)	1529.73	0	0	0	2.25523e+07	3.40154e+07	0	59084370	0	7.49291e+07	0	0	0	1.79927e+07	8.88464e+06	0	0	0	0	0	6.399e-06														High	High		High			5.10424	4.14201
		IEGQWTSNAQTVLDAIHAK	14	2	1	F6AWA0		2082.06	0	0	0	0	41651985	0	8.07057e+07	0	0	5.16005e+07	39435617	0	4.00115e+07	4.57967e+07	3.51553e+07	0	5.06451e+07	0	0	1.475e-06														High	High	High	High			3.44962	4.07361
		RRDCDLIVMASHGR	1	4	2	A0A072TCI3;F6AWA0	C4(Carbamidomethyl)	1685.83	0	0	0	0	0	0	0	0	1.22234e+08	0	0	0	0	0	0	0	0	0	0	0.009364
A0A080NSX3	A0A080NSX3	RNA recognition motif, family protein OS=Delftia acidovorans GN=DR66_5093 PE=4 SV=1 - [A0A080NSX3_DELAC]	81.6	3	1	7	295	1.14534e+09	5.53981e+08	7.057e+08	1.08363e+09	3.91287e+08	4.17519e+08	8.96004e+08	5.16985e+08	2.72985e+09	6.62967e+08	5.57181e+08	8.264e+08	1.10791e+09	1.01314e+09	1.2035e+09	6.47431e+08	1.08489e+09	8.84857e+08	62.6274	53.6	4	15	52.3021	61.6	5	16	50.4591	53.6	4	14	72.5238	61.6	5	18	41.4382	53.6	4	11	41.9706	53.6	4	11
		Sequence	# PSMs	# Proteins	# Protein Groups	Protein Group Accessions	Modifications	MH+ [Da]	A6: Area	B6: Area	C6: Area	D6: Area	E6: Area	F6: Area	G6: Area	H6: Area	I6: Area	J6: Area	K6: Area	L6: Area	M6: Area	N6: Area	O6: Area	P6: Area	Q6: Area	R6: Area	q-Value	PEP	A2	D2	G2	J2	M2	P2	XCorr A2	XCorr D2	XCorr G2	XCorr J2	XCorr M2	XCorr P2	A4	D4	G4	J4	M4	P4	XCorr A4	XCorr D4	XCorr G4
		GFGFVEMGSDAEAQAAIQGLHGQNR	22	4	2	F6AQZ1;A0A080NSX3	M7(Oxidation)	2606.2	1.05668e+08	2.22793e+07	21342399	58423123	4.1494e+07	37110839	0	3.32653e+07	162209408	7.29168e+07	4.42437e+07	5.69769e+07	4.90444e+07	6.13678e+07	1.00113e+08	56901203	7.44967e+07	6.70571e+07	0	3.67e-11													High	High		High	High	High	7.00639	5.8759
		GFGFVEMGSDAEAQAAIQGLHGQNR	31	4	2	F6AQZ1;A0A080NSX3		2590.21	28198707	1.24005e+07	0	3.34702e+07	0	0	3.21444e+07	6641652	332877367	18975261	3.4992e+07	46147958	4.39453e+07	14459675	9.01209e+07	1.33412e+07	7.53995e+07	1.03477e+07	0	1.129e-09													High	High	High	High	High	High	5.99789	6.38232	6.00772
		DSDLEQAFSEFGAVNSAK	99	3	2	F6AQZ1;A0A080NSX3		1914.87	9.07036e+08	3.9533e+08	5.62881e+08	7.29692e+08	2.52997e+08	3.03944e+08	611154272	3.86712e+08	2073461392	4.60715e+08	388894698	6.74502e+08	7.34434e+08	6.75788e+08	8.10315e+08	4.3802e+08	7.92934e+08	6.02114e+08	0	4.043e-16													High	High	High	High	High	High	5.60069	5.57941	5.2868
		LYVGNLPYTFR	56	3	2	F6AQZ1;A0A080NSX3		1342.72	1875016733	970008900	1174678828	1837283059	702102184	694081359	1.57554e+09	894349278	5205880856	1085728788	953178966	1418386223	1.98052e+09	1817813643	2226322137	1.12437e+09	1870467880	1536247758	0	0.0001535													High	High	High	High	High	High	3.11502	3.23919	3.40661
		DLVVNEARPMEPR	41	3	2	F6AQZ1;A0A080NSX3	M10(Oxidation)	1541.77	653979446	296604894	3.79541e+08	6.83914e+08	2.18763e+08	254531574	5.01314e+08	2.69895e+08	9.10204e+08	4.42458e+08	3.29468e+08	386312704	6.08765e+08	5.45813e+08	573870194	379904687	5.91281e+08	516209194	0	0.0002233													High	High	High	High	High	High	2.75121	2.77	2.80795
		DLVVNEARPMEPR	23	3	2	F6AQZ1;A0A080NSX3		1525.78	137300352	1.58157e+08	1.31946e+08	2.28468e+08	9.01497e+07	101516677	203232260	0	3.04856e+08	2.10121e+08	1.42712e+08	154201152	208178494	1.54971e+08	380198470	0	3.08737e+08	3.33334e+08	0	0.006353													High	High	High	High	High		2.30697	3.01083	3.01941
		DGGYGGGGGR	15	2	2	F6AQZ1;A0A080NSX3		852.359	0	2.62661e+06	0	1.70842e+07	0	0	1.26002e+07	9.02403e+06	7.3231e+07	2.1599e+07	8.72888e+06	9252584	1.3365e+07	1.16789e+07	1.29352e+07	8.78547e+06	1.0781e+07	8.696e+06	0	0.0004366														High	High	High	High	High		1.32183	1.33702
		GFGFVEMGSDAEAQAAIQGLHGQNR	4	4	2	F6AQZ1;A0A080NSX3	N-Term(Acetyl); M7(Oxidation)	2648.24	0	0	0	0	0	0	0	0	0	0	0	0	10011233	0	0	0	0	0	0	5.901e-07														High			High			5.50097
		SKGFGFVEMGSDAEAQAAIQGLHGQNR	1	4	2	F6AQZ1;A0A080NSX3		2805.34	0	0	0	0	0	0	0	0	0	0	0	0	0	0	0	0	0	0	0	1.194e-09
		SGGFGGGFGGGGGGGGGFGGGNR	1	1	1	A0A080NSX3		1786.77	0	0	0	0	0	0	0	0	2.04341e+06	0	0	0	0	0	0	0	0	0	0	3.427e-05
		SKGFGFVEMGSDAEAQAAIQGLHGQNR	2	4	2	F6AQZ1;A0A080NSX3	N-Term(Acetyl); M9(Oxidation)	2863.36	0	0	0	0	0	0	0	0	0	0	0	0	0	0	0	0	0	0	0	8.44e-07
F6AQZ1	F6AQZ1	RNP-1 like RNA-binding protein OS=Delftia sp. (strain Cs1-4) GN=DelCs14_5923 PE=4 SV=1 - [F6AQZ1_DELSC]	81.45	3	1	7	403	1.14534e+09	5.53981e+08	7.057e+08	1.08363e+09	3.91287e+08	4.17519e+08	8.96004e+08	5.16985e+08	2.98304e+09	6.62967e+08	5.57181e+08	8.264e+08	1.10791e+09	1.01314e+09	1.24297e+09	6.47431e+08	1.08489e+09	8.84857e+08	114.971	71.77	5	24	78.8887	79.84	6	21	82.1543	71.77	5	19	117.173	79.84	6	25	67.241	71.77	5	15	58.2135	71.77	5	14
		Sequence	# PSMs	# Proteins	# Protein Groups	Protein Group Accessions	Modifications	MH+ [Da]	A6: Area	B6: Area	C6: Area	D6: Area	E6: Area	F6: Area	G6: Area	H6: Area	I6: Area	J6: Area	K6: Area	L6: Area	M6: Area	N6: Area	O6: Area	P6: Area	Q6: Area	R6: Area	q-Value	PEP	A2	D2	G2	J2	M2	P2	XCorr A2	XCorr D2	XCorr G2	XCorr J2	XCorr M2	XCorr P2	A4	D4	G4	J4	M4	P4	XCorr A4	XCorr D4	XCorr G4
		GFGFVEMGSDAEAQAAIQGLHGQNR	22	4	2	F6AQZ1;A0A080NSX3	M7(Oxidation)	2606.2	1.05668e+08	2.22793e+07	21342399	58423123	4.1494e+07	37110839	0	3.32653e+07	162209408	7.29168e+07	4.42437e+07	5.69769e+07	4.90444e+07	6.13678e+07	1.00113e+08	56901203	7.44967e+07	6.70571e+07	0	3.67e-11													High	High		High	High	High	7.00639	5.8759
		SGGFGGGFGGGGGGGGFGGGNR	109	1	1	F6AQZ1		1729.74	4.08417e+08	1.34112e+08	1.96501e+08	5.78229e+08	177767369	192860963	2.68296e+08	2.28515e+08	1.66978e+09	3.89297e+08	225084856	3.78314e+08	3.01371e+08	2.84509e+08	692259987	187915274	169447722	3.91519e+08	0	6.987e-11													High	High	High	High	High	High	6.77515	7.23752	6.56628
		GFGFVEMGSDAEAQAAIQGLHGQNR	31	4	2	F6AQZ1;A0A080NSX3		2590.21	28198707	1.24005e+07	0	3.34702e+07	0	0	3.21444e+07	6641652	332877367	18975261	3.4992e+07	46147958	4.39453e+07	14459675	9.01209e+07	1.33412e+07	7.53995e+07	1.03477e+07	0	1.129e-09													High	High	High	High	High	High	5.99789	6.38232	6.00772
		DSDLEQAFSEFGAVNSAK	99	3	2	F6AQZ1;A0A080NSX3		1914.87	9.07036e+08	3.9533e+08	5.62881e+08	7.29692e+08	2.52997e+08	3.03944e+08	611154272	3.86712e+08	2073461392	4.60715e+08	388894698	6.74502e+08	7.34434e+08	6.75788e+08	8.10315e+08	4.3802e+08	7.92934e+08	6.02114e+08	0	4.043e-16													High	High	High	High	High	High	5.60069	5.57941	5.2868
		LYVGNLPYTFR	56	3	2	F6AQZ1;A0A080NSX3		1342.72	1875016733	970008900	1174678828	1837283059	702102184	694081359	1.57554e+09	894349278	5205880856	1085728788	953178966	1418386223	1.98052e+09	1817813643	2226322137	1.12437e+09	1870467880	1536247758	0	0.0001535													High	High	High	High	High	High	3.11502	3.23919	3.40661
		DLVVNEARPMEPR	41	3	2	F6AQZ1;A0A080NSX3	M10(Oxidation)	1541.77	653979446	296604894	3.79541e+08	6.83914e+08	2.18763e+08	254531574	5.01314e+08	2.69895e+08	9.10204e+08	4.42458e+08	3.29468e+08	386312704	6.08765e+08	5.45813e+08	573870194	379904687	5.91281e+08	516209194	0	0.0002233													High	High	High	High	High	High	2.75121	2.77	2.80795
		DLVVNEARPMEPR	23	3	2	F6AQZ1;A0A080NSX3		1525.78	137300352	1.58157e+08	1.31946e+08	2.28468e+08	9.01497e+07	101516677	203232260	0	3.04856e+08	2.10121e+08	1.42712e+08	154201152	208178494	1.54971e+08	380198470	0	3.08737e+08	3.33334e+08	0	0.006353													High	High	High	High	High		2.30697	3.01083	3.01941
		DGGYGGGGGR	15	2	2	F6AQZ1;A0A080NSX3		852.359	0	2.62661e+06	0	1.70842e+07	0	0	1.26002e+07	9.02403e+06	7.3231e+07	2.1599e+07	8.72888e+06	9252584	1.3365e+07	1.16789e+07	1.29352e+07	8.78547e+06	1.0781e+07	8.696e+06	0	0.0004366														High	High	High	High	High		1.32183	1.33702
		GFGFVEMGSDAEAQAAIQGLHGQNR	4	4	2	F6AQZ1;A0A080NSX3	N-Term(Acetyl); M7(Oxidation)	2648.24	0	0	0	0	0	0	0	0	0	0	0	0	10011233	0	0	0	0	0	0	5.901e-07														High			High			5.50097
		SKGFGFVEMGSDAEAQAAIQGLHGQNR	1	4	2	F6AQZ1;A0A080NSX3		2805.34	0	0	0	0	0	0	0	0	0	0	0	0	0	0	0	0	0	0	0	1.194e-09
		SKGFGFVEMGSDAEAQAAIQGLHGQNR	2	4	2	F6AQZ1;A0A080NSX3	N-Term(Acetyl); M9(Oxidation)	2863.36	0	0	0	0	0	0	0	0	0	0	0	0	0	0	0	0	0	0	0	8.44e-07
A0A031IQ96	A0A031IQ96	Chaperone protein DnaK OS=Delftia sp. RIT313 GN=dnaK PE=2 SV=1 - [A0A031IQ96_9BURK]	81.36	25	11	61	2658	2.9554e+09	1.61882e+09	1.90183e+09	3.20586e+09	1.3733e+09	1.04033e+09	2.02136e+09	2.00331e+09	2.18686e+09	1.2973e+09	1.78117e+09	1.7779e+09	2.41085e+09	1.8479e+09	2.72139e+09	1.74358e+09	2.39066e+09	2.03528e+09	636.678	66.56	44	164	605.043	69.18	45	169	599.43	70.72	45	161	674.249	71.96	48	163	376.066	60.71	33	93	427.69	68.26	42	115
		Sequence	# PSMs	# Proteins	# Protein Groups	Protein Group Accessions	Modifications	MH+ [Da]	A6: Area	B6: Area	C6: Area	D6: Area	E6: Area	F6: Area	G6: Area	H6: Area	I6: Area	J6: Area	K6: Area	L6: Area	M6: Area	N6: Area	O6: Area	P6: Area	Q6: Area	R6: Area	q-Value	PEP	A2	D2	G2	J2	M2	P2	XCorr A2	XCorr D2	XCorr G2	XCorr J2	XCorr M2	XCorr P2	A4	D4	G4	J4	M4	P4	XCorr A4	XCorr D4	XCorr G4
		KDVNPDEAVAVGAAVQGQVLSGDRK	104	5	2	A0A031IQ96;A0A072TBT4		2523.32	1.00199e+09	6.18191e+08	8.47952e+08	780114893	2.1109e+08	4.86972e+08	748347718	9.23139e+08	396491966	3.22625e+08	8.83325e+08	7.47924e+08	9.18053e+08	7.59477e+08	1.04854e+09	6.19195e+08	1.31226e+09	8.83457e+08	0	1.138e-21													High	High	High	High	High	High	10.8078	11.2447	11.0618
		KDVNPDEAVAVGAAVQGQVLSGDR	54	5	2	A0A031IQ96;A0A072TBT4		2395.22	309933118	1.70376e+08	189411928	2.29031e+08	1.55264e+08	7.56911e+07	1.04046e+08	124388655	0	1.10612e+08	177398279	1.65333e+08	113862964	1.66743e+08	141510740	152658390	2.39413e+08	180912080	0	2.195e-08													High	High	High	High	High	High	8.83564	8.01046	7.7866
		IELSNSAQTDINLPYITADASGPK	111	5	2	A0A031IQ96;A0A072TBT4		2518.27	336840120	1.03334e+08	1.20888e+08	3.3526e+08	2.50753e+08	68230402	1.6308e+08	2.40497e+08	126878816	2.15553e+08	3.38823e+08	3.19702e+08	3.61888e+08	3.39943e+08	4.15332e+08	372535998	4.01369e+08	406209534	0	5.41e-08													High	High	High	High	High	High	7.45785	7.62371	6.75206
		KTAEDYLGEPVTEAVITVPAYFNDAQR	43	5	2	A0A031IQ96;A0A072TBT4		2997.49	2.79236e+08	166577735	250035707	252459417	37201368	0	1.40458e+08	2.02715e+08	2.36449e+08	0	0	262466622	2.3791e+08	2.02256e+08	2.73773e+08	1.80871e+08	3.00687e+08	2.28993e+08	0	3.942e-16													High	High	High	High	High	High	7.3946	7.40682	7.33726
		DLEEALKGEDKDAIDAK	64	5	2	A0A031IQ96;A0A072TBT4		1859.93	1.40253e+09	5.6031e+08	7.91371e+08	1.03698e+09	736437389	5.63649e+08	7.97476e+08	8.06986e+08	8.4338e+08	6.71028e+08	8.13874e+08	7.12178e+08	1.0104e+09	6.20366e+08	1.08201e+09	637815310	1.22654e+09	6.44739e+08	0	9.545e-09													High	High	High	High	High	High	7.09114	6.4219	6.48545
		RIINEPTAAALAFGLDK	52	6	3	A0A096FR28;A0A031IQ96;A0A072TBT4		1800	2.26289e+08	134959279	1.27934e+08	1.58583e+08	0	7.00541e+07	5.2259e+07	1.45604e+08	0	5.04643e+07	1.66475e+08	1.68345e+08	1.37936e+08	4.60583e+07	2.04345e+08	1.44863e+08	2.04003e+08	130260951	0	2.488e-06													High	High	High	High	High	High	6.48597	6.19996	4.39199
		IINEPTAAALAFGLDKIDK	34	3	1	A0A031IQ96		2000.11	1.75633e+08	8.40397e+07	1.38826e+08	1.09127e+08	2.50721e+07	6.58739e+07	9.41751e+07	1.04097e+08	104460606	4.38501e+07	1.15318e+08	1.12854e+08	1.26552e+08	8.70763e+07	1.4451e+08	8.94504e+07	1.29061e+08	1.24164e+08	0	5.279e-16													High	High	High	High	High	High	6.33226	6.4461	5.75664
		TAEDYLGEPVTEAVITVPAYFNDAQR	63	5	2	A0A031IQ96;A0A072TBT4		2869.39	253841946	3.74421e+08	4.76996e+08	4.75119e+08	2.4896e+08	3.15389e+08	3.02698e+08	4.03309e+08	4.32519e+08	212467075	4.40516e+08	4.69392e+08	443033120	3.66427e+08	472766288	3.92089e+08	5.10275e+08	5.20629e+08	0	8.379e-07													High	High	High	High	High	High	6.19566	6.34549	6.40492
		FAQTFSTADDNQPAVTIK	98	5	2	A0A031IQ96;A0A072TBT4		1953.96	2032652136	978572745	1.34241e+09	2.05239e+09	8.58419e+08	9.47102e+08	1.28393e+09	1492956272	1380608747	832350833	1151993149	1.2148e+09	1564664568	1.29676e+09	1.67209e+09	1.03923e+09	1.57021e+09	1393500146	0	9.097e-13													High	High	High	High	High	High	5.63451	5.76758	5.70425
		TTPSIIAYQEDGEILVGASAK	149	5	2	A0A031IQ96;A0A072TBT4		2163.12	156935985	9.28858e+06	5.38595e+07	5.00826e+07	0	8028323	24744248	3.00828e+06	17280696	23113992	21611908	1.36318e+07	50855177	4.504e+07	49984374	3.78328e+07	36731155	37179760	0	2.373e-08													High	High	High	High	High	High	5.56936	5.35541	5.26904
		AKIELSNSAQTDINLPYITADASGPK	90	5	2	A0A031IQ96;A0A072TBT4		2717.4	5.4971e+07	2.70706e+06	4.29851e+06	2.78774e+06	0	0	0	2.68327e+07	0	0	0	2.56816e+07	1.35732e+07	1.77194e+06	8.05902e+06	7.25311e+06	1.48936e+07	6.82265e+06	0	2.367e-07													High	High	High	High	High	High	5.5454	4.52708	4.22454
		TAIKDAGVSVSDIDDVILVGGMSR	14	3	1	A0A031IQ96	M22(Oxidation)	2434.25	53194538	0	6.00349e+06	8.43743e+06	0	0	0	1.5615e+07	0	0	0	14390712	1.40044e+07	1.64985e+07	1.76888e+07	0	1.93785e+07	0	0	4.617e-06													High	High	High	High	High		5.50015	3.63694	3.54495
		IIGIDLGTTNSCVAIMDGNTTR	36	5	2	A0A031IQ96;A0A072TBT4	C12(Carbamidomethyl)	2322.14	52787956	25807793	2.52573e+07	3.35066e+07	2.34811e+07	12749586	1.66379e+07	0	36501632	26472740	3.53854e+07	4.18396e+07	5.1802e+07	2.79308e+07	1.82262e+07	1.03464e+07	1.4894e+07	3.3973e+07	0	3.961e-16													High	High	High	High	High	High	5.26097	5.32463	5.41165
		QFEVLSTNGDTFLGGEDFDQR	11	6	3	A0A031IQ96;A0A072TBT4;A0A096FR28		2375.08	3.49373e+07	0	1.16823e+07	0	0	3.00529e+06	0	0	0	0	1.20984e+07	1.40892e+07	1.21831e+07	1.28073e+07	0	0	0	0	0	4.05e-16													High	High			High		4.9664	3.52861
		IINEPTAAALAFGLDK	108	6	3	A0A031IQ96;A0A072TBT4;A0A096FR28		1643.9	2729894752	1.89609e+09	1.78378e+09	2762081475	1.1729e+09	958902877	1669966301	1.7666e+09	1.90597e+09	1.0122e+09	1.667e+09	1.86885e+09	2300790516	1.60822e+09	2545105297	1.52377e+09	2.12743e+09	1.71389e+09	0	3.301e-06													High	High	High	High	High	High	4.7929	5.06222	4.91489
		SKLESLVEDLIER	351	4	1	A0A031IQ96		1530.84	1.0069e+08	5.13056e+07	7.9466e+07	1.40522e+08	3.98638e+07	8.64604e+07	9.86514e+07	187644559	258606361	8.86942e+07	1.74786e+08	1.71689e+08	1.65262e+07	9.93868e+07	196741587	5.56844e+07	178945640	161604267	0	2.666e-09													High	High	High	High	High	High	4.7875	4.63001	4.50552
		MLGEFNLEGIPPAAR	28	5	2	A0A031IQ96;A0A072TBT4	M1(Oxidation)	1630.83	0	16039237	6990884	0	0	0	0	0	0	0	0	0	0	0	0	1.26221e+07	0	106999685	0	8.971e-07													High	High	High	High	High	High	4.78308	4.39236	4.11539
		SLGEHGDKLDAGEK	72	5	2	A0A031IQ96;A0A072TBT4		1455.71	4.2471e+08	2.09425e+08	2.33242e+08	458794873	1.27096e+08	0	69372583	315324246	8.15542e+07	2.68742e+08	2.98866e+08	3.63816e+08	535087774	380277108	3.43187e+08	3.54186e+08	415497572	5.49397e+08	0	2.33e-13													High	High	High	High	High	High	4.73641	4.62531	4.13945
		DQGVDLAKDVLALQR	49	3	1	A0A031IQ96		1640.9	3.44318e+08	2.8096e+08	3.25168e+08	2.97058e+08	6.47596e+07	1.99603e+08	2.40633e+08	2.61511e+08	2.90475e+08	8.75831e+07	2.92746e+08	2.79746e+08	2.65074e+08	235975850	3.00475e+08	3.47191e+08	2.72079e+08	4.12185e+08	0	0.0001162													High	High	High	High	High	High	4.45699	4.53662	4.60012
		DAGVSVSDIDDVILVGGMSR	22	3	1	A0A031IQ96	M18(Oxidation)	2020.99	1.85216e+07	17867092	2.40281e+07	2.51895e+07	4.35103e+06	1.10535e+07	0	0	0	8601098	1.38486e+07	14239135	0	0	2.84575e+07	1.39489e+07	0	0	0	3.809e-09													High	High		High		High	4.30296	4.8435
		MLGEFNLEGIPPAAR	77	5	2	A0A031IQ96;A0A072TBT4		1614.83	216683652	0	0	2.3147e+08	0	0	0	112558505	2.34209e+08	1.23366e+08	105457256	4.18324e+06	175988152	0	3.30095e+08	166382944	3.02362e+08	1.04037e+07	0	4.23e-08													High	High	High	High	High	High	4.18218	4.2817	4.08989
		LAPPQISAEVLR	93	6	3	A0A031IQ96;A0A072TBT4;A0A096FR28		1293.75	3.42857e+09	1.57544e+09	2.21478e+09	4.08865e+09	1834619794	1135625210	2.17071e+09	2.21534e+09	2547412984	1543351003	1.90949e+09	1767884829	2.34585e+09	2.1613e+09	3.54665e+09	2.19973e+09	2.8187e+09	2.30103e+09	0	6.159e-07													High	High	High	High	High	High	4.12126	4.33767	4.02888
		LAPPQISAEVLRK	53	6	3	A0A096FR28;A0A031IQ96;A0A072TBT4		1421.85	9.84437e+08	7.63215e+08	9.46068e+08	6.04822e+08	9.23947e+07	5.96397e+08	5.43473e+08	718443558	4.6077e+08	2.8489e+08	7.53804e+08	5.38725e+08	7.68493e+08	6.96489e+08	7.49968e+08	1.03163e+09	1046165065	1.10882e+09	0	9.93e-06													High	High	High	High	High	High	3.96349	4.12464	4.3162
		TAIKDAGVSVSDIDDVILVGGMSR	20	3	1	A0A031IQ96		2418.26	0	6.09248e+07	0	0	0	0	0	10445366	61724923	2.36206e+06	62731393	0	37128398	2.30913e+06	58510337	3.4688e+07	0	0	0	2.548e-11													High			High	High	High	3.92355
		TAIESAVKDLEEALK	28	5	2	A0A031IQ96;A0A072TBT4		1616.88	1.1909e+07	6.23041e+06	10265064	2.27477e+06	0	2402493	0	4.2646e+06	0	3.00508e+06	1.17735e+07	7.73498e+06	1.53e+07	7.69639e+06	1.26056e+07	1.3463e+07	1.9126e+07	2.00791e+07	0	8.832e-13													High	High		High	High	High	3.82353	4.08374
		VKEFFGKEPR	30	3	1	A0A031IQ96		1236.67	218344095	1.64916e+08	353557472	0	0	2.68302e+08	6.18648e+07	257511094	4.11882e+08	4.08709e+07	333514989	3.32349e+08	438660115	296991398	397621517	334917824	601347982	554017465	0	0.000294													High		High	High	High	High	3.79251		3.29724
		DAELNAADDKK	38	6	3	A0A031IQ96;A0A072TBT4;A0A096FR28		1189.57	163594178	5.92216e+07	1.24486e+08	2.00036e+08	5.21926e+07	7.15923e+07	1.3445e+08	4.57286e+07	2.23713e+08	7.78847e+07	1.40009e+08	5.66488e+07	8.48719e+07	4.48998e+07	1.39111e+08	1.20537e+08	2.02881e+08	1.62466e+08	0	1.862e-05													High	High	High	High	High	High	3.76501	4.21054	3.26461
		IIDYIITEFKK	139	5	2	A0A031IQ96;A0A072TBT4		1382.79	8.81444e+08	1.00169e+09	1004044873	9.26134e+08	3.84632e+08	7.03493e+08	5.30248e+08	7.79572e+08	7.12117e+08	5.75435e+08	1.07007e+09	1.01089e+09	852089608	8.61484e+08	1.24421e+09	9.84363e+08	1.15423e+09	9.9447e+08	0	1.867e-08													High	High	High	High	High	High	3.69546	3.97203	3.86622
		ANSGLSEDEIQK	43	4	1	A0A031IQ96		1290.62	2.70773e+09	1.38492e+09	1706927840	2.76686e+09	996509730	1026464806	2130612752	2.02798e+09	2107193419	1278998036	1.60115e+09	1.69697e+09	2.58589e+09	1.72407e+09	1.87273e+09	1.38443e+09	2.22584e+09	1981813584	0	0.002382													High	High	High	High	High	High	3.30024	3.50786	3.34655
		TTALMTASQK	8	5	2	A0A031IQ96;A0A096FR28		1051.55	300685682	1.74198e+08	0	3.94629e+08	0	0	2.79176e+08	0	0	0	0	2.11525e+08	3.23597e+08	0	4.3294e+08	0	0	604874251	0	0.0004362													High	High	High		High		3.20719	3.174	2.95967
		DIDLMPYTISR	25	5	2	A0A031IQ96;A0A072TBT4	M5(Oxidation)	1339.66	2.7679e+08	1.50697e+08	0	266263695	1.3089e+08	8.58482e+07	102524672	101794296	0	9.9737e+07	138272164	124859780	1.64835e+08	1.60969e+08	1.94483e+08	1.22709e+08	131568595	1.55302e+08	0	8.704e-05													High	High	High	High	High	High	3.13411	3.02049	3.04962
		IIDYIITEFK	10	5	2	A0A031IQ96;A0A072TBT4		1254.7	134884709	0	0	0	0	0	0	1.44874e+06	253003970	0	0	0	0	0	0	0	0	0	0	6.804e-06													High	High					2.93337	3.1263
		DIDLMPYTISR	33	5	2	A0A031IQ96;A0A072TBT4		1323.66	156318278	397914009	197489328	376513900	252960122	148930470	2.70269e+08	140092666	388523558	2.33516e+08	2.92618e+08	2.71749e+08	297633162	1.96109e+08	6.16438e+08	2.30976e+08	3.92534e+08	4.10329e+08	0	7.371e-06													High	High	High	High	High	High	2.8765	2.92837	2.94088
		KLELVQAR	34	5	2	A0A031IQ96;A0A072TBT4		956.588	1.02828e+09	5.85692e+08	6.02689e+08	1.23872e+09	3.00831e+08	3.36392e+08	820814930	8.14573e+08	787813955	7.43656e+08	6.57599e+08	5.28271e+08	1.05616e+09	683290086	577161869	747712316	1.2766e+09	1.04696e+09	0	0.01239													High	High	High	High	High	High	2.85342	2.78436	2.86426
		NQGEAAVHSVK	27	5	2	A0A031IQ96;A0A072TBT4		1139.58	6.936e+07	5.79876e+06	5.76103e+07	4.80716e+07	0	0	1.2031e+07	1.88963e+07	2.30999e+07	0	6.28823e+07	7.28642e+07	7.85146e+07	7.4792e+07	5.60824e+07	1.07215e+08	1.21824e+08	9.76247e+07	0	0.002716													High	High	High	High	High	High	2.67274	2.85772	2.19072
		TTALMTASQK	15	5	2	A0A096FR28;A0A031IQ96	M5(Oxidation)	1067.54	4.85573e+07	1.49992e+07	2.52324e+07	0	0	0	1.96449e+07	2.29461e+07	3.70455e+07	3.65595e+07	2.98832e+07	2.52192e+07	3.48195e+07	26054765	2.24012e+07	21550600	5.01402e+07	3.67012e+07	0	0.001698													High		High	High	High	High	2.50806		3.05896
		VIENSEGAR	28	6	3	A0A096FR28;A0A031IQ96;A0A072TBT4		974.49	9.96888e+07	4.61252e+07	1.09562e+08	1.82942e+08	3.02957e+07	4.36912e+07	8.96465e+07	202355814	2.13713e+08	1.67927e+08	1.37169e+08	1.21664e+08	1.64416e+08	1.18748e+08	8.6796e+07	9.03263e+07	1.4286e+08	7.34182e+07	0	0.000362													High	High	High	High	High	High	2.41915	2.51305	2.40925
		TAIESAVK	15	5	2	A0A031IQ96;A0A072TBT4		818.462	512591898	229569187	3.80377e+08	6.91724e+08	213142223	2.0306e+08	0	0	0	518122563	3.97732e+08	4.33885e+08	5.98944e+08	4.62728e+08	4.11434e+08	4.08739e+08	7.16584e+08	5.45319e+08	0	0.002104													High	High		High	High	High	2.24096	2.06706
		NTIYAAK	17	6	3	A0A031IQ96;A0A072TBT4;A0A096FR28		780.424	2.77946e+08	7.30209e+07	1.60465e+08	2.9736e+08	0	5.66107e+07	1.3834e+08	1.66688e+08	2.76311e+08	2.27706e+08	1.97278e+08	1.62514e+08	2.16545e+08	1.69756e+08	1.36905e+08	1.46108e+08	3.54172e+08	1.74005e+08	0	0.02975													High	High	High	High	High	High	1.95455	2.02493	1.79154
		NTTIPTK	17	30	4	A0A031IQ96;A0A072TBT4;A0A096FR28;A0A0W0H3Y9		774.435	1.70663e+08	4.25537e+07	100218182	1.77824e+08	0	3.92929e+07	8.96106e+07	6.71215e+07	2.11199e+08	1.40337e+08	1.119e+08	1.06806e+08	1.67407e+08	1.21277e+08	8.4746e+07	8.41299e+07	1.36977e+08	1.20354e+08	0	0.003491													High	High	High	High	High	High	1.63759	1.97607	1.96636
		QAVTNPR	10	5	2	A0A031IQ96;A0A072TBT4		785.426	6.888e+06	1.71106e+06	0	8688356	0	0	0	7.98503e+06	0	0	0	5.67088e+06	7665101	5.45347e+06	3.39997e+06	3.70633e+06	0	2.71381e+06	0	0.003658													High	High			High	High	1.49173	1.90252
		DVNPDEAVAVGAAVQGQVLSGDRK	11	5	2	A0A031IQ96;A0A072TBT4		2395.22	0	3.33125e+07	0	0	0	9.30453e+06	0	1.57737e+07	0	0	33913607	0	3.86283e+07	21058369	53693645	2.94117e+07	3.64713e+07	24023714	0	1.117e-13																	High	High
		DVLLLDVTPLSLGIETLGGVMTK	103	5	2	A0A031IQ96;A0A072TBT4		2384.34	0	8.4592e+06	6367236	3.66162e+07	1.97327e+07	3.95522e+06	2.10544e+07	1.18253e+07	1.36196e+08	2.40321e+07	4.87211e+07	4.00657e+07	3.71442e+07	1.81322e+07	7.24627e+07	1.85351e+07	9.11008e+07	3.23231e+07	0	4.043e-16														High	High	High	High	High		5.04188	5.10361
		EVQKDIDLMPYTISR	11	5	2	A0A031IQ96;A0A072TBT4		1807.93	0	5.21795e+07	0	0	0	0	0	2.14126e+07	0	1.07049e+06	4.81382e+07	4.00167e+07	2.41028e+07	0	9.03545e+07	0	0	2.31794e+07	0	5.133e-06																High	High
		ADNGDAWVEVR	21	5	2	A0A031IQ96;A0A072TBT4		1231.57	0	2.56445e+08	437836470	2.53564e+08	0	2.83019e+08	3.31359e+08	466347256	3.32103e+08	0	255921096	3.80526e+08	556545950	3.34198e+08	1.51494e+08	2.25764e+08	3.91348e+08	432717918	0	1.935e-07														High	High		High	High		3.39342	3.13531
		DAELNAADDKKK	8	6	3	A0A096FR28;A0A031IQ96;A0A072TBT4		1317.66	0	0	9.03393e+06	1.48592e+07	0	0	9.51556e+06	1.41257e+07	2.14592e+07	0	0	0	1.45027e+07	0	7455665	1.28027e+07	0	0	0	7.713e-06														High	High		High	High		3.28089	2.38356
		DAGVSVSDIDDVILVGGMSR	16	3	1	A0A031IQ96		2005	0	0	0	0	5094210	0	0	0	0	5.47259e+06	38540519	0	40464485	0	6.35087e+07	1.888e+07	3.58972e+07	0	0	8.469e-06														High		High	High	High		3.77285
		LESLVEDLIER	2	5	2	A0A031IQ96;A0A072TBT4		1315.71	0	0	0	1.58995e+08	0	0	0	0	0	0	0	0	9.37411e+07	0	0	0	0	0	0	6.643e-09														High			High			3.74266
		MLGEFNLEGIPPAAR	6	5	2	A0A031IQ96;A0A072TBT4	N-Term(Acetyl)	1656.83	0	0	0	0	0	0	0	7.31945e+06	0	0	0	0	0	0	0	0	0	0	0	0.0003925														High			High			2.71675
		NQGEAAVHSVKK	4	5	2	A0A031IQ96;A0A072TBT4		1267.67	0	0	0	2.84267e+07	0	0	0	0	3.1683e+07	0	1.72784e+07	0	0	0	0	0	0	4.64602e+07	0	6.069e-05														High						2.57595
		EFFGKEPR	7	3	1	A0A031IQ96		1009.51	0	0	0	8.99418e+07	0	24043092	0	0	0	41652003	4.26019e+07	48919791	6.66303e+07	0	0	0	0	5.91822e+07	0	0.008542														High		High	High			1.94811
		KFDEKEVQK	8	5	2	A0A031IQ96;A0A072TBT4		1150.61	0	0	0	0	8.4807e+06	2.97273e+07	0	0	7.11037e+07	0	0	0	0	0	0	0	68230908	1.44814e+08	0	0.001819
		IIGIDLGTTNSCVAIMDGNTTR	2	5	2	A0A031IQ96;A0A072TBT4	C12(Carbamidomethyl); M16(Oxidation)	2338.16	0	0	0	0	0	0	0	0	0	0	0	0	0	0	0	0	0	0	0	0.003139															High						1.18922
		DVLLLDVTPLSLGIETLGGVMTK	3	5	2	A0A031IQ96;A0A072TBT4	M21(Oxidation)	2400.33	0	0	0	0	0	0	0	0	0	0	3.90764e+06	0	0	0	7.12616e+06	0	4.85291e+06	0	0	4.043e-16
		MYADAQAAGGPEAAAAAAAAGAAGASAGAAAADDNVVDAEVK	2	1	1	A0A031IQ96		3659.7	0	0	0	0	0	0	0	0	0	0	0	0	0	0	0	0	0	0	0	8.668e-11
		KDVLLLDVTPLSLGIETLGGVMTK	1	5	2	A0A031IQ96;A0A072TBT4		2512.44	0	0	0	0	0	0	0	0	0	0	0	0	0	0	3.73715e+06	0	0	0	0	0.009301
		MVKDAELNAADDKK	3	5	2	A0A031IQ96;A0A072TBT4		1547.78	0	0	0	0	0	0	0	0	0	0	0	0	0	0	0	2.13309e+07	0	7.56236e+07	0	8.402e-05																		High
		DQGVDLAK	2	3	1	A0A031IQ96		845.436	1954355770	0	0	0	0	0	0	0	1.40254e+09	0	0	0	0	0	0	0	0	0	0.001	0.05836													High						2.43744
		LELVQAR	13	5	2	A0A031IQ96;A0A072TBT4		828.493	453273418	0	0	644511746	0	0	424219016	400002068	0	0	340519798	3.32048e+08	5.28132e+08	406744288	459364932	334202580	477248656	413083182	0.001	0.04465													High	High	High		High	High	2.27535	2.01303	2.29853
		IAGLEVKR	13	6	3	A0A031IQ96;A0A072TBT4;A0A096FR28		885.552	3.55275e+08	2.05845e+08	1.70659e+08	218707610	0	0	0	261927210	0	0	2.09786e+08	0	368102381	2.17176e+08	1.56053e+08	187843920	2.98797e+08	3.71671e+08	0.001	0.008324													High	High			High	High	1.66161	2.34919
		VFQGER	13	6	3	A0A031IQ96;A0A072TBT4;A0A096FR28		735.379	2.63017e+08	9.38188e+07	1.69265e+08	2.76141e+08	6.48429e+07	7.38007e+07	1.64954e+08	1.47989e+08	3.33501e+08	2.27615e+08	1.77931e+08	0	0	0	1.50002e+08	1.34012e+08	0	0	0.001	0.01979													High	High	High	High		High	1.52769	1.55784	1.52484
		TIAPCR	16	5	2	A0A031IQ96;A0A072TBT4	C5(Carbamidomethyl)	717.371	1.27834e+08	2.68113e+07	7.97573e+07	1.55758e+08	2.72131e+07	2.69385e+07	7.23522e+07	1.27901e+08	2.49439e+08	1.34595e+08	9.54654e+07	8.04704e+07	1.34892e+08	9.29218e+07	0	0	4.54434e+07	3.33219e+07	0.001	0.02535													High	High	High	High	High		1.50423	1.63847	1.45697
		VKEFFGK	16	6	3	A0A031IQ96;A0A072TBT4;A0A096FR28		854.477	0	135728068	0	332470604	0	8.33904e+07	1.91997e+08	182931652	1.82408e+08	0	158770148	117087728	251750174	153378406	1.81871e+08	180454012	335018208	225044111	0.001	0.05588														High	High		High	High		1.72836	1.90467
		DLEEALKGEDK	2	5	2	A0A031IQ96;A0A072TBT4		1246.62	0	0	7.35029e+06	0	0	0	0	4.09041e+06	0	0	0	0	0	0	0	0	0	0	0.001	0.00919
		KDQGVDLAK	1	3	1	A0A031IQ96		973.531	0	0	3.80118e+06	0	0	0	0	0	0	0	0	0	0	0	0	0	0	0	0.001	0.0165
		VFQGEREMASGNK	3	5	2	A0A031IQ96;A0A072TBT4	M8(Oxidation)	1468.69	0	0	0	0	0	0	0	0	2.11865e+07	0	0	2.08849e+07	0	0	0	0	0	40391618	0.001	0.009608
		EVQKDIDLMPYTISR	1	5	2	A0A031IQ96;A0A072TBT4	M9(Oxidation)	1823.92	0	0	0	0	0	0	0	0	0	0	0	0	0	2.35217e+07	0	0	0	0	0.001	0.01723
		IAGLEVK	31	5	2	A0A031IQ96;A0A072TBT4		729.45	987879813	8.63119e+08	8.69815e+08	2086008041	836599562	5.32004e+08	1016694852	815400773	1062375752	9.06913e+08	932916778	8.69846e+08	1191735152	1.09104e+09	1.38428e+09	0	1.11406e+09	1012563865	0.002	0.03719													High	High	High	High	High		1.81945	1.80032	1.84753
		FDEKEVQK	2	5	2	A0A031IQ96;A0A072TBT4		1022.52	0	0	0	0	0	0	0	0	0	0	0	0	0	0	4.31709e+06	6.68838e+06	0	0	0.002	0.03219																		High
		DVLALQR	24	5	2	A0A031IQ96;A0A072TBT4		814.478	2085339310	1.36028e+09	1608996941	0	1.11236e+09	9.2693e+08	1762747951	0	1.85181e+09	1.06956e+09	1.76701e+09	1.48155e+09	2.00673e+09	1658324626	2.07242e+09	1.50722e+09	2035446698	1.823e+09	0.004	0.1156													High		High	High	High	High	1.95159		1.95311
A9BYU2	A9BYU2	Extracellular ligand-binding receptor OS=Delftia acidovorans (strain DSM 14801 / SPH-1) GN=Daci_2197 PE=4 SV=1 - [A9BYU2_DELAS]	81.12	1	1	32	1160	1.44045e+09	9.44377e+08	8.33715e+08	1.21595e+09	4.18965e+09	2.3278e+09	4.05274e+09	3.2966e+09	7.50286e+09	3.06819e+09	1.63106e+09	1.82964e+09	2.03998e+09	1.58005e+09	2.13052e+09	1.6579e+09	2.20475e+09	1.76267e+09	171.963	64.63	22	43	156.528	61.17	21	44	160.847	62.77	21	46	146.226	61.7	21	40	282.698	72.34	24	74	308.345	67.02	25	87
		Sequence	# PSMs	# Proteins	# Protein Groups	Protein Group Accessions	Modifications	MH+ [Da]	A6: Area	B6: Area	C6: Area	D6: Area	E6: Area	F6: Area	G6: Area	H6: Area	I6: Area	J6: Area	K6: Area	L6: Area	M6: Area	N6: Area	O6: Area	P6: Area	Q6: Area	R6: Area	q-Value	PEP	A2	D2	G2	J2	M2	P2	XCorr A2	XCorr D2	XCorr G2	XCorr J2	XCorr M2	XCorr P2	A4	D4	G4	J4	M4	P4	XCorr A4	XCorr D4	XCorr G4
		IGHIGPVSGPQANFGKDNENGVR	3	3	2	A0A1C7LAA6;A9BYU2		2363.19	0	0	0	0	0	0	0	0	0	0	0	0	0	0	0	0	0	0	0	1.592e-05													High						8.47163
		LCDDKVAGAVAFLNSGVAIPSSK	90	3	2	A0A1C7LAA6;A9BYU2	C2(Carbamidomethyl)	2319.2	3.81627e+08	1.36386e+08	2.145e+08	1.51223e+08	567520828	632697310	7.87259e+08	899982849	1.54783e+09	785533970	5.89245e+08	542809115	538656968	4.38392e+08	690216520	4.77918e+08	7.24651e+08	4.72459e+08	0	6.738e-08													High	High	High	High	High	High	7.50816	7.49436	7.81832
		VFQDCGIPMITGAATNPDLTKPGWNTTYR	51	4	3	A0A096FF81;A0A1C7LAA6;A9BYU2	C5(Carbamidomethyl)	3224.55	2.12455e+08	2.05786e+08	9.98746e+07	43365686	7.2993e+08	3.16268e+08	5.76707e+08	295004856	1.01835e+09	6.11529e+08	2.96988e+08	2.9585e+08	2.95925e+08	1.93532e+08	5.09853e+08	226641109	4.15918e+08	396547776	0	3.005e-14													High	High	High	High	High	High	7.47627	6.52371	7.89103
		VAAGAKPLDNVICADGGASLAK	105	3	2	A0A1C7LAA6;A9BYU2	C13(Carbamidomethyl)	2098.1	757624891	474512492	4.84869e+08	544135772	1735399720	1.68709e+09	2.16108e+09	1949050143	3934146114	2332085133	1.23643e+09	1.00101e+09	1.174e+09	1.06797e+09	1.36538e+09	1.45493e+09	2.17492e+09	1.56943e+09	0	0.002511													High	High	High	High	High	High	6.24048	6.17386	6.88393
		VFQDCGIPMITGAATNPDLTKPGWNTTYR	33	4	3	A0A096FF81;A0A1C7LAA6;A9BYU2	C5(Carbamidomethyl); M9(Oxidation)	3240.55	128974856	6.55749e+07	0	0	3.67769e+08	2.22975e+08	3.53579e+08	300475649	420101438	2.92965e+08	1.6678e+08	1.72174e+08	1.77011e+08	1.36423e+08	2.14333e+08	136536190	211886606	1.59662e+08	0	1.021e-08													High	High	High	High	High	High	6.0497	4.46613	6.572
		VAGAVAFLNSGVAIPSSK	46	3	2	A0A1C7LAA6;A9BYU2		1687.94	259665463	0	1.16846e+08	2.28457e+08	1.42762e+09	3.47116e+08	637996533	5.17393e+08	8.40022e+08	6.28527e+08	2.87601e+08	347697217	4.05722e+08	2.84789e+08	376273272	2.66555e+08	4.17205e+08	2.32439e+08	0	1.046e-05													High	High	High	High	High	High	5.69132	5.2387	5.40033
		IGHIGPVSGPQANFGK	37	3	2	A0A1C7LAA6;A9BYU2		1578.84	735711746	4.10401e+08	1.7523e+08	0	1812235968	1.31779e+09	811316896	0	2.10426e+09	1.89119e+09	269293288	0	0	480254576	735832896	8.79263e+08	0	943027479	0	0.0002419													High		High	High		High	4.85011		4.09272
		TAYGQGLANVFKK	58	4	3	A0A1C7LAA6;A9BYU2;A0A096FF81		1396.76	357423504	260055028	320366400	146444504	115331693	917151232	795949992	860807264	934663600	615791392	568860464	479101110	587418464	4.61439e+08	466506672	479916576	689238216	575640216	0	0.0005326													High	High	High	High	High	High	4.64332	4.32226	4.55529
		VFQDCGIPMITGAATNPDLTKPGWNTTYR	21	4	3	A0A1C7LAA6;A9BYU2;A0A096FF81	N-Term(Acetyl); C5(Carbamidomethyl); M9(Oxidation)	3282.57	0	0	0	72886074	0	1.34746e+07	4.24054e+08	0	0	0	0	0	0	0	0	0	0	0	0	2.737e-06													High	High	High	High	High		4.19035	3.91414	3.95294
		QMAQLGLNDAK	20	2	2	A0A1C7LAA6;A9BYU2		1188.61	161853472	135351033	7.49338e+07	158958784	648045840	282992453	5.5489e+08	246305810	1190632568	660750786	2.61973e+08	222742712	2.51992e+08	147536799	326371398	210224798	335311285	385952909	0	0.0005259													High	High	High	High	High	High	3.79867	4.06919	3.44712
		VIANDNALGAALAK	52	3	2	A0A1C7LAA6;A9BYU2		1340.76	1.79586e+09	9.72974e+08	1004040543	1.3319e+09	4454005516	2821320190	4496740352	3885031516	6.92772e+09	3488904836	1796777782	1603940811	2174272430	1792492471	1957979925	1.7703e+09	2392859826	1.85706e+09	0	1.135e-10													High	High	High	High	High	High	3.79753	4.08035	3.81376
		ATDFMAILTSIK	51	4	3	A0A096FF81;A0A1C7LAA6;A9BYU2		1310.7	2.49502e+08	2.09741e+08	1.33112e+08	1.0387e+07	1.29533e+09	487851815	8.04482e+08	3.37675e+08	1.64775e+09	8.72785e+08	4.1387e+08	4.41058e+08	392405605	1.14695e+07	4.88135e+08	2.49273e+08	4.07584e+08	3.06644e+08	0	0.0021													High	High	High	High	High	High	3.56003	3.28409	3.87976
		FQLVAEDDVADPK	47	3	2	A0A1C7LAA6;A9BYU2		1446.71	1110733208	449825184	496292958	1035315280	3717013475	1797946688	2880968180	2532683688	6.37804e+09	2665459817	1136862368	1315211100	1484234288	1227272332	1568390560	1009537496	1498444629	1114675320	0	1.361e-05													High	High	High	High	High	High	3.53854	3.11912	3.22174
		TAYGQGLANVFK	36	4	3	A0A096FF81;A0A1C7LAA6;A9BYU2		1268.66	6.18955e+08	3.19874e+08	3.19727e+08	751625132	3211943728	850151804	1767094512	1250943016	3010267510	2010725104	744267972	877866072	910313798	7.49638e+08	1158143524	7.4546e+08	910176896	657525996	0	0.0004902													High	High	High	High	High	High	3.3319	3.48989	3.31219
		YFGGDGLCVPELAK	51	3	2	A0A1C7LAA6;A9BYU2	C8(Carbamidomethyl)	1525.74	1.03076e+09	771526818	631290348	1.0136e+09	3.15738e+09	1.65364e+09	3.55685e+09	2.85893e+09	8150473856	2.56415e+09	1.35182e+09	1.72607e+09	1.7122e+09	1.30236e+09	2116505496	1.40017e+09	1.98237e+09	1.53497e+09	0	6.05e-10													High	High	High	High	High	High	3.18	3.81537	3.73762
		ATDFMAILTSIK	16	4	3	A0A1C7LAA6;A9BYU2;A0A096FF81	M5(Oxidation)	1326.7	0	0	0	0	2.4143e+08	7.05817e+07	9.74693e+07	9.70263e+07	0	1.22139e+08	4.39394e+07	0	5.69561e+07	0	0	86030855	83562601	0	0	4.136e-05													High		High	High	High	High	3.06803		2.7675
		QMAQLGLNDAK	11	2	2	A0A1C7LAA6;A9BYU2	M2(Oxidation)	1204.6	59415236	0	0	0	0	0	113883142	65950283	0	0	3.63288e+07	6.95342e+07	6.44119e+07	2.98627e+07	5.18296e+07	4.05354e+07	5.84207e+07	53867546	0	0.0001423													High		High		High	High	3.02379		3.08115
		NPSYTLSVFK	33	3	2	A0A1C7LAA6;A9BYU2		1155.6	5.61998e+08	2.45798e+08	2.77713e+08	4.86985e+08	2036563400	1.01742e+09	1410894674	1.0422e+09	2592283753	1.42072e+09	629721661	7.20666e+08	846330862	698957184	7.64495e+08	5.74896e+08	810866880	6.30076e+08	0	0.0001349													High	High	High	High	High	High	3.00229	3.17254	3.06042
		VVASEFTNDK	27	3	2	A0A1C7LAA6;A9BYU2		1109.55	822769638	3.57728e+08	278003416	7.05932e+08	2.37632e+09	9.90264e+08	2.20319e+09	1.53165e+09	3.1116e+09	2060517052	7.6915e+08	8.8605e+08	1.2525e+09	8.03405e+08	7.67224e+08	6.02504e+08	1.13942e+09	7.96606e+08	0	0.0001628													High	High	High	High	High	High	2.86627	2.57335	2.66838
		MAIDELNAK	21	2	2	A0A1C7LAA6;A9BYU2		1004.51	463489908	3.05379e+08	183887153	413855202	1.33032e+09	6.03054e+08	1.36027e+09	4.63633e+08	2.44079e+09	1302843246	6.00771e+08	4.68219e+08	598088852	399185591	7.5897e+08	4.92882e+08	722439629	7.37106e+08	0	0.005186													High	High	High	High	High	High	2.81554	2.55478	2.66059
		ADYSGVTSK	21	3	2	A0A1C7LAA6;A9BYU2		927.442	4.1786e+08	143201110	1.66774e+08	2.9445e+08	611564454	436327565	828496330	802701542	2223918846	1319997168	4.58723e+08	4.71994e+08	485740219	315164518	392472380	3.86004e+08	737163360	473687336	0	0.004105													High	High	High	High	High	High	2.40826	2.43001	2.45078
		TVAIIDDR	53	3	2	A0A1C7LAA6;A9BYU2		902.494	830841009	597073178	4.86166e+08	1.12021e+09	3.00585e+09	1.72432e+09	3483430314	2.30852e+09	6243329832	2.8866e+09	1.152e+09	1.10207e+09	1654126913	1.15889e+09	1570148301	1.09524e+09	1576179486	1.14153e+09	0	0.01344													High	High	High	High	High	High	2.38481	2.30163	2.43454
		VVASEFTNDKATDFMAILTSIK	28	3	2	A0A1C7LAA6;A9BYU2		2401.24	14365273	7.51923e+06	5.30924e+06	0	273533660	374784536	6.51556e+07	2.59289e+07	827929848	469787960	3.2352e+07	0	3.33775e+07	1.52625e+07	34883873	1.29889e+07	0	276634900	0	6.613e-07													High		High	High	High	High	2.29985		5.18512
		VYIPFLQK	58	4	3	A0A1C7LAA6;A9BYU2;A0A096FF81		1007.59	1.41475e+09	1.08863e+09	865815200	1.19573e+09	4.39793e+09	2.36413e+09	4104627403	3.14585e+09	7.43039e+09	2.82907e+09	1.74457e+09	2.15892e+09	2233461491	1.64529e+09	2.31706e+09	1.74848e+09	2.04646e+09	1.86151e+09	0	0.009352													High	High	High	High	High	High	2.27634	2.19075	2.24064
		ANSWDPK	22	4	3	A0A1C7LAA6;A9BYU2;A0A096FF81		817.384	2.23626e+08	1.01788e+08	1.22067e+08	1.97772e+08	4.24291e+08	3.4149e+08	572966568	4.99824e+08	1.52307e+09	8.4995e+08	3.22462e+08	3.0051e+08	3.13302e+08	2.79472e+08	2.58461e+08	282326700	7.17523e+08	337199088	0	0.03803													High	High	High	High	High	High	1.75753	1.79925	1.99283
		MPGGTEWK	17	4	3	A0A1C7LAA6;A9BYU2;A0A096FF81		905.418	166090976	0	7.80828e+07	2.43885e+08	9.09464e+08	2.93746e+08	6.94879e+08	1.98684e+08	1.42979e+09	730695762	2.37978e+08	237367545	283867728	1.75316e+08	4.3748e+08	227726755	3.44939e+08	3.57935e+08	0	0.05734													High	High	High	High	High	High	1.52318	1.8536	1.86128
		MAIDELNAK	15	2	2	A0A1C7LAA6;A9BYU2	M1(Oxidation)	1020.5	0	6.88716e+07	7.09634e+07	0	3.77704e+08	2.364e+08	4.8883e+08	0	6.94494e+08	4.18736e+08	0	0	0	0	1.45891e+08	1.26309e+08	0	1.4629e+08	0	0.01062															High	High		High			2.94572
		LKTVAIIDDR	6	3	2	A0A1C7LAA6;A9BYU2		1143.67	0	4.1207e+06	0	0	0	7.44392e+07	0	0	0	3.73388e+07	0	0	0	0	0	3.6437e+07	0	4.93189e+07	0	0.03365																High		High
		VVASEFTNDKATDFMAILTSIK	15	3	2	A0A1C7LAA6;A9BYU2	M15(Oxidation)	2417.23	0	0	1.2572e+07	0	0	4.55578e+07	5.03221e+07	53734457	0	0	3.40585e+07	0	0	2.52057e+07	4.16072e+07	14893162	17949064	4.08716e+07	0	2.773e-05															High			High			4.88813
		NGEMKNPSYTLSVFK	16	3	2	A0A1C7LAA6;A9BYU2	N-Term(Acetyl); M4(Oxidation)	1772.85	0	0	0	1.95086e+07	48134728	9.29723e+07	0	1.34631e+08	2.67934e+08	81496437	0	6.54227e+07	0	0	0	2.08905e+07	4.93492e+07	6.05983e+07	0	0.00298														High		High	High	High		2.60891
		YPGQFQVYSPYFYDATMMLADAMK	15	3	2	A0A1C7LAA6;A9BYU2		2837.27	0	0	0	0	1.61813e+07	0	0	0	130311467	45017033	9.42548e+06	1.11796e+07	0	0	3.06709e+07	0	0	0	0	6.092e-07															High	High					5.71694
		MPGGTEWK	15	4	3	A0A1C7LAA6;A9BYU2;A0A096FF81	M1(Oxidation)	921.413	0	0	0	0	7.63747e+07	5.19623e+07	4.61601e+07	2.58348e+07	1.33204e+08	4.7935e+07	3.31535e+07	2.97549e+07	1.46092e+07	1.3022e+07	4.94754e+07	0	59119519	0	0	0.006958															High	High	High				1.76061
		VKFQLVAEDDVADPK	31	3	2	A0A1C7LAA6;A9BYU2		1673.88	0	0	0	0	0	2.2078e+07	28439631	2.56332e+07	24772622	6.82671e+06	0	6.9055e+06	1.97656e+06	2.22021e+06	0	1.29426e+07	3.63085e+07	1.96256e+07	0	3.885e-07															High	High	High	High			3.79231
		NGEMKNPSYTLSVFK	6	3	2	A0A1C7LAA6;A9BYU2	M4(Oxidation)	1730.84	0	0	0	0	0	7.27384e+07	64536592	79610714	0	0	43737260	0	0	34514070	0	0	66124572	0	0	0.0005382															High						3.47216
		NGEMKNPSYTLSVFK	8	3	2	A0A1C7LAA6;A9BYU2		1714.85	0	0	0	0	0	4.89224e+06	0	0	0	0	5.56878e+06	1.21243e+07	0	0	0	0	1.23621e+07	35631036	0	2.091e-06															High		High				2.76216
		QMAQLGLNDAK	2	2	2	A0A1C7LAA6;A9BYU2	N-Term(Acetyl); M2(Oxidation)	1246.61	0	0	0	0	0	2.14003e+06	0	0	0	1.70614e+07	0	0	0	0	0	0	0	0	0	0.0007657																High
		YPGQFQVYSPYFYDATMMLADAMKR	1	3	2	A0A1C7LAA6;A9BYU2		2993.37	0	0	0	0	0	0	0	0	35642816	0	0	0	0	0	0	0	0	0	0	4.768e-07
		YPGQFQVYSPYFYDATMMLADAMK	2	3	2	A0A1C7LAA6;A9BYU2	M23(Oxidation)	2853.27	0	0	0	0	0	0	0	0	7.1255e+06	7.63724e+06	0	0	0	0	0	0	0	0	0	0.000287																High
		TVAIIDDRTAYGQGLANVFK	1	3	2	A0A1C7LAA6;A9BYU2		2152.14	0	0	0	0	0	0	0	0	0	0	0	0	0	0	0	0	0	5.36487e+06	0	0.004161
		GMEIAGK	14	3	2	A0A1C7LAA6;A9BYU2		705.36	0	0	0	3.4884e+07	8.64416e+07	3.22723e+07	8.45306e+07	2.9651e+07	2.8109e+08	250853948	4.57871e+07	25965719	4.14814e+07	0	5.69094e+07	4.04357e+07	74568081	4.71139e+07	0.002	0.09519														High	High	High	High	High		1.65965	1.74875
		GMEIAGKK	3	3	2	A0A1C7LAA6;A9BYU2		833.455	0	0	0	0	0	0	0	0	2.30617e+07	0	0	0	0	0	0	0	2.70924e+06	4.34898e+06	0.002	0.0366
		KPEGIFYGGMYGQAGPMLR	1	2	1	A9BYU2	N-Term(Acetyl)	2114.02	0	0	0	0	0	0	0	0	6.89341e+06	0	0	0	0	0	0	0	0	0	0.007	0.1957
		MPGGTEWKK	1	3	2	A0A1C7LAA6;A9BYU2		1033.51	0	0	0	0	0	0	0	0	0	0	0	0	0	0	0	0	0	0	0.007	0.1982
S2WQA0	S2WQA0	Uncharacterized protein OS=Delftia acidovorans CCUG 274B GN=HMPREF9701_02512 PE=4 SV=1 - [S2WQA0_DELAC]	81.1	2	20	20	924	1.38357e+09	8.73584e+08	8.75454e+08	1.58113e+09	2.03976e+09	8.03281e+08	1.91927e+09	1.34229e+09	3.01037e+09	1.15927e+09	9.53389e+08	1.09477e+09	9.7871e+08	1.04453e+09	1.40505e+09	7.96594e+08	1.38046e+09	9.04465e+08	162.83	75.29	17	43	178.872	70.06	17	53	138.003	65.99	16	42	180.459	66.86	16	52	207.088	72.67	18	58	164.718	67.73	16	49
		Sequence	# PSMs	# Proteins	# Protein Groups	Protein Group Accessions	Modifications	MH+ [Da]	A6: Area	B6: Area	C6: Area	D6: Area	E6: Area	F6: Area	G6: Area	H6: Area	I6: Area	J6: Area	K6: Area	L6: Area	M6: Area	N6: Area	O6: Area	P6: Area	Q6: Area	R6: Area	q-Value	PEP	A2	D2	G2	J2	M2	P2	XCorr A2	XCorr D2	XCorr G2	XCorr J2	XCorr M2	XCorr P2	A4	D4	G4	J4	M4	P4	XCorr A4	XCorr D4	XCorr G4
		LGVDGGAAPSQTSAPGANAAGMSLR	49	4	1	S2WQA0		2256.11	1.50245e+08	1.38913e+08	9.68213e+07	128973472	2.1503e+08	1.35893e+08	171631238	8.7069e+07	3.41346e+08	2.04963e+08	1.41838e+08	1.14714e+08	1.42196e+08	9.78809e+07	2.05767e+08	1.15541e+08	170167445	2.03199e+08	0	1.415e-05													High	High	High	High	High	High	6.99253	7.34939	7.22892
		LGVDGGAAPSQTSAPGANAAGMSLR	56	4	1	S2WQA0	M22(Oxidation)	2272.1	1.88065e+08	125718782	151938227	1.49041e+08	2.3955e+08	189393179	239218320	1.98448e+08	223694148	2.13264e+08	159923751	1.4807e+08	1.57435e+08	1.35792e+08	1.56799e+08	1.23042e+08	1.67442e+08	147792073	0	8.031e-06													High	High	High	High	High	High	6.83437	6.49755	6.43629
		TVATGAAGGASAENANTELER	103	4	1	S2WQA0		1989.95	8.77695e+08	5.7055e+08	6.0559e+08	750496298	947267998	553260017	7.81183e+08	6.85137e+08	1265344777	770547110	5.25115e+08	4.86582e+08	6.15843e+08	4.80087e+08	5.66068e+08	431563550	6.75015e+08	5.45204e+08	0	1.276e-06													High	High	High	High	High	High	6.51903	6.79804	6.94264
		TDWGGMGALFGGSAGASLGGYTR	28	4	1	S2WQA0		2189.01	2.64942e+07	4.28156e+07	1.36988e+07	25541426	0	25354499	22377265	0	1.07319e+08	4.81521e+07	2.66447e+07	0	2.6208e+07	0	5.99253e+07	1.97298e+07	2.29094e+07	4.94564e+07	0	2.728e-09													High	High	High	High	High	High	6.1615	5.71392	5.83279
		VIAAAFMDAYNQMVR	82	4	1	S2WQA0		1699.83	3.01942e+08	3.01817e+08	2.96848e+07	2.22804e+08	3.92568e+08	4.77342e+07	3.59204e+08	85689228	8.27349e+08	3.48511e+08	2.51151e+08	1.93734e+08	1.4655e+08	1.02202e+08	4.61938e+08	1.78236e+08	3.09474e+08	6.46771e+07	0	1.598e-09													High	High	High	High	High	High	4.82395	5.26646	5.01767
		GQMVASDYGLSPEVIFNQSDAGGMGGAIGGR	15	4	1	S2WQA0	M3(Oxidation)	3057.41	8.05551e+06	8.04653e+06	8.29925e+06	0	1.78417e+07	0	0	0	0	0	4.4738e+06	0	0	0	1.96238e+07	7.9983e+06	0	2.0572e+07	0	7.212e-10													High		High	High		High	4.58059		4.06951
		LNALGYTAGTPDGAMGK	37	2	1	S2WQA0	M15(Oxidation)	1652.8	3.87253e+08	2.2689e+08	2.2148e+08	2.65444e+08	3.91524e+08	2.4181e+08	3.88224e+08	3.1138e+08	5.22212e+08	2.88642e+08	2.17733e+08	1.95788e+08	2.46406e+08	1.94345e+08	2.22795e+08	1.7517e+08	2.49542e+08	2.112e+08	0	2.008e-06													High	High	High	High	High	High	3.88844	4.24443	4.43663
		GQMVASDYGLSPEVIFNQSDAGGMGGAIGGR	9	4	1	S2WQA0	N-Term(Acetyl); M3(Oxidation); M24(Oxidation)	3115.44	3.51497e+07	0	0	0	0	0	0	1.764e+07	0	0	0	1.94558e+07	0	0	0	0	0	0	0	1.093e-05													High				High		3.71892
		AGGIFGALAAATK	75	4	1	S2WQA0		1147.65	1291116704	910509376	876328832	1.56321e+09	1.93002e+09	8.11752e+08	2020159285	1.52967e+09	3.36018e+09	1.07668e+09	1100893736	1290790483	1552444567	1.16238e+09	1666582121	708642720	1295851747	744446624	0	0.0002313													High	High	High	High	High	High	3.68738	3.171	3.42612
		LNALGYTAGTPDGAMGK	34	2	1	S2WQA0		1636.8	258320835	2.66014e+08	158721720	2.26852e+08	413698640	2.04891e+08	370160976	1.53175e+08	7.31587e+08	3.68743e+08	219483174	1.73534e+08	262056729	159516482	347907554	1.72046e+08	291866399	3.28781e+08	0	3.529e-06													High	High	High	High	High	High	3.6693	4.53835	4.1697
		SGVQVSASEGSSSK	108	4	1	S2WQA0		1309.62	8.65722e+08	2.22363e+08	2.72367e+08	5.78696e+08	4.92069e+08	2.79218e+08	6.37968e+08	4.31457e+08	1.0591e+09	6.85411e+08	3.51292e+08	4.22889e+08	5.11009e+08	3.03463e+08	4.06378e+08	2.88916e+08	5.24521e+08	4.34382e+08	0	7.295e-07													High	High	High	High	High	High	3.58033	3.74995	3.67468
		LMIQQSNCFIVVER	27	4	1	S2WQA0	C8(Carbamidomethyl)	1736.88	9.70232e+06	0	0	2.23235e+06	0	0	3.93027e+06	0	2.08714e+06	4.28775e+06	780756	1.8076e+06	5.22235e+06	0	5.42626e+06	4218256	0	0	0	4.965e-07													High	High	High	High	High	High	3.4758	2.8205	3.81758
		CDSSLGTISLVENQTAGWYTILTQQYR	11	4	1	S2WQA0	C1(Carbamidomethyl)	3104.51	1.29921e+07	0	0	2.17957e+07	0	0	0	0	0	3.44144e+07	0	2.47351e+07	1.84986e+07	7.93276e+06	3.07054e+07	0	2.50275e+07	0	0	3.004e-05													High	High		High	High		3.38693	4.3272
		DQSLPQTGRLDR	15	4	1	S2WQA0		1385.71	3.91796e+08	2.42747e+08	3.00095e+08	2.07081e+08	7.76842e+07	0	5.10362e+08	4.53915e+08	0	2.65032e+08	2.87883e+08	0	3.59318e+08	2.73384e+08	2.9089e+08	229578413	3.35707e+08	372447433	0	0.02855													High	High	High	High	High	High	3.11977	2.67447	3.06129
		VIAAAFMDAYNQMVR	20	4	1	S2WQA0	M7(Oxidation)	1715.83	29147419	4.37437e+07	0	2.00567e+07	0	9.29229e+06	20217992	0	3.0416e+07	1.24262e+07	14333178	0	0	0	3.34545e+07	0	1.51563e+07	0	0	2.257e-05													High	High	High	High		High	3.03583	2.40578	4.21205
		GAAGMGAMAR	11	4	1	S2WQA0		892.413	7.56285e+07	4.7036e+07	3.08783e+07	0	68836323	40894228	0	6.14021e+07	2.53055e+08	2.29256e+08	9.55597e+07	0	1.10618e+08	0	0	0	0	1.44619e+08	0	0.0009766													High			High	High		2.93302
		EASVMLALVDNR	38	4	1	S2WQA0		1317.68	0	1.29416e+07	1.67135e+07	2.17076e+07	270907168	2.17833e+07	3.61683e+07	11805174	3.43919e+08	4.56135e+07	3.45199e+07	1.32183e+07	3.04051e+07	1.25429e+07	3.96158e+07	95379193	2.69352e+07	2.75125e+07	0	0.0001799													High	High	High	High	High	High	2.49898	3.00497	3.21289
		LPPTSQLLR	60	4	1	S2WQA0		1024.62	1875813108	1.13969e+09	1144443844	2.00052e+09	2.93603e+09	1.04163e+09	2.43277e+09	1.61712e+09	3.36702e+09	1.15429e+09	1.16351e+09	1.2476e+09	7.67842e+08	1.2516e+09	1.82251e+09	1.16294e+09	1.98646e+09	1.26844e+09	0	0.0003656													High	High	High	High	High	High	2.49584	2.43692	2.18776
		DQSLPQTGR	27	4	1	S2WQA0		1001.5	9.83766e+08	4.85736e+08	5.03967e+08	1.17967e+09	1.25324e+09	5.56461e+08	1.30487e+09	880077310	2.30392e+09	1.24686e+09	5.95763e+08	7.45927e+08	52252372	7.19593e+08	7.26061e+08	5.18203e+08	859073345	7.00504e+08	0	0.01134													High	High	High	High	High	High	2.48765	2.31977	2.56058
		ALMDSGEMR	19	4	1	S2WQA0		1009.44	9.78452e+07	1.08264e+08	6.16337e+07	1.34725e+08	2.22085e+08	8.25062e+07	1.89729e+08	0	455203299	1.93553e+08	1.02126e+08	7.46737e+07	1.22165e+08	5.48386e+07	1.97429e+08	7.62824e+07	1.44699e+08	131249017	0	0.005276													High	High	High	High	High	High	2.34304	2.04309	2.10092
		ALMDSGEMR	23	4	1	S2WQA0	M3(Oxidation)	1025.44	1.69568e+07	2.85942e+07	9.04394e+06	2.18267e+07	5.53682e+07	1.04488e+07	1.98754e+07	0	1.0452e+08	7.22465e+07	3.09617e+07	0	31974874	0	4.85633e+07	1.10447e+07	5.09004e+07	4.78494e+07	0	0.001127													High	High	High	High	High	High	2.00105	2.21858	1.97525
		GQMVASDYGLSPEVIFNQSDAGGMGGAIGGR	15	4	1	S2WQA0		3041.41	0	0	0	0	0	3.29734e+06	47474758	0	0	6.35602e+07	51901047	0	3.3271e+07	7616366	94116890	0	6.60395e+07	5.60522e+07	0	4.184e-07															High	High	High				5.47542
		TDWGGMGALFGGSAGASLGGYTR	4	4	1	S2WQA0	M6(Oxidation)	2205	0	2.09034e+06	0	1.33957e+06	3.27852e+06	0	0	0	0	0	0	0	0	0	5.34295e+06	0	0	0	0	5.208e-06														High						2.89067
		GQGLGGGGR	16	4	1	S2WQA0		758.39	0	4.99687e+06	9.47355e+06	1.4178e+07	1.1096e+07	5.03675e+06	1.53825e+07	1.36524e+07	0	27996066	1.12717e+07	1.39127e+07	2.03355e+07	1.13395e+07	8.70371e+06	9.54848e+06	4.81006e+06	9.10229e+06	0	0.02463														High	High	High	High	High		2.14425	2.27544
		TDWGGMGALFGGSAGASLGGYTR	11	4	1	S2WQA0	N-Term(Acetyl); M6(Oxidation)	2247.03	0	0	0	1.41804e+07	0	0	0	0	0	0	0	0	3.01775e+06	0	19436374	0	0	0	0	9.361e-08														High	High		High			3.71865	2.80537
		GAAGMGAMAR	5	4	1	S2WQA0	M5(Oxidation)	908.407	0	0	0	1.67075e+06	0	0	0	0	8.23764e+06	2.74829e+06	0	0	0	0	0	0	1.36145e+06	0	0	0.006338														High		High				1.60098
		ALMDSGEMR	8	4	1	S2WQA0	M3(Oxidation); M8(Oxidation)	1041.43	0	0	0	5.1686e+06	0	1.97511e+06	4.11637e+06	4.22955e+06	1.46147e+07	9.00335e+06	0	0	0	0	2.90287e+06	0	4.08102e+06	0	0	0.0289														High	High	High				1.20288	1.35586
		TREASVMLALVDNR	6	4	1	S2WQA0		1574.83	0	0	0	0	0	1.56762e+07	0	0	0	1.55315e+07	0	0	0	0	49235194	0	48922109	2.2016e+07	0	0.001059																High
		GQMVASDYGLSPEVIFNQSDAGGMGGAIGGR	1	4	1	S2WQA0	M3(Oxidation); M24(Oxidation)	3073.4	0	0	0	0	0	0	0	0	0	0	0	0	0	0	0	0	0	0	0	0.0002368
		NTQNALR	8	4	1	S2WQA0		816.432	1.2233e+07	2.69167e+06	7.01225e+06	0	8.33979e+06	0	1.03194e+07	1.92353e+07	0	0	4.70367e+06	0	0	0	0	5.70458e+06	0	0	0.001	0.01017													High		High			High	1.34958		1.5661
		GQMVASDYGLSPEVIFNQSDAGGMGGAIGGR	1	4	1	S2WQA0	N-Term(Acetyl); M24(Oxidation)	3099.44	0	0	0	0	0	0	0	0	0	0	0	0	0	0	6.77741e+07	0	0	0	0.005	0.14
		ATSQALQQQ	2	4	1	S2WQA0		974.49	0	0	0	0	133019908	0	0	0	431812368	0	0	0	0	0	0	0	0	0	0.007	0.2013
A0A080NY58	A0A080NY58	ABC transporter substrate binding family protein OS=Delftia acidovorans GN=DR66_4410 PE=4 SV=1 - [A0A080NY58_DELAC]	79.88	3	17	28	1003	1.73853e+09	1.23773e+09	1.27621e+09	1.76088e+09	1.98234e+09	1.28378e+09	2.08394e+09	1.26195e+09	3.03583e+09	1.7877e+09	1.53275e+09	1.32452e+09	1.837e+09	1.58976e+09	1.71706e+09	1.17196e+09	1.60333e+09	1.32216e+09	181.279	68.11	19	47	198.43	71.52	18	52	217.544	72.14	20	55	213.608	69.35	20	54	236.61	69.35	20	61	218.851	76.47	20	56
		Sequence	# PSMs	# Proteins	# Protein Groups	Protein Group Accessions	Modifications	MH+ [Da]	A6: Area	B6: Area	C6: Area	D6: Area	E6: Area	F6: Area	G6: Area	H6: Area	I6: Area	J6: Area	K6: Area	L6: Area	M6: Area	N6: Area	O6: Area	P6: Area	Q6: Area	R6: Area	q-Value	PEP	A2	D2	G2	J2	M2	P2	XCorr A2	XCorr D2	XCorr G2	XCorr J2	XCorr M2	XCorr P2	A4	D4	G4	J4	M4	P4	XCorr A4	XCorr D4	XCorr G4
		KFVGDKPDAIVAIATPSAQAVVASTK	86	2	1	A0A080NY58		2584.44	1.00719e+08	3.51674e+08	1.92261e+06	2.07361e+08	40004372	9.67227e+06	3.44635e+08	191836944	726060921	2.44978e+08	3.46599e+08	3.69962e+08	2.32343e+08	292892339	4.06278e+08	169851164	435742424	174643436	0	7.165e-06													High	High	High	High	High	High	7.8502	8.12363	8.36458
		FVGDKPDAIVAIATPSAQAVVASTK	10	2	1	A0A080NY58		2456.34	7.23534e+06	0	0	9.12837e+06	1.58508e+07	0	0	0	31147612	0	0	2.12112e+06	9.59268e+06	0	0	1.53213e+08	0	0	0	7.965e-10													High	High	High	High	High	High	6.92236	6.70908	6.11431
		VDVIYTNTDNNVVSAYESLVK	103	4	2	A0A080NY58;A0A096H174		2343.17	405812236	260080217	2.63354e+08	353541483	5.6947e+08	2.66708e+08	527333081	346908023	6.44599e+08	354973161	372601110	407940886	458912520	379164951	346112883	231523063	304707589	263511160	0	1.102e-07													High	High	High	High	High	High	5.97558	5.67541	6.02978
		WQYQSAQGNTGTAAQIAR	53	4	2	A0A080NY58;A0A096H174		1950.94	6.20214e+08	313242360	349064892	629363152	815211500	437930254	762753363	452496760	1179121182	523589311	4.75855e+08	449946446	634711028	4.57015e+08	489142967	234420908	415056448	4.2695e+08	0	2.982e-08													High	High	High	High	High	High	5.81116	4.80745	5.74586
		SVAVTAIVEHPALDAVR	88	4	2	A0A096H174;A0A080NY58		1747.97	1424028051	7.22148e+08	1075216836	1.19704e+09	1.61524e+09	1.08705e+09	1.44477e+09	9.25369e+08	2.10705e+09	1.63117e+09	1398521435	1.09337e+09	1336273044	1284006871	1.54345e+09	1.05736e+09	1.40478e+09	1121564672	0	1.868e-06													High	High	High	High	High	High	5.75487	5.93369	5.7394
		IPLVASDTDSVKR	87	4	2	A0A080NY58;A0A096H174		1400.77	2076706309	1525630709	1586435236	2289512532	2.24705e+09	1764819139	2.73663e+09	1612709551	3453217182	2384055322	1.98111e+09	1586519931	2.36223e+09	2030929825	1932326582	1.45895e+09	1978577090	1745322115	0	1.114e-11													High	High	High	High	High	High	5.27789	5.2812	5.28401
		VGMVYNPGEANSAVVVK	35	3	1	A0A080NY58	M3(Oxidation)	1749.88	3.38061e+08	1.93548e+08	1.67545e+08	292401120	337485218	197572965	3.40936e+08	1.97457e+08	332851227	255741937	1.95984e+08	1.84343e+08	188486168	1.85569e+08	180542206	143279481	1.54071e+08	1.80816e+08	0	1.628e-05													High	High	High	High	High	High	5.05067	4.90489	4.79522
		TVPVVFSAVTDPVAAK	114	4	2	A0A080NY58;A0A096H174		1600.9	1714867996	1.41242e+09	1.16697e+09	1.62539e+09	2084725212	9.99463e+08	1.88369e+09	1.24777e+09	3.05993e+09	1.21129e+09	1.21861e+09	1.29368e+09	1.7737e+09	1.45435e+09	1.6754e+09	9.9956e+08	1.42664e+09	1099597454	0	8.586e-06													High	High	High	High	High	High	4.30071	4.13809	4.35342
		LGMTLVEAAAPR	55	3	1	A0A080NY58		1228.67	973830956	487963585	493071836	872311852	1214015216	553136554	1139645496	375313565	2594349925	1.06076e+09	781900012	698524550	783139802	555433080	1163825752	503084240	742690116	757732024	0	6.259e-05													High	High	High	High	High	High	4.04837	4.13091	4.02047
		LGMTLVEAAAPR	28	3	1	A0A080NY58	M3(Oxidation)	1244.67	4.29893e+08	2.33449e+08	2.08336e+08	383051401	3.92763e+08	2.01378e+08	3.93139e+08	2.08242e+08	460801953	2.74438e+08	2.23975e+08	2.22991e+08	271344611	0	2.3094e+08	1.61185e+08	2.33629e+08	192260558	0	9.113e-05													High	High	High	High	High	High	3.9708	3.82808	3.88763
		NNVTGVSDLLALDK	14	4	2	A0A096H174;A0A080NY58		1458.78	1.18398e+09	0	0	9.18487e+08	1.40136e+09	3.8928e+06	1.28946e+09	7.3173e+08	2.03557e+09	2.38013e+06	0	8.93981e+08	9.93155e+08	9.13491e+08	0	0	8.35172e+08	0	0	6.73e-07													High	High	High	High	High		3.95282	4.05609	4.02514
		NNVTGVSDLLALDKQMDLVK	15	3	2	A0A080NY58;A0A096H174		2173.16	4.25859e+07	3.69512e+07	3.30991e+07	0	0	3.14518e+07	4.62986e+07	0	8.97261e+07	2.29771e+07	3.60625e+07	0	1.72025e+07	0	1.88795e+06	0	2.78794e+07	6.83122e+07	0	1.963e-09													High		High	High	High		3.81104		4.43379
		GAVAALGINYR	52	3	1	A0A080NY58		1104.62	1.25121e+09	7.75151e+08	876182180	1.22346e+09	1.486e+09	9.2255e+08	1631496211	8.98634e+08	2255058386	1.17231e+09	9.95366e+08	9.05331e+08	1.22406e+09	1.01491e+09	1.1456e+09	8.03024e+08	1.03427e+09	824479249	0	3.424e-05													High	High	High	High	High	High	3.68105	3.76589	3.66352
		IPLVASDTDSVK	12	4	2	A0A096H174;A0A080NY58		1244.67	5.28351e+08	0	269573858	6.29839e+08	1.06826e+09	0	0	0	880934250	505403433	0	0	438502274	3.36557e+08	3.76679e+08	299348077	3.52963e+08	277596313	0	9.137e-07													High	High		High	High	High	3.3583	3.65709
		MELFVNPGAAEK	32	4	2	A0A080NY58;A0A096H174		1305.65	9.53367e+08	6.84588e+08	5.41385e+08	1.05351e+09	1.38363e+09	6.247e+08	1.30396e+09	360094890	2524137356	1145182241	814983055	696293571	849659336	6.76366e+08	899515585	5.68011e+08	7.6342e+08	8.1162e+08	0	1.716e-06													High	High	High	High	High	High	3.08977	3.14652	3.04417
		MELFVNPGAAEK	20	4	2	A0A080NY58;A0A096H174	M1(Oxidation)	1321.65	119235794	83896351	0	137070048	148904452	74737348	150039430	7.18611e+07	178097036	82497704	91075743	8.16554e+07	75192386	73116957	84703208	65294369	0	67802315	0	1.805e-06													High	High	High	High	High	High	2.73478	3.25918	3.21165
		DLGEQTGR	21	4	2	A0A080NY58;A0A096H174		875.422	4.83733e+08	1.60535e+08	2.29911e+08	456583429	2.80364e+08	2.00044e+08	4.50379e+08	2.78647e+08	1.1273e+09	6.04758e+08	3.72636e+08	3.55919e+08	395876081	3.09542e+08	2.69455e+08	2.0418e+08	2.74021e+08	2.63925e+08	0	0.003948													High	High	High	High	High	High	1.64919	2.11161	2.16662
		SAAQVIK	17	3	1	A0A080NY58		716.43	9.05488e+07	2.28845e+07	4.47045e+07	7.92684e+07	4.84556e+07	2.79072e+07	8.0509e+07	2.44148e+07	0	1.49519e+08	6.28726e+07	6.84164e+07	9.7631e+07	7.54596e+07	3.94544e+07	3.84552e+07	5.94214e+07	5.73942e+07	0	0.005414													High	High	High	High	High	High	1.51216	2.52256	2.32702
		EAGYEAGK	5	3	1	A0A080NY58		824.378	1.55655e+07	4.17562e+06	0	0	0	0	0	2.46812e+07	4.60674e+07	2.64741e+07	0	0	0	0	0	0	0	0	0	0.002161													High			High			0.730826
		VGMVYNPGEANSAVVVK	30	3	1	A0A080NY58		1733.89	0	238658661	147449008	274089530	4.13389e+08	1.83784e+08	3.33297e+08	1.01018e+08	568271966	3.38855e+08	2.32802e+08	1.69941e+08	2.72751e+08	1.70245e+08	297743101	0	2.47582e+08	3.00429e+08	0	1.504e-05														High	High	High	High			4.31941	4.2747
		RVGMVYNPGEANSAVVVK	20	3	1	A0A080NY58	M4(Oxidation)	1905.98	0	65984736	5.87567e+07	66368681	7.84112e+07	65003357	75646061	5.05375e+07	8.976e+07	7.58348e+07	70131841	6.1032e+07	58897192	0	0	0	6.7533e+07	57589613	0	1.428e-08														High	High	High	High			3.98784	4.8487
		DGVQAALK	23	3	1	A0A080NY58		801.446	0	4.5638e+08	4.81873e+08	1.02988e+09	903633404	4.86517e+08	1298860652	6.13916e+08	2.10733e+09	9.98892e+08	6.82577e+08	730882241	1075378385	800494662	624083058	5.16292e+08	7.72228e+08	7.00984e+08	0	0.006259														High	High	High	High	High		2.41196	2.00239
		SVDVSSAAR	15	4	2	A0A080NY58;A0A096H174		891.453	0	3.35978e+08	4.57955e+08	9.63573e+08	5.52852e+08	3.82819e+08	9.08022e+08	5.95341e+08	1.71216e+09	1.16268e+09	0	0	8.52579e+08	5.68362e+08	5.10142e+08	4.90297e+08	7.2383e+08	6.03404e+08	0	0.005425														High	High	High	High	High		2.18794	1.99579
		NLKWQYQSAQGNTGTAAQIAR	2	3	1	A0A080NY58		2306.16	0	0	0	0	0	0	0	0	0	0	0	0	0	0	0	0	0	1.71232e+07	0	7.609e-07
		RVGMVYNPGEANSAVVVK	13	3	1	A0A080NY58		1889.99	0	0	0	15686157	7.5245e+07	0	74211639	0	4.46844e+07	4.6139e+06	4.06712e+07	5.03788e+07	5.9658e+07	3.29886e+07	4.31106e+07	0	5.59656e+07	3.71955e+07	0	0.0001715														High	High	High	High			3.13177	5.53011
		GAVAALGINYRDLGEQTGR	1	3	1	A0A080NY58		1961.03	0	0	0	0	0	0	0	0	3.79176e+07	0	0	0	0	0	0	0	0	0	0	0.002306
		RGAVAALGINYR	3	3	1	A0A080NY58		1260.72	0	0	0	0	0	0	0	0	0	0	1.74552e+07	0	0	0	1.65293e+07	1.43513e+07	0	0	0	0.002356																		High
		VGMVYNPGEANSAVVVK	1	3	1	A0A080NY58	N-Term(Acetyl); M3(Oxidation)	1791.91	0	0	0	0	0	0	0	0	0	0	0	0	0	0	0	0	0	0	0	0.01639
		LSDALVK	26	3	1	A0A080NY58		745.445	1057198669	7.04693e+08	7.16153e+08	1.36775e+09	1.14758e+09	5.92891e+08	1.5266e+09	7.31814e+08	2430724902	1.34788e+09	9.05454e+08	8.50925e+08	1.37507e+09	1.10362e+09	8.18068e+08	7.43716e+08	1.13648e+09	1.01803e+09	0.001	0.02265													High	High	High	High	High	High	1.94973	2.24293	2.22229
		ILKGEKPGDMK	3	2	1	A0A080NY58		1215.68	0	0	0	0	0	0	5.00231e+06	0	0	9.88394e+06	0	2.01527e+07	0	0	0	0	0	0	0.003	0.07933															High	High					1.54727
		QVVPNAK	17	3	1	A0A080NY58		755.441	4.35085e+07	0	2.10805e+07	3.8035e+07	2.60072e+07	1.27363e+07	3.51581e+07	2.6115e+07	1.45332e+08	8.0251e+07	3.24503e+07	2.60062e+07	5.37849e+07	3.52411e+07	1.79562e+07	1.78519e+07	2.57485e+07	2.48984e+07	0.004	0.1039													High	High	High	High	High	High	1.56125	1.53378	1.53797
		QMDLVK	1	2	1	A0A080NY58		733.391	0	0	0	0	0	0	0	0	0	0	0	0	0	0	0	78761512	0	0	0.007	0.1697																		High
		ILKGEKPGDMKTEVSTK	1	2	1	A0A080NY58	M10(Oxidation)	1877.01	0	0	0	0	0	1.68912e+07	0	0	0	0	0	0	0	0	0	0	0	0	0.008	0.2101
A0A087EKZ4	A0A087EKZ4	Short chain dehydrogenase family protein OS=Delftia acidovorans GN=DR66_6102 PE=3 SV=1 - [A0A087EKZ4_DELAC]	79.76	5	12	14	320	6.94951e+08	3.94922e+08	4.5125e+08	6.31547e+08	2.39677e+08	1.28816e+08	3.07877e+08	2.38134e+08	5.0273e+08	1.6603e+08	3.15198e+08	2.85168e+08	4.08114e+08	3.03714e+08	3.4177e+08	2.24761e+08	3.03044e+08	2.96857e+08	66.6441	66.67	10	18	82.0685	61.9	12	25	82.6687	60.71	11	24	90.1618	69.84	12	24	42.6542	50	9	14	39.1065	46.83	8	14
		Sequence	# PSMs	# Proteins	# Protein Groups	Protein Group Accessions	Modifications	MH+ [Da]	A6: Area	B6: Area	C6: Area	D6: Area	E6: Area	F6: Area	G6: Area	H6: Area	I6: Area	J6: Area	K6: Area	L6: Area	M6: Area	N6: Area	O6: Area	P6: Area	Q6: Area	R6: Area	q-Value	PEP	A2	D2	G2	J2	M2	P2	XCorr A2	XCorr D2	XCorr G2	XCorr J2	XCorr M2	XCorr P2	A4	D4	G4	J4	M4	P4	XCorr A4	XCorr D4	XCorr G4
		GVLISTASVAAYDGQIGQAAYAASK	71	5	1	A0A087EKZ4		2412.24	1.63745e+08	1.28055e+08	1.23168e+08	101676297	1.60618e+07	18090699	46314574	0	6.46459e+07	5.24492e+07	1.07782e+08	9.08688e+07	1.06018e+08	7.83463e+07	40908381	9.62528e+07	0	71656951	0	2.095e-08													High	High	High	High	High	High	6.14682	5.31766	4.59756
		LAATAMSANEPESTGER	16	3	1	A0A087EKZ4	M6(Oxidation)	1750.79	1.04866e+08	4.73763e+07	0	8.01056e+07	2.49435e+07	1.24321e+07	2.93755e+07	1.89102e+07	2.7681e+07	2.15354e+07	2.83992e+07	2.273e+07	3.67973e+07	2.14501e+07	3.38892e+07	0	3.65298e+07	2.95186e+07	0	8.878e-07													High	High	High	High	High		5.07379	3.96698	3.82797
		LAATAMSANEPESTGER	24	3	1	A0A087EKZ4		1734.8	1.04262e+08	1.41634e+08	78562498	1.57958e+08	7.0384e+07	2.72959e+07	6.45951e+07	24974997	109850957	6.501e+07	7.07523e+07	4.51749e+07	7.82489e+07	3.97214e+07	1.17112e+08	5.52829e+07	88147579	9.29226e+07	0	6.115e-07													High	High	High	High	High	High	4.58078	4.91208	4.99336
		VVIADMQADKGEAVAR	8	4	1	A0A087EKZ4	M6(Oxidation)	1688.86	89419510	6.20129e+07	5.42383e+07	0	0	0	0	0	0	0	0	0	0	0	4.87627e+07	35756252	4.97472e+07	4.76648e+07	0	3.922e-06													High					High	4.1728
		VFIVTGGASGLGEGTAR	53	6	2	A0A096FC89;A0A087EKZ4		1591.85	5.90234e+08	3.15108e+08	3.92185e+08	529404272	206497048	135396660	209533188	181178564	314227864	1.80598e+08	266044351	2.25717e+08	304522815	259972747	275992190	2.25496e+08	288481472	2.75438e+08	0	9.518e-07													High	High	High	High	High	High	3.93555	4.20655	4.26781
		CDVSQEADGQAVVDK	19	5	1	A0A087EKZ4	C1(Carbamidomethyl)	1620.72	5.77395e+07	3.06472e+07	3.33572e+07	8.39824e+07	38720300	6.4442e+06	2.67678e+07	1.60126e+07	4.49983e+07	2.41063e+07	1.80874e+07	0	3.44536e+07	0	1.09861e+07	3847642	0	0	0	5.376e-07													High	High	High	High	High	High	3.3524	3.98508	4.36251
		LAGLVNCAGIAPAEK	27	5	1	A0A087EKZ4	C7(Carbamidomethyl)	1483.8	611343189	3.56468e+08	3.99706e+08	5.11515e+08	210793076	114034478	2.70312e+08	2.16602e+08	4.31219e+08	162352278	299266197	2.25279e+08	353860103	2.81555e+08	109525161	8.56613e+07	119781540	9.24394e+07	0	9.975e-07													High	High	High	High	High	High	3.33991	3.87813	3.95603
		GGVVGMTLPIAR	17	6	2	A0A087EKZ4;A0A096FC89		1170.67	216599727	190908735	138642556	2.199e+08	107091849	2.58452e+07	110295508	5.02372e+07	240933886	9.1561e+07	1.37653e+08	0	1.34268e+08	8.35299e+07	2.679e+08	0	1.43716e+08	181853076	0	0.001048													High	High	High	High	High		2.98685	3.39372	3.42029
		LGTPQDYAK	22	5	1	A0A087EKZ4		992.505	883275104	512096900	5.61858e+08	8.53721e+08	3.01741e+08	1.37017e+08	425144116	309415140	673975960	0	3.80284e+08	365788524	559129656	369613872	4.81419e+08	333766134	463488492	433278356	0	0.001738													High	High	High		High	High	2.77702	2.84176	2.44491
		GGVVGMTLPIAR	12	6	2	A0A087EKZ4;A0A096FC89	M6(Oxidation)	1186.66	9.50325e+07	6.25681e+07	4.93115e+07	7.54763e+07	18155271	0	0	0	0	2.22397e+07	3.36525e+07	0	3.8813e+07	26964609	3.83366e+07	0	3.12576e+07	32285007	0	0.002449													High	High		High	High		2.48985	2.30023
		MLAAEGGK	7	5	1	A0A087EKZ4		776.397	2.20092e+07	1.32724e+07	1.11073e+07	3.01358e+07	5.39759e+06	2.83332e+06	9.68137e+06	0	0	0	0	0	0	0	0	0	0	0	0	0.01383													High	High	High				1.88413	1.86167	1.92563
		NMTIAPGIFGTPMLFGMPQEVQDALAAGVPFPSR	4	5	1	A0A087EKZ4		3560.77	3.17259e+06	0	0	0	0	0	0	0	0	1.80065e+06	0	0	0	0	0	0	6.04901e+06	0	0	1.43e-09													High			High			1.48849
		HILDNDMLNGEVIR	2	5	1	A0A087EKZ4		1638.83	0	0	0	0	0	0	0	0	0	0	0	0	0	0	0	0	0	0	0	2.264e-05
		VVIADMQADK	6	5	1	A0A087EKZ4		1089.56	0	20977344	0	3.6684e+07	0	0	0	0	0	0	11311368	1.58544e+07	0	0	2.23161e+07	0	2.76007e+07	0	0	0.0003314														High						2.00721
		EIGGVFVK	12	4	1	A0A087EKZ4		848.488	0	3.162e+08	3.49373e+08	5.0761e+08	2.04324e+08	0	2.28175e+08	188384739	4.02994e+08	155138871	2.64527e+08	263997057	3.11353e+08	0	0	1.12884e+08	0	0	0	0.01055														High	High	High	High	High		2.2084	1.99188
		NGAHNLALFSK	4	4	1	A0A087EKZ4		1171.62	0	0	81873304	0	0	0	0	0	0	0	6.6206e+07	4.44365e+07	0	5.31815e+07	0	0	0	0	0	0.01587
		VVIADMQADKGEAVAR	10	4	1	A0A087EKZ4		1672.87	0	0	0	2.35896e+08	0	0	0	0	0	1.16861e+08	0	9.3756e+07	128365662	0	0	1.1502e+08	157161081	3.54318e+07	0	1.287e-10														High		High	High	High		5.3012
		NMTIAPGIFGTPMLFGMPQEVQDALAAGVPFPSR	6	5	1	A0A087EKZ4	M2(Oxidation)	3576.76	0	0	0	0	0	0	0	0	7.49392e+06	0	0	0	0	0	6.5322e+06	0	0	0	0	3.962e-05														High						2.56876
A0A072T4N0	A0A072T4N0	Bacterioferritin OS=Delftia tsuruhatensis GN=GY14_25245 PE=3 SV=1 - [A0A072T4N0_9BURK]	79.75	4	12	12	143	1.43675e+08	6.77708e+07	8.71509e+07	1.35669e+08	2.16822e+08	2.07896e+08	2.98569e+08	1.80484e+08	7.93433e+08	2.27916e+08	1.13164e+08	1.58985e+08	190840793	1.15559e+08	1.72548e+08	1.13991e+08	1.82103e+08	1.50139e+08	12.0984	18.35	2	3	14.406	27.85	3	4	14.4026	30.38	3	4	19.8168	29.75	4	6	30.6622	50.63	6	8	32.1317	44.94	6	9
		Sequence	# PSMs	# Proteins	# Protein Groups	Protein Group Accessions	Modifications	MH+ [Da]	A6: Area	B6: Area	C6: Area	D6: Area	E6: Area	F6: Area	G6: Area	H6: Area	I6: Area	J6: Area	K6: Area	L6: Area	M6: Area	N6: Area	O6: Area	P6: Area	Q6: Area	R6: Area	q-Value	PEP	A2	D2	G2	J2	M2	P2	XCorr A2	XCorr D2	XCorr G2	XCorr J2	XCorr M2	XCorr P2	A4	D4	G4	J4	M4	P4	XCorr A4	XCorr D4	XCorr G4
		NELTAINQYFLHYR	23	3	1	A0A072T4N0		1781.9	4.40415e+07	0	1.88675e+07	0	114251184	6.64526e+07	1.70324e+08	0	293114414	1.76344e+08	0	0	0	0	0	3.18688e+07	1.35883e+08	3.61498e+07	0	2.241e-05													High	High	High	High	High	High	4.41717	4.00794	4.99861
		IFVLDGLPNLQDLGK	33	3	1	A0A072T4N0		1641.92	2.43309e+08	1.23299e+08	171582569	2.71978e+08	3.72071e+08	3.88754e+08	4.90526e+08	3.07681e+08	1.46984e+09	3.38952e+08	1.92142e+08	2.79612e+08	330538028	2.26026e+08	3.05281e+08	2.15835e+08	3.07726e+08	2.90895e+08	0	3.777e-07													High	High	High	High	High	High	3.92119	4.06843	4.09391
		LQVGEDVPEALACDLSSEK	29	3	1	A0A072T4N0	C13(Carbamidomethyl)	2059.99	0	5.66087e+07	71002711	0	1.64145e+08	1.45217e+08	232410267	152213236	499325760	1.68453e+08	8.79775e+07	1.23529e+08	1.50714e+08	1.05994e+08	1.25998e+08	7.12684e+07	102700362	8.80981e+07	0	3.002e-07															High	High	High	High			5.08595
		DGIAHCESVR	27	4	1	A0A072T4N0	C6(Carbamidomethyl)	1143.52	0	2.34051e+07	0	8.62797e+07	7.52738e+07	7.89079e+07	1.11875e+08	8.15572e+07	114998913	1.5418e+08	5.93719e+07	7.3814e+07	8.79084e+07	1.46564e+07	4.94155e+07	5.48693e+07	9.08058e+07	6.1242e+07	0	0.0002215														High	High	High	High	High		2.8321	3.1304
		HADWLMDR	8	3	1	A0A072T4N0		1043.47	0	0	0	4.87505e+07	0	0	47621810	0	4.11133e+08	3.57851e+07	0	31828742	5.06518e+07	0	0	0	8.29799e+07	0	0	0.003172														High	High	High	High			2.35101	2.46298
		MQGDAQVITWLQAQLK	4	3	1	A0A072T4N0	M1(Oxidation)	1845.96	0	0	0	0	4.86918e+06	0	0	0	0	1.20208e+07	0	0	0	0	0	0	0	2.8755e+06	0	4.738e-05																High
		TAQQTIKDGIAHCESVR	4	3	1	A0A072T4N0	C13(Carbamidomethyl)	1913.95	0	0	0	0	0	4.88967e+07	0	0	57727544	0	0	0	0	0	0	0	0	2.4044e+07	0	0.0006902
		ILDDTEEHIDYLETQLDLIDK	1	3	1	A0A072T4N0		2531.25	0	0	0	0	0	0	0	0	358547032	0	0	0	0	0	0	0	0	0	0	4.212e-08
		HWGFDK	11	2	1	A0A072T4N0		789.368	0	0	0	0	1.07586e+08	8.9716e+07	172769647	0	380131552	147308916	5.74639e+07	6.63229e+07	9.12703e+07	0	8.63644e+07	53587683	0	7.14229e+07	0.001	0.08182															High	High	High	High			2.63945
		ESIGEMK	1	3	1	A0A072T4N0		793.376	0	0	0	0	0	0	0	0	34839964	0	0	0	0	0	0	0	0	0	0.001	0.05163
		TAQQTIK	1	3	1	A0A072T4N0		789.446	0	0	0	0	0	0	0	0	4.1266e+06	0	0	0	0	0	0	0	0	0	0.001	0.04003
		EYKESIGEMK	1	3	1	A0A072T4N0		1213.58	0	0	0	0	0	0	0	0	0	0	0	0	4.70398e+06	0	0	0	0	0	0.006	0.1177																	High
A0A1C7LB85	A0A1C7LB85	Leucine ABC transporter substrate-binding protein OS=Delftia sp. JD2 GN=ACM14_20405 PE=4 SV=1 - [A0A1C7LB85_9BURK]	79.62	8	18	26	2080	1.4905e+09	1.06664e+09	1.16481e+09	1.57898e+09	2.17704e+09	1.07562e+09	1.99728e+09	1.58335e+09	3.18253e+09	1.75494e+09	1326515379	1.31275e+09	1.48748e+09	1.23734e+09	1.55736e+09	1.34692e+09	1.79482e+09	1.46021e+09	412.643	75.87	21	99	269.955	69.97	17	73	270.959	72.12	18	70	472.667	76.14	21	114	673.204	73.73	19	154	432.471	72.92	19	105
		Sequence	# PSMs	# Proteins	# Protein Groups	Protein Group Accessions	Modifications	MH+ [Da]	A6: Area	B6: Area	C6: Area	D6: Area	E6: Area	F6: Area	G6: Area	H6: Area	I6: Area	J6: Area	K6: Area	L6: Area	M6: Area	N6: Area	O6: Area	P6: Area	Q6: Area	R6: Area	q-Value	PEP	A2	D2	G2	J2	M2	P2	XCorr A2	XCorr D2	XCorr G2	XCorr J2	XCorr M2	XCorr P2	A4	D4	G4	J4	M4	P4	XCorr A4	XCorr D4	XCorr G4
		IGYVIGPVCSGASIAAAPIYNNEGVVVVTPSATSPALTDGK	54	4	1	A0A1C7LB85	C9(Carbamidomethyl)	4016.08	5.73244e+07	2.28074e+07	22486591	8.60788e+07	30775682	1.4711e+08	1.47986e+08	1.65045e+08	0	96561606	1.63647e+08	1.69453e+08	1.13061e+08	9.89237e+07	1.29211e+08	0	159958991	131251091	0	2.274e-09													High	High	High	High	High	High	7.69689	7.84826	8.14644
		MMGPEGVGNPEVNAIAGNAVEGMLVTLPADFSANPK	24	4	1	A0A1C7LB85		3597.74	6.05861e+07	0	0	27883132	1.15781e+08	7.61941e+07	1.01178e+08	2.57117e+07	78963059	9.86657e+07	8.29141e+07	6.37437e+07	5.69167e+07	3.41461e+07	106946889	4.63557e+07	7.30001e+07	8.37045e+07	0	3.707e-08													High	High	High	High	High	High	7.60204	5.79934	6.53472
		RNPSGAFQLTAFAATQVLLDSIK	233	4	1	A0A1C7LB85		2448.33	5.12904e+07	877823	1.80344e+07	2.98009e+07	3.24726e+07	2.5468e+07	3.32516e+07	2.29156e+07	87166694	1.86295e+07	2.543e+07	3.25688e+07	2.68653e+07	1.61821e+07	5.15591e+06	2.58895e+06	2.55614e+07	0	0	4.733e-08													High	High	High	High	High	High	7.27817	6.09601	7.0354
		NPSGAFQLTAFAATQVLLDSIK	357	4	1	A0A1C7LB85		2292.23	16147018	17652863	1.32323e+07	3.84081e+07	5.97499e+07	4.67158e+07	7.47659e+07	38377619	1.64899e+08	8.72096e+07	8.79289e+07	8.72652e+07	36547169	5.86844e+07	39627739	5.87931e+07	6.07789e+07	4.36349e+07	0	1.625e-07													High	High	High	High	High	High	6.57598	6.24384	7.12435
		AGVEVALFEGINAGDSDYSAVITK	300	4	1	A0A1C7LB85		2426.21	2.86013e+07	4.90582e+06	0	8.15541e+06	3.19045e+07	6.97703e+06	25966046	20916648	45491731	1.60556e+07	2.32712e+07	19697488	2.94139e+07	1.72485e+07	2.63494e+07	1.08875e+07	43542088	1.39975e+07	0	1.694e-09													High	High	High	High	High	High	5.90004	5.36308	6.5447
		SAGVDFIYYGGYHPEMGLLLR	179	2	1	A0A1C7LB85		2358.16	35501295	4.7052e+07	12890863	50397587	6.40904e+06	64473138	173734445	1.03906e+08	5.93158e+08	228398076	161173378	1.80967e+08	5.28942e+07	1.0747e+07	176794792	0	1.51005e+08	6.47334e+07	0	8.278e-08													High	High	High	High	High	High	5.69071	6.58062	6.60701
		KIELVSVDDACEPK	87	4	1	A0A1C7LB85	C11(Carbamidomethyl)	1602.81	1024859695	7.29329e+08	8.34736e+08	1024337825	1.49603e+09	1.04723e+09	1.67567e+09	1.30396e+09	2536925329	1.38143e+09	1114812420	1.14016e+09	1.18702e+09	1039028966	1.41107e+09	1.10281e+09	1.67452e+09	1.20525e+09	0	1.195e-12													High	High	High	High	High	High	5.56702	5.62186	5.5394
		EGVNTAVEMANAAGGVNGK	18	4	1	A0A1C7LB85		1788.85	69645786	2.56119e+07	0	6.13098e+06	3.86777e+06	0	4.36165e+07	3.3358e+07	66804554	0	4.21085e+07	0	5.31186e+07	3.3741e+07	10673467	0	4.14617e+07	0	0	2.035e-06													High	High	High		High		5.49812	3.91975	5.188
		QSYGQGIASSVRDDLKK	51	5	2	A0A1C7LB85;A0A096H5U4		1851.96	2.42305e+08	1.425e+08	2.6727e+08	1.26703e+08	0	3.0034e+08	2.43427e+08	2.31992e+08	0	213521060	241928160	2.04715e+08	173219192	1.83691e+08	2.61461e+08	1.34604e+08	361550993	3.30768e+08	0	2.509e-11													High	High	High	High	High	High	5.2001	4.41654	5.16908
		IAMVVPTTGPLTQYGDMVK	77	4	1	A0A1C7LB85		2021.05	555386070	6.42453e+08	3.46249e+08	5.0024e+08	907095119	3.70446e+08	714816161	2.66202e+08	1.06145e+09	6.52664e+08	4.8242e+08	3.96469e+08	5.03307e+08	3.16442e+08	890236349	3.85377e+08	5.65377e+08	651543682	0	2.15e-10													High	High	High	High	High	High	4.84711	5.68973	5.71154
		TIGRDDQQGPAAAK	72	5	2	A0A1C7LB85;A0A096H5U4		1427.72	7.62828e+08	790639907	1.02035e+09	1.27725e+09	4.05495e+08	5.1754e+08	1635192520	1.38981e+09	2.84377e+09	2.04296e+09	1.23497e+09	1.09015e+09	1.18249e+09	9.93422e+08	1.06784e+09	1.57721e+09	1.97751e+09	1.65618e+09	0	1.865e-08													High	High	High	High	High	High	4.70299	4.88511	4.10607
		IAMVVPTTGPLTQYGDMVK	86	4	1	A0A1C7LB85	M17(Oxidation)	2037.04	126143745	100072096	8.35017e+07	94426820	122105424	8.44314e+07	175522982	27883088	113275782	1.45608e+08	132253654	6.88322e+07	116865003	5.69115e+07	210827990	114745553	124429063	176972600	0	1.844e-05													High	High	High	High	High	High	4.26554	5.09132	5.18345
		SNFETVLGSVGWNK	104	4	1	A0A1C7LB85		1537.77	2.36943e+09	1679950302	1.63934e+09	1.99163e+09	2.79316e+09	1.45412e+09	2.68098e+09	2.05629e+09	4166884947	1733848874	1.62976e+09	1.70795e+09	2.09293e+09	1.67958e+09	2193164928	1.36075e+09	1732433199	1519187434	0	5.03e-06													High	High	High	High	High	High	4.2085	4.49376	4.28936
		QSYGQGIASSVRDDLK	24	5	2	A0A096H5U4;A0A1C7LB85		1723.86	0	6.09883e+07	7.96136e+07	1.79772e+07	2.07175e+07	1.03435e+08	117330075	2.24886e+07	1.94789e+08	107956541	6.81401e+06	0	2.37968e+07	2269983	1.51417e+07	77768787	11654406	1.58785e+07	0	2.745e-06													High	High	High	High	High	High	4.08984	3.08023	3.90518
		IELVSVDDACEPK	26	4	1	A0A1C7LB85	C10(Carbamidomethyl)	1474.71	230860387	1.21457e+08	117405404	204952281	263409718	1.44386e+08	3.19903e+08	2.2837e+08	7.17431e+08	2.03278e+08	1.54552e+08	1.45967e+08	187281747	1.57422e+08	1.96166e+08	181167214	2.28565e+08	1.73072e+08	0	0.0001007													High	High	High	High	High	High	3.82609	3.25176	3.71304
		SFDFQVFEWHK	140	4	1	A0A1C7LB85		1469.69	5.07289e+08	549951369	4.56665e+08	6.10699e+08	9.45092e+08	6.192e+08	1.03013e+09	8.55946e+08	1.9068e+09	7.86911e+08	8.05556e+08	8.45301e+08	6.78549e+08	5.94038e+08	7.78186e+08	5.1135e+08	6.01066e+08	420227422	0	4.655e-05													High	High	High	High	High	High	3.53519	3.44428	3.60865
		QSYGQGIASSVR	39	5	2	A0A1C7LB85;A0A096H5U4		1252.63	1.0772e+09	5.59147e+08	5.43044e+08	1.46807e+09	2.24192e+09	7.25513e+08	1504682987	8.98716e+08	2057959650	1.48801e+09	6.71495e+08	6.30102e+08	1.04604e+09	7.6326e+08	954364894	5.73373e+08	9.1989e+08	6.33839e+08	0	1.64e-07													High	High	High	High	High	High	3.4462	3.52851	3.54268
		EGVNTAVEMANAAGGVNGK	10	4	1	A0A1C7LB85	M9(Oxidation)	1804.85	22691270	3.18028e+06	9.22805e+06	0	0	8.20681e+06	8.83434e+06	0	0	0	8.58869e+06	0	0	5.27611e+06	0	0	6.84513e+06	0	0	2.382e-12													High		High		High		3.39931		2.83678
		MMGPEGVGNPEVNAIAGNAVEGMLVTLPADFSANPK	37	4	1	A0A1C7LB85	N-Term(Acetyl); M2(Oxidation)	3655.77	8.09991e+06	0	1.95144e+06	0	1.06387e+07	0	6.13125e+06	0	6.90777e+07	18002461	2.41893e+06	9.72157e+06	8759842	4212823	27450195	3.96809e+06	0	3.60199e+07	0	0.001692													High	High	High	High	High	High	3.16899	2.86324	3.25641
		NYHFIFR	27	5	2	A0A1C7LB85;A0A096H5U4		996.505	683315776	0	0	641448240	8.10029e+08	335109424	909051089	7.65369e+08	1423660754	4.33739e+08	476219533	4.8028e+08	613832278	4.55407e+08	3.4736e+08	184468936	6.10298e+08	351582920	0	0.02057													High	High	High	High	High	High	1.95621	1.96014	2.06137
		QGPVAANR	17	5	2	A0A096H5U4;A0A1C7LB85		812.437	2.75539e+07	5.04415e+06	1.41635e+07	2.54241e+07	1.96461e+07	8.62126e+06	2.45058e+07	3.89286e+07	9.06718e+07	5.21677e+07	1.83468e+07	1.71318e+07	2.91658e+07	0	1.37432e+07	1.31313e+07	7.61933e+06	1.285e+07	0	0.004771													High	High	High	High	High	High	1.9151	1.901	1.78952
		QASEQGLK	14	4	1	A0A1C7LB85		860.447	1.39244e+07	0	7.71312e+06	1.69542e+07	1.01807e+07	0	1.60463e+07	3.19586e+07	4.7246e+07	2.95755e+07	9.75012e+06	1.47326e+07	2.19943e+07	1.22307e+07	7.50479e+06	7.60023e+06	0	0	0	0.004814													High	High	High	High	High	High	1.78585	1.38737	1.38551
		VAVLHDK	2	4	1	A0A1C7LB85		781.456	2.33224e+07	0	0	0	0	0	0	0	2.34224e+07	0	0	0	0	0	0	0	0	0	0	0.02652													High						1.65487
		DDQQGPAAAK	5	5	2	A0A096H5U4;A0A1C7LB85		1000.47	1.33219e+07	0	0	1.49966e+07	1.77262e+07	0	1.81565e+07	1.68425e+07	0	0	0	0	0	0	0	0	0	0	0	0.0005257													High	High	High				0.843118	1.60665	1.72185
		SAGVDFIYYGGYHPEMGLLLR	13	2	1	A0A1C7LB85	M16(Oxidation)	2374.16	0	0	0	0	0	9.7196e+07	3.60369e+07	0	1.49839e+08	2.19694e+08	0	0	0	0	2.43365e+07	2.22422e+07	0	0	0	3.505e-05															High	High		High			5.06204
		IAMVVPTTGPLTQYGDMVK	13	4	1	A0A1C7LB85	M3(Oxidation); M17(Oxidation)	2053.04	0	0	29783521	1.1864e+07	13964531	0	2.33312e+07	15825087	0	0	0	12226643	8.95786e+06	0	0	3.90961e+07	0	1.77724e+07	0	0.0002858														High	High		High	High		3.30823	3.34151
		KVAVLHDK	2	9	2	A0A1C7LB85;A0A096H5U4		909.552	0	0	0	9.66429e+06	0	0	0	0	0	0	0	0	1.0004e+07	0	0	0	0	0	0	0.00695														High			High			2.03727
		MMGPEGVGNPEVNAIAGNAVEGMLVTLPADFSANPK	6	4	1	A0A1C7LB85	N-Term(Acetyl); M2(Oxidation); M23(Oxidation)	3671.77	0	0	0	2791007	2.51393e+06	541800	0	0	0	0	0	2.29191e+06	1.51886e+06	0	0	0	0	0	0	0.001474														High			High			1.02581
		SFDFQVFEWHKDGSK	4	4	1	A0A1C7LB85		1856.86	0	0	0	0	0	2.32037e+06	1.99788e+06	0	0	0	0	0	0	0	0	0	0	0	0	0.0001219															High						2.47549
		MMGPEGVGNPEVNAIAGNAVEGMLVTLPADFSANPK	4	4	1	A0A1C7LB85	M1(Oxidation)	3613.74	0	0	0	0	0	0	0	0	0	0	0	0	0	0	0	0	1.55355e+06	0	0	7.391e-06															High						4.66796
		KRNPSGAFQLTAFAATQVLLDSIK	48	4	1	A0A1C7LB85		2576.42	0	0	0	0	0	0	2.0477e+06	8144452	0	2.59114e+06	9.15564e+06	3.0907e+06	3.31073e+06	851977	0	2.18238e+06	3.54986e+06	2.52383e+06	0	6.196e-05															High	High	High	High			1.29082
		NPSGAFQLTAFAATQVLLDSIKAVGDSPAK	1	4	1	A0A1C7LB85		3017.61	0	0	0	0	0	0	0	0	9.25764e+06	0	0	0	0	0	0	0	0	0	0	0.0004669
		IAMVVPTTGPLTQYGDMVK	1	4	1	A0A1C7LB85	N-Term(Acetyl)	2063.05	0	0	0	0	0	0	0	0	0	0	0	0	0	0	0	0	0	0	0.001	0.04495															High						2.18375
		EGVNTAVEMANAAGGVNGK	2	4	1	A0A1C7LB85	N-Term(Acetyl); M9(Oxidation)	1846.88	0	0	0	0	0	0	0	0	0	0	0	0	0	0	0	0	0	0	0.002	0.07299													High						2.05769
		IAMVVPTTGPLTQYGDMVK	2	4	1	A0A1C7LB85	N-Term(Acetyl); M3(Oxidation)	2079.07	0	0	0	0	0	0	0	0	0	0	0	0	0	0	0	0	0	0	0.002	0.03326																	High
		KVAVLHDKQSYGQGIASSVR	1	4	1	A0A1C7LB85		2143.16	0	0	0	0	0	0	0	0	0	0	0	0	0	0	0	0	0	7.06761e+06	0.007	0.1785
F6AMQ8	F6AMQ8	Putative uncharacterized protein OS=Delftia sp. (strain Cs1-4) GN=DelCs14_5647 PE=4 SV=1 - [F6AMQ8_DELSC]	79.61	5	18	18	416	3.91154e+08	2.1127e+08	2.25492e+08	3.50388e+08	1.76065e+08	1.42877e+08	2.28526e+08	2.20488e+08	2.75388e+08	1.64577e+08	211437734	2.16474e+08	2.60477e+08	2.5664e+08	2.71622e+08	2.36843e+08	2.72074e+08	2.55895e+08	104.619	70.72	15	28	89.2795	64.47	14	25	88.2591	73.68	14	23	82.6884	56.91	13	22	56.8947	60.2	11	16	73.8549	67.11	13	23
		Sequence	# PSMs	# Proteins	# Protein Groups	Protein Group Accessions	Modifications	MH+ [Da]	A6: Area	B6: Area	C6: Area	D6: Area	E6: Area	F6: Area	G6: Area	H6: Area	I6: Area	J6: Area	K6: Area	L6: Area	M6: Area	N6: Area	O6: Area	P6: Area	Q6: Area	R6: Area	q-Value	PEP	A2	D2	G2	J2	M2	P2	XCorr A2	XCorr D2	XCorr G2	XCorr J2	XCorr M2	XCorr P2	A4	D4	G4	J4	M4	P4	XCorr A4	XCorr D4	XCorr G4
		GAGPAINDVLGGQVPVYFDQVASSLPHIK	42	4	1	F6AMQ8		2949.55	2.19943e+08	1.11765e+08	1.38125e+08	1.39258e+08	8.68685e+07	9.30068e+07	1.08266e+08	1.10705e+08	1.18375e+08	6.70592e+07	1.32009e+08	1.37899e+08	7.28647e+07	1.11734e+08	1.20876e+08	9.39354e+07	1.24537e+08	1.32103e+08	0	1.188e-06													High	High	High	High	High	High	7.78816	6.69296	7.15376
		ATDGVTFGIATLSTHGVNPAVFK	38	5	1	F6AMQ8		2303.21	1.53404e+08	2.40846e+07	6.70546e+07	1.06176e+08	41341806	4.59222e+07	7.31105e+07	75751912	5.99332e+06	6.42635e+07	1.126e+08	0	3.14251e+06	92576304	1.5278e+08	6.12602e+07	0	8.12727e+07	0	3.479e-07													High	High	High	High	High	High	7.52571	6.84753	6.21353
		LDVLPDVQTYAEAGHADLNDPSWFGLVAPK	14	4	1	F6AMQ8		3238.61	1.15844e+08	0	6.2323e+07	0	1.76799e+07	42225609	7.90808e+07	0	4.13455e+07	0	9.05859e+07	2.57629e+07	1.11279e+07	7.9615e+07	2.86678e+07	6.42448e+07	1.00723e+08	0	0	5.26e-09													High		High		High	High	6.30345		4.45653
		KLPYDAINDFVGVTEIVK	52	5	1	F6AMQ8		2021.1	18541602	1.51018e+07	1.36492e+07	2.16732e+07	1.18099e+07	6.88431e+06	1.15221e+07	21517654	9.60426e+06	5.50769e+06	1.64414e+07	16536524	2.06007e+07	2.0251e+07	0	1.67094e+07	1.31094e+07	2.48413e+07	0	3.684e-06													High	High	High	High	High	High	4.3917	3.99479	3.772
		LPYDAINDFVGVTEIVK	15	5	1	F6AMQ8		1893	34695205	0	0	27926241	0	2.95464e+07	3.72959e+07	1.56299e+07	6.91953e+07	0	0	45189434	4.73462e+07	1.34405e+07	0	3.42787e+07	0	3.89858e+07	0	1.079e-07													High	High	High		High	High	3.94537	4.76275	4.23021
		LLGGQAVVIENK	29	5	1	F6AMQ8		1240.73	438408344	2.34086e+08	2.43907e+08	4.21547e+08	2.24248e+08	1.55251e+08	2.83511e+08	2.46889e+08	3.04915e+08	1.67204e+08	254926034	2.31363e+08	2.71538e+08	2.78687e+08	2.8247e+08	2.62066e+08	3.45491e+08	280585847	0	7.438e-05													High	High	High	High	High	High	3.91497	3.31624	2.78937
		IVVPFPAGGSTDMVPR	9	4	1	F6AMQ8		1642.86	7.88848e+07	0	3.12896e+07	83167066	0	0	0	0	9.18882e+07	3.95292e+07	0	0	0	0	147410650	5.50164e+07	0	92874324	0	3.012e-05													High	High		High		High	3.75769	3.30535
		AIAAALKDPAVQK	35	4	1	F6AMQ8		1295.77	0	1.17272e+08	1.09796e+08	2.31613e+08	9.49587e+07	7.69229e+07	122557788	73440324	9.62099e+07	1.29399e+08	1.17265e+08	8.92496e+07	143834002	1.0674e+08	1.70842e+08	1.57706e+08	1.73929e+08	1.59744e+08	0	1.011e-05													High	High	High	High	High	High	3.45257	4.06837	3.13481
		AGAGGSIGMAEVAR	26	5	1	F6AMQ8		1246.62	6.59341e+07	5.53239e+07	3.55185e+07	65097522	6.20639e+07	2.96311e+07	5.59602e+07	24712535	8.59974e+07	5.12957e+07	5.21505e+07	37158217	4.68279e+07	3.0971e+07	8.68787e+07	42359975	6.82366e+07	8.2318e+07	0	1.41e-11													High	High	High	High	High	High	3.42376	3.94087	3.79611
		LVPANNFAEFVK	19	4	1	F6AMQ8		1348.73	397658481	1.933e+08	2.17132e+08	0	0	1.2288e+08	0	2.09454e+08	366901385	120077576	0	2.1566e+08	2.47467e+08	2.44244e+08	2.22278e+08	1.97255e+08	0	224091026	0	0.0008066													High			High	High	High	3.0858
		ALAVSWHER	14	5	1	F6AMQ8		1068.56	5.73303e+07	65414507	0	143174653	75265023	0	0	0	0	0	0	8.85252e+07	1.09254e+08	1.28512e+08	125057197	77385804	0	0	0	5.715e-05													High	High			High	High	3.04714	3.22876
		STGTEMQHIPYR	16	4	1	F6AMQ8	M6(Oxidation)	1435.66	51757148	0	3.19366e+07	4.88293e+06	0	0	5.32028e+07	2.95105e+06	0	0	0	3.01088e+07	5.5136e+07	43208775	4.49098e+07	0	5.70805e+06	2.32841e+06	0	0.0008147													High	High	High		High		2.89334	1.99094	2.12326
		STGTEMQHIPYR	8	4	1	F6AMQ8		1419.67	9.40915e+06	5.80638e+06	0	0	0	0	0	0	1.53966e+07	0	4.50709e+06	0	0	0	7677868	3.89657e+06	6.34885e+06	7.57223e+06	0	0.0003119													High					High	2.84349
		APGVIVINPK	19	5	1	F6AMQ8		1007.63	337395039	2.06424e+08	2.15435e+08	3.98005e+08	2.08989e+08	1.505e+08	279508121	2.05121e+08	0	1.97128e+08	2.47378e+08	2.024e+08	2.62426e+08	2.46989e+08	3.10117e+08	2.51207e+08	2.96802e+08	2.63009e+08	0	4.132e-05													High	High	High	High	High	High	2.84138	3.13831	3.10133
		STPPEQIAR	32	4	1	F6AMQ8		998.527	2.32656e+08	6.92009e+07	7.68203e+07	1.15296e+08	4.3517e+07	6.19064e+07	1.087e+08	3.17713e+07	154346912	7.06922e+07	8.19354e+07	6.44575e+07	1.32903e+08	6.05264e+07	7.96723e+07	0	1.6257e+08	1.26649e+08	0	0.01797													High	High	High	High	High	High	2.2267	2.02873	2.04717
		MAAQGLYISGTSSDAFTK	9	4	1	F6AMQ8		1847.89	0	4.71784e+07	35522967	0	0	0	0	0	0	0	4.6858e+07	3.30889e+07	0	4.02518e+07	8.95553e+07	4.82327e+07	5.73367e+07	6.57511e+07	0	2.176e-08																		High
		AIAAALKDPAVQKR	4	4	1	F6AMQ8		1451.87	0	2.02051e+07	0	0	0	0	0	0	0	9.96607e+06	0	0	0	0	1.69358e+07	0	0	5.66309e+07	0	5.813e-07																High
		IVVPFPAGGSTDMVPR	22	4	1	F6AMQ8	M13(Oxidation)	1658.86	0	5.6286e+07	5.66471e+07	0	3.80512e+07	2.74161e+07	5.02494e+07	45176307	0	2.89743e+07	4.87364e+07	4.93566e+07	5.20106e+07	4.4357e+07	7.17139e+07	4.00491e+07	5.59349e+07	57671580	0	0.0008542															High	High	High	High			2.66783
		QIASEVAK	8	5	1	F6AMQ8		845.472	0	0	9116335	1.52013e+07	0	0	0	9.13585e+06	0	1.26609e+07	1.21974e+07	0	8.64002e+06	0	1.12937e+07	1.21451e+07	0	0	0	0.004896														High		High	High	High		2.32588
		MAAQGLYISGTSSDAFTK	1	4	1	F6AMQ8	N-Term(Acetyl)	1889.89	0	0	0	0	0	4163763	0	0	0	0	0	0	0	0	0	0	0	0	0	0.03933
		NMQDVLPK	2	4	1	F6AMQ8		944.487	0	0	0	0	0	0	0	0	5.10376e+07	0	0	0	0	0	0	0	2.82995e+07	0	0	0.0248
		NMQDVLPK	2	4	1	F6AMQ8	M2(Oxidation)	960.482	2.83399e+07	0	0	0	0	0	0	0	1.17185e+07	0	0	0	0	0	0	0	0	0	0.001	0.03877													High						1.47983
A9BWD4	A9BWD4	Uracil phosphoribosyltransferase OS=Delftia acidovorans (strain DSM 14801 / SPH-1) GN=upp PE=3 SV=1 - [UPP_DELAS]	79.43	2	13	13	229	1.5487e+08	4.63414e+07	7.56331e+07	1.06776e+08	1.0143e+08	8.7912e+07	1.29024e+08	8.18396e+07	2.38914e+08	8.40532e+07	1.05898e+08	1.22449e+08	1.43116e+08	1.12318e+08	1.2733e+08	1.12316e+08	1.07732e+08	9.05486e+07	46.8947	51.67	8	14	19.374	40.19	6	8	20.1871	24.4	4	8	47.0066	50.24	7	13	31.466	44.5	6	10	30.0282	32.54	5	11
		Sequence	# PSMs	# Proteins	# Protein Groups	Protein Group Accessions	Modifications	MH+ [Da]	A6: Area	B6: Area	C6: Area	D6: Area	E6: Area	F6: Area	G6: Area	H6: Area	I6: Area	J6: Area	K6: Area	L6: Area	M6: Area	N6: Area	O6: Area	P6: Area	Q6: Area	R6: Area	q-Value	PEP	A2	D2	G2	J2	M2	P2	XCorr A2	XCorr D2	XCorr G2	XCorr J2	XCorr M2	XCorr P2	A4	D4	G4	J4	M4	P4	XCorr A4	XCorr D4	XCorr G4
		DVLVVDPMLATGNSAAAAVAR	18	1	1	A9BWD4		2041.08	2.90766e+07	0	0	2.10138e+07	2.83022e+07	0	1.82199e+07	7.44069e+06	0	0	1.96698e+07	1.68879e+07	0	0	3.75519e+07	0	2.28855e+07	0	0	4.043e-16													High	High	High	High			4.57856	4.39594	4.55291
		QLDAHGYILPGLGDAGDR	21	1	1	A9BWD4		1867.93	1.18672e+08	5.69023e+06	0	114687119	2.26734e+07	0	1.9761e+07	1.80719e+07	244658619	0	8.07746e+06	9.929e+07	1.12213e+08	9.08415e+07	0	84361744	0	4.8762e+06	0	6.282e-05													High	High	High		High	High	4.49259	5.08433	4.5352
		IGHIGLYRDPETLQPVEYYFK	35	1	1	A9BWD4		2538.31	1.89997e+07	3.87513e+06	0	0	0	0	2.89348e+06	31504529	1.50924e+08	4152172	0	0	2.62878e+06	0	0	6.22377e+06	0	1.63672e+07	0	0.0001724													High	High	High	High	High	High	4.10406	4.65892	5.14087
		AHPDVDIYTAAVDR	53	1	1	A9BWD4		1542.76	2.15568e+08	3.63062e+07	119496568	7.18504e+07	74959366	1.57309e+08	1.47203e+08	34517869	0	133743634	1.50597e+08	1.25753e+08	1.64511e+08	1.4235e+08	1.60158e+08	1.29057e+08	1.42824e+08	142467192	0	0.0008321													High	High	High	High	High	High	4.05491	3.89998	3.58318
		DVLVVDPMLATGNSAAAAVAR	3	1	1	A9BWD4	M8(Oxidation)	2057.07	83939529	0	0	0	0	0	0	0	0	0	4220134	0	0	0	8.62193e+06	0	0	0	0	5.471e-05													High						3.71062
		LVLVSILR	35	1	1	A9BWD4		912.624	1.3037e+08	9.66949e+07	96036332	1.33789e+08	1.24136e+08	9.65066e+07	1.72935e+08	1.4696e+08	2.83118e+08	9.0637e+07	1.27895e+08	1.24948e+08	145749353	103762520	1.69972e+08	1.23529e+08	1.28578e+08	1.11405e+08	0	0.008325													High	High	High	High	High	High	2.4148	2.38472	2.41374
		KLVLVSILR	5	1	1	A9BWD4		1040.72	1.11095e+07	0	0	0	0	0	0	0	3.92884e+07	3.17367e+06	0	0	0	0	6.73643e+06	0	2.13416e+07	0	0	2.999e-05													High			High			2.28212
		EASTNSFR	14	2	1	A9BWD4		911.422	1.95927e+07	6.02305e+06	1.13665e+07	2.13006e+07	0	0	1.65515e+07	0	5.08672e+07	2.7779e+07	1.57386e+07	1.42722e+07	1.68554e+07	0	1.12104e+07	1.07823e+07	2.47994e+07	12415199	0	0.01333													High	High	High	High	High	High	1.70894	2.3264	1.77172
		MLGELSTLMAYEITR	17	2	1	A9BWD4		1727.87	0	1.04711e+06	0	2.86296e+07	86233515	0	6.69359e+07	6.40409e+07	1.13869e+08	0	3.92009e+07	4.42441e+07	3.87396e+07	2.47936e+07	5.18605e+07	1.45801e+06	3.79666e+07	4.03632e+06	0	3.652e-05														High	High		High	High		3.70202	3.70738
		MPSEMEER	9	1	1	A9BWD4		1008.41	0	0	0	0	0	8.23708e+06	2.29973e+07	0	3.08546e+07	2.44042e+07	13050578	0	0	0	2.4015e+07	11379109	2.34318e+07	1.77737e+07	0	0.0003061															High	High		High			2.19586
		FMCLLAAPEGVATMQK	1	1	1	A9BWD4	C3(Carbamidomethyl)	1766.87	0	0	0	0	0	0	0	0	4.90893e+07	0	0	0	0	0	0	0	0	0	0	1.761e-05
		DMPLQDIEIETPLETMTGK	5	1	1	A9BWD4		2161.04	0	0	0	0	0	0	0	0	0	0	8.43445e+06	0	0	0	0	0	1.11004e+07	1.33744e+07	0	1.349e-05																		High
		DPETLQPVEYYFK	1	1	1	A9BWD4		1628.79	0	0	0	0	0	0	0	0	0	0	0	0	0	0	0	33589944	0	0	0	1.914e-05																		High
		AGNGFLDGMLNVVPGAR	11	1	1	A9BWD4	N-Term(Acetyl); M9(Oxidation)	1745.87	9.44556e+07	0	0	0	9.3921e+07	9.92043e+06	0	0	1.88966e+08	0	0	1.16648e+08	1.19088e+08	0	0	53561582	51794850	0	0.004	0.06134													High			High	High	High	2.60742
		DVLVVDPMLATGNSAAAAVAR	1	1	1	A9BWD4	N-Term(Acetyl); M8(Oxidation)	2099.08	0	0	0	0	0	0	0	0	0	0	0	5.28041e+06	0	0	0	0	0	0	0.009	0.2206
A0A1D8J864	A0A1D8J864	50S ribosomal protein L25/general stress protein Ctc OS=Delftia tsuruhatensis GN=BI380_27945 PE=4 SV=1 - [A0A1D8J864_9BURK]	79.43	2	5	13	584	1.66162e+09	1.27375e+09	1.19319e+09	1.9847e+09	6.6639e+08	5.825e+08	1.026e+09	8.11597e+08	1.25611e+09	9.03273e+08	1.06417e+09	8.81122e+08	1.36954e+09	1.09233e+09	1.16486e+09	7.39779e+08	1.11445e+09	1.15064e+09	123.247	70.81	12	43	113.34	66.99	10	51	140.354	70.81	11	60	122.093	70.81	11	44	55.4408	70.33	11	19	52.2801	66.99	9	23
		Sequence	# PSMs	# Proteins	# Protein Groups	Protein Group Accessions	Modifications	MH+ [Da]	A6: Area	B6: Area	C6: Area	D6: Area	E6: Area	F6: Area	G6: Area	H6: Area	I6: Area	J6: Area	K6: Area	L6: Area	M6: Area	N6: Area	O6: Area	P6: Area	Q6: Area	R6: Area	q-Value	PEP	A2	D2	G2	J2	M2	P2	XCorr A2	XCorr D2	XCorr G2	XCorr J2	XCorr M2	XCorr P2	A4	D4	G4	J4	M4	P4	XCorr A4	XCorr D4	XCorr G4
		LPEVAPDASAAPAAAPAAPAKK	39	2	1	A0A1D8J864		2014.1	7.27322e+08	3.98489e+08	584176657	4.93233e+08	0	4.83614e+07	96515465	5.29191e+07	0	0	3.08023e+08	2.4913e+08	3.48856e+08	3.14406e+08	2.89904e+08	3.58423e+08	4.84286e+08	3.9875e+08	0	4.578e-15													High	High	High		High	High	6.0385	5.74731	5.71133
		LPEVAPDASAAPAAAPAAPAK	34	2	1	A0A1D8J864		1886	6.91081e+08	3.13612e+08	3.73074e+08	5.96837e+08	3.4779e+07	2.57946e+07	9.47083e+07	4.32882e+07	2.82626e+07	37923002	2.03997e+08	1.83321e+08	261485755	1.88096e+08	2.36549e+08	1.90434e+08	2.56857e+08	209969714	0	3.942e-16													High	High	High	High	High	High	5.45289	6.42989	4.1455
		VPLHFEGMEQSQAVK	58	4	2	A0A1C7LFN6;A0A1D8J864		1699.85	3.08002e+08	245418792	2.96062e+08	5.85428e+08	302890410	58315354	2.58236e+08	1.30741e+08	4.20632e+08	94999440	245232363	2.32309e+08	3.42317e+08	1.25747e+08	2.21109e+08	1.83778e+08	2.30588e+08	8.17109e+07	0	4.216e-05													High	High	High	High	High	High	4.7664	4.67513	4.75687
		GSNKNPALISIK	44	4	2	A0A1C7LFN6;A0A1D8J864		1241.72	8.50969e+08	7.45984e+08	905364571	1.04066e+09	3.377e+08	419556536	6.08215e+08	5.31971e+08	0	610224866	8.67642e+08	5.77292e+08	938536022	871065245	6.87583e+08	2.83775e+08	969458609	884430422	0	0.0002965													High	High	High	High	High	High	4.03991	4.28617	3.72335
		VPLHFEGMEQSQAVK	18	4	2	A0A1C7LFN6;A0A1D8J864	M8(Oxidation)	1715.84	5.62235e+08	2.98233e+08	0	5.74119e+08	22356638	8.86158e+06	0	0	1.30927e+07	3.24198e+07	223503736	0	0	0	0	1.61913e+07	0	0	0	2.547e-05													High	High		High		High	3.553	3.78317
		QLILHVDFQR	109	4	2	A0A1C7LFN6;A0A1D8J864		1268.71	4.01384e+08	7.1406e+07	181053596	3.65992e+08	1.51734e+08	9.60968e+07	1.90964e+08	207005244	66843996	1.14012e+08	2.39855e+08	130225355	265110971	246599368	1.80229e+08	7.1376e+07	2.23221e+08	9.00925e+07	0	0.0002572													High	High	High	High	High	High	3.30283	3.23664	3.22608
		APGIVYGGAAEAQLIEIDHNALWHALK	14	4	2	A0A1C7LFN6;A0A1D8J864		2857.5	2.80938e+06	829417	648375	8.07308e+06	0	0	0	0	0	0	0	0	4.72142e+06	0	6016216	0	9.51626e+06	0	0	5.158e-05													High	High			High		3.28898	5.97872
		MQFVAFER	21	4	2	A0A1C7LFN6;A0A1D8J864		1027.5	1.30033e+09	1.19574e+09	0	1.43489e+09	6.15308e+08	4.89052e+08	7.14385e+08	3.33001e+08	1.29846e+09	756930184	0	6.97335e+08	8.82036e+08	6.0589e+08	1.23519e+09	516394408	6.7768e+08	9.74955e+08	0	0.001089													High	High	High	High	High	High	2.85583	2.71826	2.68516
		MQFVAFER	24	4	2	A0A1C7LFN6;A0A1D8J864	M1(Oxidation)	1043.5	2.15853e+08	150251664	1.60465e+08	2.53715e+08	0	0	0	0	67657754	0	9.1868e+07	1.02241e+08	148683185	107766000	169755741	76287195	50169489	8.98566e+07	0	0.01326													High	High			High	High	2.82798	2.68053
		DVQFHPYK	18	5	2	A0A1C7LFN6;A0A1D8J864		1033.51	1255418251	0	6.83773e+08	1.38003e+09	3.89708e+08	0	686662111	6.00108e+08	7.78276e+08	6.4187e+08	5.51242e+08	4.86597e+08	9.0375e+08	5.47457e+08	4.81378e+08	3.82341e+08	588335382	5.29806e+08	0	0.003644													High	High	High	High	High	High	2.78603	3.14095	3.40525
		STLGLQNVK	32	2	1	A0A1D8J864		959.552	2429122336	1.87953e+09	1.99042e+09	3.13918e+09	994153661	838891231	1676948800	1302713122	1691602616	1311019620	1773633874	1368738252	2266345748	1800026226	1571793553	1.3206e+09	1.69622e+09	1592527968	0	0.008515													High	High	High	High	High	High	2.68942	2.63988	2.49358
		NPALISIK	9	4	2	A0A1C7LFN6;A0A1D8J864		855.53	239285973	0	0	0	292175698	0	137912668	8.78749e+07	168040310	0	176709713	116623740	0	1.36146e+08	179503819	0	0	0	0	0.03342													High		High				2.36097		2.27042
		VENCTITPLIHELDVVCMPSQLPEFIKVDLSGLTSK	29	1	1	A0A1D8J864	C4(Carbamidomethyl); C17(Carbamidomethyl); M18(Oxidation)	4099.08	2.89908e+07	1.57872e+06	0	3.21192e+07	6.15177e+06	2.9799e+06	0	2.15502e+07	1.63627e+07	0	19825679	1.72781e+06	6.41299e+06	3.29656e+06	0	0	0	0	0	0.009691													High	High	High		High		2.35625	2.98989	2.45957
		APGIVYGGAAEAQLIEIDHNALWHALKK	128	4	2	A0A1C7LFN6;A0A1D8J864		2985.6	0	3885782	1.40253e+07	2.53744e+06	1.6661e+06	1.45018e+06	1.96117e+06	0	4.88363e+07	722413	0	1.05251e+07	0	970057	207298	0	2.38659e+06	0	0	4.946e-05													High	High	High	High	High	High	1.85462	3.4294	1.6897
		EVFHSSVLDMEVNGQTSK	3	2	1	A0A1D8J864	M10(Oxidation)	2022.95	0	0	0	0	0	0	0	0	0	0	0	0	0	0	0	0	0	0	0	0.006445																	High
		VENCTITPLIHELDVVCMPSQLPEFIKVDLSGLTSK	3	1	1	A0A1D8J864	C4(Carbamidomethyl); C17(Carbamidomethyl)	4083.05	0	0	0	0	0	0	0	0	0	0	0	0	0	0	0	0	0	0	0.002	0.03736																	High
		VPLHFEGMEQSQAVK	1	4	2	A0A1C7LFN6;A0A1D8J864	N-Term(Acetyl); M8(Oxidation)	1757.87	0	0	0	0	0	0	0	0	0	0	0	0	0	0	0	0	0	0	0.009	0.2312
A9BMC0	A9BMC0	OmpW family protein OS=Delftia acidovorans (strain DSM 14801 / SPH-1) GN=Daci_4836 PE=4 SV=1 - [A9BMC0_DELAS]	79.41	2	2	15	1084	1.76864e+09	1.06147e+09	1.03508e+09	1.73094e+09	1.39081e+09	1.26353e+09	2339344425	2.14195e+09	3.29966e+09	1.27241e+09	1.22736e+09	1.22815e+09	1.5606e+09	1.22446e+09	1.80039e+09	1.35795e+09	1.85179e+09	1.64248e+09	193.115	43.63	11	50	180.437	43.63	10	47	165.064	43.63	11	44	226.122	58.33	13	57	119.347	58.33	12	31	205.336	58.33	13	60
		Sequence	# PSMs	# Proteins	# Protein Groups	Protein Group Accessions	Modifications	MH+ [Da]	A6: Area	B6: Area	C6: Area	D6: Area	E6: Area	F6: Area	G6: Area	H6: Area	I6: Area	J6: Area	K6: Area	L6: Area	M6: Area	N6: Area	O6: Area	P6: Area	Q6: Area	R6: Area	q-Value	PEP	A2	D2	G2	J2	M2	P2	XCorr A2	XCorr D2	XCorr G2	XCorr J2	XCorr M2	XCorr P2	A4	D4	G4	J4	M4	P4	XCorr A4	XCorr D4	XCorr G4
		AVNLDSANKDSTGLGLSINNK	87	2	2	O86137;A9BMC0		2131.1	1.04059e+09	547836762	6.76597e+08	6.12809e+08	3.36115e+08	8.83633e+08	1.10051e+09	1.14862e+09	1233364354	5.70824e+08	8.89383e+08	5.76769e+08	8.31341e+08	890443209	8.22229e+08	1.03511e+09	1261576799	1.32279e+09	0	2.215e-17													High	High	High	High	High	High	8.23649	7.56594	8.12355
		FSSVSFDPAVQAALNPSIKK	76	1	1	A9BMC0		2106.13	1.1377e+09	8.17182e+08	8.23375e+08	5.4966e+08	109587752	1.00036e+09	1207957762	1.58399e+09	1.44729e+09	5.7807e+08	1.01303e+09	8.50294e+08	1.12687e+09	1001020468	1.08425e+09	6.59001e+08	1.42532e+09	1481677355	0	3.683e-11													High	High	High	High	High	High	5.93436	5.91533	6.0648
		FSSVSFDPAVQAALNPSIK	101	1	1	A9BMC0		1978.03	7.78834e+08	9.32857e+08	8.73532e+08	1.64671e+09	1388677234	8.57224e+08	1701608817	1714658351	2816203936	1076591875	929953222	1.01512e+09	1.22495e+09	9.69993e+08	1.68335e+09	1.10579e+09	1.46027e+09	1.11795e+09	0	1.734e-07													High	High	High	High	High	High	5.66124	5.65414	5.41144
		KVFIETDVSSAGTK	109	2	2	O86137;A9BMC0		1481.79	2.96856e+08	138214056	154547192	320451448	143254256	207926616	351501144	322114104	418524416	219939880	188880016	183728544	239599182	192397898	253623240	213054150	319796864	226840960	0	1.414e-07													High	High	High	High	High	High	4.78328	5.18618	4.94
		VNPVLVGVGLGYR	112	3	3	O86137;A0A072TKT9;A9BMC0		1342.79	1449005815	7.22192e+08	715395581	1.17044e+09	1.32473e+09	6.55339e+08	1.63085e+09	1.50556e+09	2.71906e+09	1.06274e+09	757697514	9.6859e+08	1.17035e+09	8.02151e+08	1.49004e+09	9.67185e+08	1309251659	8.28359e+08	0	5.147e-09													High	High	High	High	High	High	4.43628	4.41383	4.46257
		VNPVLVGVGLGYRF	287	3	3	O86137;A0A072TKT9;A9BMC0		1489.86	3.52311e+08	7.40086e+07	59714350	1.22076e+08	7.00555e+06	128755371	2.87044e+08	4.83683e+08	494877629	5.91458e+07	1.92164e+08	2.34506e+08	1.00608e+08	1.40582e+08	286065221	1.01371e+08	3.56645e+08	3.18782e+08	0	1.77e-07													High	High	High	High	High	High	4.23682	4.49239	4.43206
		DSTGLGLSINNK	30	2	2	O86137;A9BMC0		1218.63	835123082	3.33593e+08	415682777	603843500	574742852	432844575	921140536	829598036	1397284196	4.82931e+08	465570492	488609580	607394564	432960624	644735160	6.3432e+08	791966528	596140547	0	1.75e-07													High	High	High	High	High	High	3.85232	3.59731	3.67056
		VFIETDVSSAGTK	78	2	2	O86137;A9BMC0		1353.69	2.71921e+09	1434361971	1408318558	2375663766	1459024988	1.90658e+09	3.68557e+09	3.12719e+09	4.36371e+09	1677885174	1.7391e+09	1700737876	2286511913	1702373788	2227779764	1932935988	2.6698e+09	2.12297e+09	0	0.0001076													High	High	High	High	High	High	3.61732	3.74282	3.98755
		NWSLNFDVKK	30	3	3	O86137;A0A072TKT9;A9BMC0		1250.65	5.18743e+07	1.78408e+07	4.35825e+07	3.81741e+07	0	6.84902e+07	9.11907e+07	1.15998e+08	118068978	3.98487e+07	6.46044e+07	7.26341e+07	8.65035e+07	66103874	6.48643e+07	4.8618e+07	7.87408e+07	7.0227e+07	0	2.81e-05													High	High	High	High	High	High	3.21057	2.76093	3.29808
		ANGLGQIGSLK	37	3	3	O86137;A0A072TKT9;A9BMC0		1057.6	2.74173e+08	2.35275e+08	4.17161e+08	1.30183e+08	3.11566e+07	3.97138e+08	639777074	7.79575e+08	454331581	9.92049e+07	537080456	3.49273e+08	612039729	550433216	206363575	2.76821e+08	612381971	647319631	0	0.0004852													High	High	High	High	High	High	2.69699	2.60976	3.04634
		AVNLDSANK	20	2	2	O86137;A9BMC0		931.484	4.75203e+08	0	2.27129e+08	4.41138e+08	1.82215e+08	1.85371e+08	4.43301e+08	4.75728e+08	9.34927e+08	5.34498e+08	3.04171e+08	2.77335e+08	3.77952e+08	2.50081e+08	2.6143e+08	3.54065e+08	5.50514e+08	3.81161e+08	0	0.006119													High	High	High	High	High	High	2.15126	2.03483	2.54478
		HLPPTLLAQYHFTNFGAFKPYVGAGVNYTR	86	3	2	O86137;A9BMC0		3379.75	0	0	0	0	0	1.08811e+06	0	21462739	1.47227e+07	2.82174e+06	0	12856202	1.31497e+06	0	5.20237e+06	0	0	0	0	3.021e-09														High	High	High	High			3.79135	5.22848
		NWSLNFDVK	21	3	3	O86137;A0A072TKT9;A9BMC0		1122.56	0	0	0	6.68108e+07	1.32556e+08	4.61351e+07	1.06264e+08	0	1.98061e+08	8.05455e+07	5.8944e+07	0	0	4.8606e+07	1.17886e+08	9.48957e+07	8.66442e+07	4.92429e+07	0	0.007011														High	High	High		High		2.53799	2.49928
		NSFGGALQIGFDYALDKNWSLNFDVK	7	3	3	O86137;A0A072TKT9;A9BMC0		2919.44	0	0	0	0	0	0	0	0	2.35233e+06	0	0	0	0	0	0	0	0	0	0	3.47e-05
		WMPELDVSYFFTPNIAAELVLTYPQK	3	4	3	O86137;A0A072TKT9;A9BMC0	N-Term(Acetyl); M2(Oxidation)	3130.56	0	0	0	0	0	0	0	0	674727	6244635	0	0	0	0	0	0	0	0	0	0.0004562																High
A0A072TA00	A0A072TA00	Acetolactate synthase OS=Delftia tsuruhatensis GN=BI380_31340 PE=4 SV=1 - [A0A072TA00_9BURK]	79.14	2	13	13	179	3.21249e+08	2.01391e+08	2.37539e+08	3.60691e+08	1.95345e+08	1.28615e+08	2.07218e+08	1.61108e+08	4.15613e+08	1.48636e+08	1.71256e+08	155438105	2.42616e+08	1.85215e+08	1.56749e+08	1.22713e+08	1.88081e+08	1.54632e+08	39.1082	60.12	9	14	35.584	59.51	9	13	31.7168	50.92	8	10	44.9812	64.42	11	14	31.8895	59.51	9	11	25.7546	43.56	7	9
		Sequence	# PSMs	# Proteins	# Protein Groups	Protein Group Accessions	Modifications	MH+ [Da]	A6: Area	B6: Area	C6: Area	D6: Area	E6: Area	F6: Area	G6: Area	H6: Area	I6: Area	J6: Area	K6: Area	L6: Area	M6: Area	N6: Area	O6: Area	P6: Area	Q6: Area	R6: Area	q-Value	PEP	A2	D2	G2	J2	M2	P2	XCorr A2	XCorr D2	XCorr G2	XCorr J2	XCorr M2	XCorr P2	A4	D4	G4	J4	M4	P4	XCorr A4	XCorr D4	XCorr G4
		GYNIESLTVAPTEDASLSR	42	1	1	A0A072TA00		2023	1.95361e+08	140101746	1.5209e+08	2.02583e+08	1.19625e+08	6.46377e+07	1.18392e+08	8.62586e+07	2.39775e+08	8.0463e+07	9.35225e+07	1.01039e+08	1.33277e+08	1.13222e+08	1.09555e+08	6.56725e+07	9.33816e+07	7.36191e+07	0	3.942e-16													High	High	High	High	High	High	5.07487	5.15207	4.66667
		VVDLTEGSYTER	24	1	1	A0A072TA00		1368.67	3.41898e+08	208532398	2.62359e+08	387131519	2.14164e+08	1.33537e+08	0	1.56014e+08	4.95998e+08	167119984	0	1.80765e+08	2.25807e+08	0	0	1.27251e+08	172763167	131496875	0	8.203e-05													High	High		High	High	High	3.43497	2.86302
		NDAFLQALDR	14	2	1	A0A072TA00		1162.59	1.29451e+08	80568885	0	1.33041e+08	1.01278e+08	0	84911783	0	183496942	6.50438e+07	66258693	7.8211e+07	95591307	7.60616e+07	86384879	52929898	7.16344e+07	0	0	0.0005357													High	High	High	High	High	High	3.23067	3.45899	3.37017
		SYTVELTGDQSK	16	2	1	A0A072TA00		1327.64	8.84408e+07	6.75757e+07	9.41796e+07	146356462	9.69753e+07	4.34963e+07	8.65274e+07	6.2297e+07	0	0	6.54233e+07	72550176	8.98224e+07	6.5978e+07	6.01046e+07	4.64767e+07	66787558	4.73032e+07	0	1.099e-05													High	High	High		High	High	3.08116	3.49056	3.08102
		HIIAVLLENEPGALSR	12	2	1	A0A072TA00		1731.98	5.08795e+06	2.5738e+06	0	0	0	0	0	0	13789048	0	0	0	0	0	0	3.24409e+06	3.30062e+06	0	0	0.002031													High	High		High		High	2.81118	4.26077
		VVGLFSAR	18	2	1	A0A072TA00		848.499	3.31734e+08	198254324	2.29373e+08	3.40128e+08	2.02383e+08	1.15901e+08	2.24388e+08	1.76135e+08	3.86502e+08	136679282	181342475	1.8451e+08	2.17999e+08	1.89782e+08	1.65424e+08	0	1.78252e+08	1.45502e+08	0	0.002202													High	High	High	High	High		2.32208	2.34292	2.2615
		TGSCGIGR	5	1	1	A0A072TA00	C4(Carbamidomethyl)	807.378	5.56781e+06	0	3.63123e+06	6.05581e+06	0	0	0	4.09964e+06	0	0	0	0	0	0	0	0	1.14756e+06	0	0	0.002929													High	High					1.70204	1.55818
		TAILETVR	13	2	1	A0A072TA00		902.531	0	1.97386e+08	220885308	354813924	169487453	1.36408e+08	211472650	151175998	3.64338e+08	0	1.87523e+08	0	227164542	1.99158e+08	173141677	0	0	145759393	0	0.02014														High	High		High			2.37486	2.45354
		SYTVELTGDQSKNDAFLQALDR	3	2	1	A0A072TA00		2471.2	0	0	24160051	5.36164e+06	0	0	0	0	1.07738e+07	0	0	0	0	0	0	0	0	0	0	3.276e-13														High						4.3284
		IIDVTEK	5	1	1	A0A072TA00		817.467	290115641	0	0	0	0	0	0	0	0	0	0	0	274875163	0	0	1.31083e+08	2.13229e+08	1.72633e+08	0.001	0.02732													High				High	High	1.72672
		MADIFR	7	1	1	A0A072TA00		752.376	0	6.8684e+07	0	8.50309e+07	0	2.4968e+07	0	0	102175346	0	0	3.96943e+07	40915033	0	0	0	0	4.53533e+07	0.002	0.04049														High			High			1.89757
		LIEVVK	18	1	1	A0A072TA00		700.46	2.24693e+08	1.70653e+08	1.6698e+08	2.62152e+08	111264042	7.87565e+07	185794158	0	3.05631e+08	1.42109e+08	1.44903e+08	0	2.15078e+08	1.66703e+08	1.31682e+08	1.09805e+08	1.42506e+08	1.35502e+08	0.003	0.05672													High	High	High	High	High	High	1.70826	1.90127	1.5578
		MADIFR	1	1	1	A0A072TA00	M1(Oxidation)	768.371	0	0	0	0	1.48934e+07	0	0	0	0	0	0	0	0	0	0	0	0	0	0.003	0.07029
		MTIQTNGSEDVIEQITK	1	1	1	A0A072TA00		1906.93	0	0	0	0	0	0	0	0	0	0	0	0	23209000	0	0	0	0	0	0.003	0.03483																	High
F6AX56	F6AX56	Extracellular ligand-binding receptor OS=Delftia sp. (strain Cs1-4) GN=DelCs14_3462 PE=4 SV=1 - [F6AX56_DELSC]	79.08	3	22	32	821	3.54596e+08	3.16055e+08	2.96197e+08	4.43554e+08	1.73031e+09	1.05657e+09	1.81102e+09	1.36831e+09	3.53447e+09	1.47569e+09	7.45416e+08	762571209	9.16402e+08	5.69165e+08	6.69832e+08	5.13156e+08	803966604	6.41714e+08	86.0098	41.61	12	21	73.7592	45.26	16	23	50.3909	37.23	13	17	76.5549	50.36	16	23	333.09	71.53	25	79	193.878	61.31	25	53
		Sequence	# PSMs	# Proteins	# Protein Groups	Protein Group Accessions	Modifications	MH+ [Da]	A6: Area	B6: Area	C6: Area	D6: Area	E6: Area	F6: Area	G6: Area	H6: Area	I6: Area	J6: Area	K6: Area	L6: Area	M6: Area	N6: Area	O6: Area	P6: Area	Q6: Area	R6: Area	q-Value	PEP	A2	D2	G2	J2	M2	P2	XCorr A2	XCorr D2	XCorr G2	XCorr J2	XCorr M2	XCorr P2	A4	D4	G4	J4	M4	P4	XCorr A4	XCorr D4	XCorr G4
		KRPDVEIVGDDFSPLAQVR	101	6	1	F6AX56		2141.13	1.46142e+08	0	3.71634e+07	5.04894e+07	479688363	3.074e+08	385737880	1.81396e+08	1350001830	350891928	172667499	273252778	172148445	134382784	200161412	1.53407e+08	269820829	2.24356e+08	0	3.961e-16													High	High	High	High	High	High	6.80959	6.99732	7.1085
		VAWIDPLSGLMAALGSNQLK	24	6	1	F6AX56		2084.12	8.1383e+07	0	0	0	3.48916e+08	1.76021e+08	4.16563e+08	0	8.66809e+08	3.19932e+08	1.88191e+08	2.93336e+08	1.75041e+08	1.08971e+08	1.89287e+08	1.062e+08	1.25311e+08	1.36011e+08	0	3.002e-09													High		High	High	High	High	6.41998		7.78709
		KVYLINQNYSHGQQVSK	17	15	2	A0A1C7LB04;F6AX56		2006.05	3.28452e+07	10794266	2.43204e+07	0	1.15887e+08	1.15743e+08	0	0	9.24383e+06	162759994	0	3.95564e+07	1.41725e+07	0	5.25595e+07	1.07131e+07	103259551	7.2864e+07	0	2.435e-13													High			High	High	High	4.87833
		EVVYLNYAAVDPDLTNSK	62	13	2	A0A1C7LB04;F6AX56		2011	1.56673e+08	8.45282e+07	7.44878e+07	1.12992e+08	4.53921e+08	2.11311e+08	4.37798e+08	355066188	698067098	2.68289e+08	1.72483e+08	2.19227e+08	2.41123e+08	167691030	162137256	1.12592e+08	1.89747e+08	1.16705e+08	0	5.026e-07													High	High	High	High	High	High	4.59503	5.17048	5.32552
		VYLINQNYSHGQQVSK	55	15	2	A0A1C7LB04;F6AX56		1877.95	9.60869e+07	2.73878e+08	3.01539e+08	3.06121e+08	1.15178e+09	9.59962e+08	1.10525e+09	9.54489e+08	1.28491e+09	1.15308e+09	654647221	5.59519e+08	7.09712e+08	4.86622e+08	5.21376e+08	4.92048e+08	8.20385e+08	6.43347e+08	0	1.304e-05													High	High	High	High	High	High	4.42974	5.22733	5.14573
		AGGKYPMDSENTGYTFVPVK	34	4	1	F6AX56	M7(Oxidation)	2177.02	66129515	0	47094287	4.6294e+07	2.00875e+08	1.93226e+08	2.28236e+08	1.78528e+08	208237672	223755154	1.11281e+08	1.06527e+08	78450027	6.90289e+07	0	33339464	9.93012e+07	9.59343e+07	0	0.0003329													High	High	High	High	High	High	3.84521	2.90633	3.79609
		QSGADSVITGNWGSDLALLIK	44	5	1	F6AX56		2145.12	1.6408e+07	12484011	0	2.04477e+07	1.65026e+08	5.63608e+07	1.04685e+08	6.77331e+07	2.02655e+08	1.07622e+08	39590617	4.68846e+07	2.87355e+07	3.32656e+07	4.11966e+07	2.14606e+07	0	27519977	0	1.545e-07													High	High	High	High	High	High	3.83411	6.01976	6.27352
		KSDHQLQQGLFIAR	71	1	1	F6AX56		1640.89	48225165	2.75006e+07	0	20558269	2.64883e+08	182740102	105262978	296486143	6.07187e+08	174367339	74771826	1.80261e+08	1.41628e+08	73798494	0	7.911e+07	1.72245e+07	86599420	0	2.219e-05													High	High	High	High	High	High	3.82194	2.13974	5.20692
		VAWIDPLSGLMAALGSNQLK	15	6	1	F6AX56	M11(Oxidation)	2100.12	1.37894e+07	0	0	6.70428e+06	56419453	34330255	4.4455e+07	2.52436e+07	3.88134e+07	28423098	1.30698e+07	0	1.41507e+07	8326668	0	8.26734e+06	1.28547e+07	1.01635e+07	0	1.967e-06													High	High	High	High	High	High	3.61421	3.11492	4.51198
		SLQYIAEELNK	35	5	1	F6AX56		1307.69	0	0	1.63317e+08	2.64134e+08	1.26943e+09	677997259	1.16322e+09	8.71089e+08	2.25856e+09	1079741416	4.70222e+08	5.50695e+08	5.0547e+08	403945280	5.72975e+08	366464556	514217310	5.79601e+08	0	0.001066													High	High	High	High	High	High	3.39887	3.50549	3.3831
		AASDAGLNNVK	3	5	1	F6AX56		1059.54	0	0	0	0	3.33035e+08	0	4.78104e+08	0	0	0	0	0	0	0	0	0	0	0	0	0.0006184													High		High				3.11421		3.55426
		LSPQETTAALR	35	7	2	F6AX56;A0A096FP74		1186.64	640257775	357606294	2.98879e+08	635478127	2442088076	1181523076	2495309328	1.80151e+09	4.30388e+09	1997804368	890907172	942091204	1193157741	816926398	785442879	5.98986e+08	947019497	699067431	0	0.001587													High	High	High	High	High	High	2.76447	2.81174	2.89521
		FEIIGIDNK	22	6	1	F6AX56		1048.57	2.66858e+08	121476303	1.08889e+08	170140222	1236598643	516145749	5.9286e+08	5.91071e+08	3123105264	8.27267e+08	402081828	464030736	435340744	348982805	460509270	313218295	4.16467e+08	2.95748e+08	0	0.003581													High	High	High	High	High	High	2.75639	2.73876	2.44029
		AGGKYPMDSENTGYTFVPVK	23	4	1	F6AX56		2161.03	4.26416e+07	5.69102e+07	0	0	2.36325e+08	161129164	225549866	9.13143e+07	315413055	2.66493e+08	1.27661e+08	0	1.13402e+08	0	128646950	5.86751e+07	1.29965e+08	127448246	0	5.153e-08													High		High	High	High	High	2.66983		4.92613
		VYMVGYGHMNLPGPLDR	21	2	1	F6AX56		1918.93	0	12099251	0	0	215853864	5.03736e+07	106256359	2.50795e+07	1.05542e+08	1.31158e+08	4.41837e+07	0	0	0	2.42528e+07	0	0	25813846	0	3.677e-06															High	High		High			4.83408
		SDHQLQQGLFIAR	28	1	1	F6AX56		1512.79	0	7.66596e+07	0	3.09361e+07	131903622	256936093	1.56526e+08	3.00501e+08	506152712	275810288	3.76292e+07	1.80163e+08	1.88753e+08	33046415	0	1.1947e+08	42811090	0	0	0.0002127														High	High	High	High	High		3.29886	3.94525
		RPDVEIVGDDFSPLAQVR	8	6	1	F6AX56		2013.04	0	0	0	0	0	49404257	6.04508e+08	0	1.17823e+09	62806338	1.81274e+08	0	0	0	0	0	0	0	0	2.231e-06															High	High					3.9046
		MEALTTYMK	17	15	2	A0A1C7LB04;F6AX56		1087.52	0	54433865	2.37317e+07	5.07188e+07	3.027e+08	1.05494e+08	243023585	67834172	4.0535e+08	2.44071e+08	0	7.936e+07	9.64481e+07	0	1.55566e+08	5.96073e+07	1.04267e+08	9.45174e+07	0	0.00113														High	High	High	High	High		2.67429	2.75426
		YYEPYVASTPTSCEMK	22	2	1	F6AX56	C13(Carbamidomethyl)	1925.83	0	12458461	2.82457e+06	8893072	7.71375e+07	3.91695e+07	8.94541e+07	3.24398e+07	2.10116e+08	91640513	3.09352e+07	28351486	31931538	16380394	51141593	2.41206e+07	4.56147e+07	4.65296e+07	0	5.327e-06														High	High	High	High	High		2.9917	3.13839
		LDADTSMK	15	15	3	A0A1C7LB04;F6AX56;A0A096FP74		880.408	0	4.22915e+07	1.72946e+07	5.43106e+07	1.85726e+08	7.02028e+07	1.97842e+08	6.11883e+07	4.22986e+08	279738324	82169239	7.70333e+07	91549975	0	1.00371e+08	5.06114e+07	0	1.035e+08	0	0.003013														High	High	High	High	High		2.17066	2.19433
		YYEPYVASTPTSCEMK	18	2	1	F6AX56	C13(Carbamidomethyl); M15(Oxidation)	1941.83	0	4.57327e+06	0	1.12495e+07	6.89645e+07	3.38169e+07	7.9851e+07	6.04266e+07	146712381	67405571	2.55533e+07	3.01321e+07	0	17329512	0	1.08878e+07	3.35833e+07	1.95531e+07	0	1.935e-05														High	High	High		High		2.93996	3.54522
		YPMDSENTGYTFVPVK	12	4	1	F6AX56		1847.85	0	4.67009e+06	0	0	36566896	0	30625218	0	8.91201e+07	0	0	0	0	0	27735988	6.74954e+06	0	1.03657e+07	0	8.951e-10															High	High		High			3.50036
		CSYWHFR	21	16	3	A0A1C7LB04;F6AX56;A0A096FP74	C1(Carbamidomethyl)	1055.45	0	0	4.72834e+06	1.91349e+07	120562619	4.42197e+07	8.97785e+07	74895133	1.20146e+08	9.88192e+07	4.62903e+07	5.8513e+07	3.9758e+07	3.19333e+07	4.49672e+07	1.4448e+07	3.67065e+07	30190339	0	0.001232														High	High	High	High	High		1.92165	2.44796
		GKEVVYLNYAAVDPDLTNSK	20	13	2	A0A1C7LB04;F6AX56		2196.12	0	0	0	0	1.43737e+08	5.44461e+06	162795937	1.35264e+08	2.43525e+08	113648222	80901604	8.79415e+07	8.88711e+07	7.60925e+07	8.07758e+07	0	8.70764e+07	0	0	0.0001009															High	High	High	High			5.39797
		YPMDSENTGYTFVPVK	9	4	1	F6AX56	M3(Oxidation)	1863.85	0	0	0	0	9.9857e+07	2.05803e+07	3.17634e+07	0	59394623	4.33432e+07	8.5203e+06	1.44126e+07	0	0	0	0	0	0	0	2.271e-08															High	High					2.30427
		FYTYYAIATGAPTAMGAAAADK	15	5	1	F6AX56		2225.06	0	0	0	0	44557402	0	53339714	0	63484665	6.47097e+07	1.29048e+07	0	0	0	0	7.46473e+06	1.54627e+07	20411289	0	6.051e-06															High	High		High			4.64276
		VYMVGYGHMNLPGPLDR	1	2	1	F6AX56	M9(Oxidation)	1934.93	0	0	0	0	34009456	0	0	0	0	0	0	0	0	0	0	0	0	0	0	0.000253
		FNDDMYTGSLYSGLTMLDQAFLR	8	5	1	F6AX56		2658.23	0	0	0	0	1.33209e+07	0	0	0	6.8199e+07	1.45494e+07	0	0	0	0	8.39385e+06	0	7.10433e+06	0	0	8.248e-08																High
		MEALTTYMK	1	15	2	A0A1C7LB04;F6AX56	M8(Oxidation)	1103.51	0	0	0	0	5.20518e+07	0	0	0	0	0	0	0	0	0	0	0	0	0	0	0.004068
		FNSLNGEVEMR	2	5	1	F6AX56	M10(Oxidation)	1311.6	0	0	0	0	1.8306e+07	1.28771e+07	0	0	0	0	0	0	0	0	0	0	0	0	0	0.02416
		IKQSGADSVITGNWGSDLALLIK	6	5	1	F6AX56		2386.3	0	0	0	0	0	0	1.63453e+07	3.93084e+07	76142496	0	1.30067e+07	0	0	0	0	0	0	5.30416e+06	0	2.75e-05															High						5.13225
		VAATMEGMK	7	6	1	F6AX56		937.45	0	0	0	0	0	1.33391e+08	0	0	0	355499895	0	124352605	1.61453e+08	8.7522e+07	0	1.08243e+08	2.47646e+08	0	0	0.03052																High	High	High
		YYEPYVASTPTSCEMKRPS	2	2	1	F6AX56	C13(Carbamidomethyl); M15(Oxidation)	2282.01	0	0	0	0	0	1.44234e+07	0	0	0	0	0	0	0	0	0	0	0	1.06715e+07	0	3.042e-05
		FEIIGIDNKLSPQETTAALR	2	6	1	F6AX56		2216.2	0	0	0	0	0	0	1.71385e+07	2.08963e+07	0	0	0	0	0	0	0	0	0	0	0	0.002233															High						3.90424
		FYTYYAIATGAPTAMGAAAADK	2	5	1	F6AX56	M15(Oxidation)	2241.05	0	0	0	0	0	0	3.82478e+06	0	0	0	0	0	0	0	0	0	0	0	0	2.623e-08															High						3.43103
		FNSLNGEVEMR	4	5	1	F6AX56		1295.6	0	0	0	0	0	0	44758910	0	0	0	0	1.2984e+07	0	0	0	0	2.46237e+07	0	0	0.0008838															High		High				3.06836
		SAMDQGVR	9	7	2	F6AX56;A0A096FP74		863.404	0	0	0	0	0	0	8.06505e+07	2.77167e+07	0	1.78281e+08	4.44909e+07	31326199	3.38717e+07	2.0004e+07	0	0	5.69304e+07	4.45807e+07	0	0.0006237															High	High	High				1.89875
		SAMDQGVR	1	7	2	F6AX56;A0A096FP74	M3(Oxidation)	879.399	0	0	0	0	0	0	1.41928e+06	0	0	0	0	0	0	0	0	0	0	0	0	0.01867															High						1.16388
		FNDDMYTGSLYSGLTMLDQAFLR	1	5	1	F6AX56	M5(Oxidation)	2674.22	0	0	0	0	0	0	0	0	2.93737e+07	0	0	0	0	0	0	0	0	0	0	8.579e-05
		AKFNDDMYTGSLYSGLTMLDQAFLR	1	5	1	F6AX56	M7(Oxidation)	2873.37	0	0	0	0	0	0	0	0	2.87768e+06	0	0	0	0	0	0	0	0	0	0	0.01269
		VAATMEGMK	3	6	1	F6AX56	M8(Oxidation)	953.443	0	0	0	0	0	0	0	0	1.78947e+07	1.60381e+07	0	0	0	0	0	0	0	0	0	0.003467																High
		SLQYIAEELNKGTASGVK	1	5	1	F6AX56		1908.01	0	0	0	0	0	0	0	0	0	0	0	0	0	0	0	0	0	3.85325e+06	0	1.688e-05
		DFAPYIAK	22	14	2	A0A1C7LB04;F6AX56		924.483	0	3.1668e+08	2.88172e+08	3.89064e+08	1479402378	1.02823e+09	1.77454e+09	1.34893e+09	3176416725	1.27617e+09	6.90694e+08	7.86104e+08	8.46335e+08	0	651077313	448434792	6.44495e+08	5.82727e+08	0.002	0.04767														High	High	High	High	High		2.02075	2.0621
		AGGKYPMDSENTGYTFVPVK	1	4	1	F6AX56	N-Term(Acetyl); M7(Oxidation)	2219.04	0	0	0	0	0	0	0	0	0	0	0	0	0	0	0	0	0	0	0.005	0.1341															High						2.3932
A9BQA5	A9BQA5	Succinate--CoA ligase [ADP-forming] subunit beta OS=Delftia acidovorans (strain DSM 14801 / SPH-1) GN=sucC PE=3 SV=1 - [SUCC_DELAS]	79.02	5	28	28	1162	3.09826e+09	1.82424e+09	1.9362e+09	2.47009e+09	1.29806e+09	1.02627e+09	1.43517e+09	1.55269e+09	2.34778e+09	1.05447e+09	1.46952e+09	1.50962e+09	1.77055e+09	1.36807e+09	1.08527e+09	7.31324e+08	9.77178e+08	8.15845e+08	327.984	74.09	23	74	365.869	75.91	25	87	354.467	74.09	24	86	354.313	76.94	25	80	231.159	68.39	20	57	258.76	74.09	22	67
		Sequence	# PSMs	# Proteins	# Protein Groups	Protein Group Accessions	Modifications	MH+ [Da]	A6: Area	B6: Area	C6: Area	D6: Area	E6: Area	F6: Area	G6: Area	H6: Area	I6: Area	J6: Area	K6: Area	L6: Area	M6: Area	N6: Area	O6: Area	P6: Area	Q6: Area	R6: Area	q-Value	PEP	A2	D2	G2	J2	M2	P2	XCorr A2	XCorr D2	XCorr G2	XCorr J2	XCorr M2	XCorr P2	A4	D4	G4	J4	M4	P4	XCorr A4	XCorr D4	XCorr G4
		LFGGEPANFLDVGGGATPEKVTEAFK	38	2	1	A9BQA5		2651.34	1.72251e+08	105900107	157981294	123283426	0	83810582	76405912	87819008	170831564	5.39538e+07	1.48533e+08	53377204	7.66787e+07	8.9709e+07	7.03385e+07	5.97776e+07	26248985	7.84578e+07	0	1.18e-10													High	High	High	High	High	High	8.43171	7.7004	7.68004
		ALAGQILGMQLVTHQTGPEGQK	82	2	1	A9BQA5		2277.2	1.41319e+09	1.51495e+09	1.05157e+09	9.9302e+08	6.42269e+08	5.44524e+08	699756158	405061575	9.1687e+08	8.28569e+08	1.046e+09	6.68557e+08	940491424	5.02803e+08	8.49049e+08	1.77268e+07	747535061	6.01271e+08	0	6.382e-13													High	High	High	High	High	High	6.90234	7.02923	6.45794
		MLAESGLPIISADTMAEAATK	85	3	1	A9BQA5		2120.06	2.6369e+08	2.67104e+08	1.57316e+08	2.15882e+08	1.56676e+08	7.46952e+07	115058012	47769684	2.08138e+08	1.10807e+08	156204422	1.25504e+08	152997011	7.5854e+07	169891063	69164766	9.46333e+07	116077025	0	5.455e-09													High	High	High	High	High	High	6.59044	6.39991	5.87297
		VAFIASSEGGMDIEEVAHSTPEK	31	2	1	A9BQA5	M11(Oxidation)	2420.13	3.2277e+08	201926114	0	158854384	59164511	75772952	141054197	92629879	0	1.07868e+08	1.85051e+08	124533308	94244836	70477616	69340218	0	9.03186e+07	0	0	1.149e-14													High	High	High	High	High		6.58547	5.55031	4.3486
		IITIFVDPLVGLTQAQGEELAK	82	3	1	A9BQA5		2355.32	7.58721e+08	604303538	538317266	9.24195e+08	4.94296e+08	4.04267e+08	5.91961e+08	5.7026e+08	1.01075e+09	4.65865e+08	6.87452e+08	8.31579e+08	340715154	5.71412e+08	528658081	2.58259e+08	3.46082e+08	2.77998e+08	0	3.055e-11													High	High	High	High	High	High	6.36635	6.68043	6.53145
		ALAGQILGMQLVTHQTGPEGQK	28	2	1	A9BQA5	M9(Oxidation)	2293.2	345126593	1.89996e+08	2.67918e+08	207981058	9.0627e+07	1.2273e+08	0	102087740	1.03138e+08	1.23085e+08	1.83985e+08	91713140	1.46405e+08	0	0	140164707	1.31326e+08	114309609	0	5.646e-12													High	High		High	High	High	6.00781	5.3024
		LFGGEPANFLDVGGGATPEK	82	2	1	A9BQA5		1975.98	2607172258	1604326672	1.44399e+09	2.0097e+09	1122503646	644864910	1.11523e+09	1.1235e+09	1.67604e+09	7.28956e+08	1.1827e+09	1.22864e+09	1454366520	1.04606e+09	9.24788e+08	4.89734e+08	7.52516e+08	5.94057e+08	0	1.28e-08													High	High	High	High	High	High	5.7863	6.17985	6.4703
		LYIEDGADIQKEYYLSCVTDR	32	2	1	A9BQA5	C17(Carbamidomethyl)	2551.21	4.99048e+08	3.1354e+08	2.91827e+08	386660463	174660358	1.63443e+08	276404760	309904388	4.45863e+08	186634902	2.78716e+08	2.72692e+08	3.24426e+08	2.43846e+08	86735020	0	0	0	0	3.961e-16													High	High	High	High	High		5.61909	6.73599	6.5521
		GIGMPADSTAQFIDICQK	25	3	1	A9BQA5	M4(Oxidation); C16(Carbamidomethyl)	1967.92	2.86844e+08	1.77455e+08	1.8402e+08	2.55787e+08	1.2086e+08	80478395	1.35789e+08	1.38598e+08	1.72282e+08	1.0385e+08	1.25758e+08	1.35507e+08	1.48784e+08	1.0496e+08	0	0	0	0	0	1.658e-05													High	High	High	High	High		5.39584	5.31441	5.00435
		LPEIVALRDLDEEDPAEVEASK	18	3	1	A9BQA5		2438.23	1.17448e+08	6.87277e+07	7.96232e+07	1.02224e+08	32098681	3.29638e+07	57876267	5.50877e+07	99608894	3.36843e+07	53316844	6.02125e+07	6.43602e+07	0	52656222	2.07853e+07	0	2.70972e+07	0	7.557e-07													High	High	High	High	High	High	5.37385	4.26267	3.94538
		CYMDTDASLVEINPLNR	26	3	1	A9BQA5	C1(Carbamidomethyl)	2010.93	47213163	9.38922e+07	3.89455e+07	9.91615e+07	8.33189e+07	29538430	5.86231e+07	0	1.40908e+08	5.97588e+07	5.12377e+07	33491524	5.21647e+07	3.03243e+07	2.65052e+07	0	0	8.02323e+06	0	1.896e-07													High	High	High	High	High		5.31198	5.45388	4.79498
		GIGMPADSTAQFIDICQK	34	3	1	A9BQA5	C16(Carbamidomethyl)	1951.93	3.24505e+08	3.60038e+08	2.03654e+08	3.48418e+08	202757972	1.04852e+08	2.34675e+08	2.07832e+07	5.01137e+08	1.74178e+08	1.9763e+08	1.85957e+08	222651361	134813223	0	1.8563e+07	5.5614e+07	56107372	0	2.487e-10													High	High	High	High	High	High	5.26998	5.40925	4.48088
		RLYIEDGADIQKEYYLSCVTDR	27	2	1	A9BQA5	C18(Carbamidomethyl)	2707.31	4.47488e+07	3.42742e+07	2.53441e+07	4.475e+07	7.01262e+06	1.81509e+06	19120478	7.92367e+07	126345623	0	5.51242e+07	8.41012e+07	5.61756e+07	3.39894e+07	0	0	0	0	0	0.0007117													High	High	High	High	High		4.92604	5.14753	5.08889
		GIPAFTVQEAVEAAQK	113	3	1	A9BQA5		1658.88	2.97251e+09	1.87981e+09	1760043847	2.17575e+09	1127789021	7.3796e+08	1.27284e+09	1.30098e+09	1675694723	8.30057e+08	1.29178e+09	1.40165e+09	1.67156e+09	1238387537	1106001924	610154864	9.0456e+08	726344587	0	5.628e-13													High	High	High	High	High	High	4.72155	4.75409	4.78399
		MLAESGLPIISADTMAEAATK	18	3	1	A9BQA5	M15(Oxidation)	2136.06	2.78362e+07	4.06304e+07	1.11677e+07	20367275	3.79292e+06	0	0	0	0	0	1.67784e+07	0	0	0	1.79028e+07	4.09247e+06	0	9.16143e+06	0	1.85e-07													High	High				High	4.696	2.91842
		CYMDTDASLVEINPLNR	7	3	1	A9BQA5	C1(Carbamidomethyl); M3(Oxidation)	2026.92	2.28159e+07	0	0	1.29605e+07	7.20659e+06	0	0	0	12677462	0	0	0	0	0	0	0	0	0	0	2.284e-11													High	High					4.65141	4.90837
		RLYIEDGADIQK	27	2	1	A9BQA5		1420.74	278321740	119863892	126711418	0	0	131537942	0	149674406	1.59343e+08	1.41294e+08	0	1.43667e+08	1.73284e+08	0	0	42405131	0	0	0	0.001542													High	High		High	High	High	4.64365	3.68024
		VEGILVNIFGGIMK	57	3	1	A9BQA5		1489.85	1.33822e+08	199302585	1.10314e+08	2.13861e+08	1.35703e+08	9.50779e+07	201341186	8.81354e+07	3.27075e+08	151194271	173777309	1.72842e+08	1.15076e+07	9.54665e+07	8.03789e+07	2.23224e+07	5.65329e+07	0	0	6.118e-06													High	High	High	High	High	High	4.38187	4.1397	3.90191
		CDTIATGVITACK	15	3	1	A9BQA5	C1(Carbamidomethyl); C12(Carbamidomethyl)	1409.68	289221574	1.5544e+08	1.76984e+08	379261813	0	1.14945e+08	2.49785e+08	2.10292e+08	323769096	187702077	184787431	1.74237e+08	2.22514e+08	1.44247e+08	5.24752e+07	0	0	0	0	1.157e-07													High	High	High	High	High		3.85573	3.98608	3.88137
		AVNLQVPLVVR	56	3	1	A9BQA5		1207.75	3.20642e+09	1.90129e+09	2.07189e+09	2.49095e+09	1350059273	949542468	1.43918e+09	1497110492	2.28191e+09	1163356815	7.27854e+07	1.61695e+09	1.63592e+09	8.39889e+07	3.80983e+07	4.02162e+08	5.7486e+08	4.87731e+08	0	0.0003856													High	High	High	High	High	High	3.7009	3.63432	3.5186
		DSKGNVVALDAK	17	1	1	A9BQA5		1216.65	0	99264241	0	67311693	0	8.66139e+07	0	0	0	0	0	5.51682e+07	1.21028e+08	6.18581e+07	0	19209457	7.70226e+07	6.70423e+07	0	5.028e-07													High	High		High	High	High	3.56266	4.32595
		MLAESGLPIISADTMAEAATK	2	3	1	A9BQA5	M1(Oxidation); M15(Oxidation)	2152.06	7.54809e+06	3038804	0	0	0	0	0	0	0	0	0	0	0	0	0	0	0	0	0	4.688e-05													High						3.2519
		VAFIASSEGGMDIEEVAHSTPEK	8	2	1	A9BQA5	N-Term(Acetyl); M11(Oxidation)	2462.16	0	0	7.81442e+06	0	0	0	0	4.33994e+06	0	0	0	0	0	2.00214e+06	0	3.58218e+06	0	0	0	0.007833													High	High				High	3.23359	2.25982
		FNFDANALFR	36	3	1	A9BQA5		1214.6	1.11988e+09	1.02962e+09	1.03889e+09	1475842088	6.84626e+08	5.03783e+08	8.90563e+08	9.45795e+08	1824811116	6.20708e+08	9.14175e+08	1032002637	1.16801e+09	838860480	7.53932e+08	443891950	6.17146e+08	5.45147e+08	0	0.001151													High	High	High	High	High	High	3.12519	3.11569	3.1027
		LGGPVWVVK	52	3	1	A9BQA5		954.578	3.11584e+09	1.69162e+09	1.97667e+09	2.6159e+09	1.24436e+09	1.16112e+09	1.56102e+09	1.85999e+09	2714177081	1.01424e+09	1.67333e+09	1.48474e+09	2004173688	1.5432e+09	1.01589e+09	8.09996e+08	1.02899e+09	9.15346e+08	0	0.0002776													High	High	High	High	High	High	2.71179	3.28257	2.87204
		GNVVALDAK	16	1	1	A9BQA5		886.499	1.44673e+09	965990341	907753133	1849456370	652433370	450007093	1066144951	825932929	1426169315	922090970	885146189	0	1276653411	932165152	589777932	481779339	0	604940685	0	0.02194													High	High	High	High	High	High	2.63155	2.31491	2.09936
		EYYLSCVTDR	28	2	1	A9BQA5	C6(Carbamidomethyl)	1305.58	5.70438e+08	2.96883e+08	338181026	5.53378e+08	3.88766e+08	0	3.59618e+08	3.50215e+08	493693464	260499730	3.10106e+08	3.41175e+08	3.96701e+08	288237321	9.10794e+07	4.95366e+07	7.87906e+07	0	0	0.0003745													High	High	High	High	High	High	2.62878	2.76613	3.035
		QFGVPVPR	36	3	1	A9BQA5		899.51	2208223322	9.81826e+08	1168118428	1.97531e+09	1.01815e+09	6.7674e+08	1201933782	1.19704e+09	1.86996e+09	7.59558e+08	1108697557	1.08964e+09	1.40722e+09	932674847	8.5949e+08	4.83265e+08	762833586	6.15583e+08	0	0.01271													High	High	High	High	High	High	2.50891	2.41107	2.44498
		LPEIVALR	52	3	1	A9BQA5		910.572	2.72832e+09	1.07527e+09	1496192176	2.30343e+09	1299744669	9.68141e+08	1305300802	1210599716	2047238438	985816400	1443452573	1427181800	1.53831e+09	1322619317	1.13391e+09	773821775	997982132	8.05845e+08	0	0.009343													High	High	High	High	High	High	2.48829	2.47405	2.45894
		VEGILVNIFGGIMK	12	3	1	A9BQA5	M13(Oxidation)	1505.84	1.17125e+07	7.27028e+06	3.15974e+07	0	1.92328e+06	0	0	0	0	2.48037e+06	0	2.04102e+07	3.63921e+06	0	0	0	0	0	0	3.451e-07													High			High	High		2.34115
		GIGMPADSTAQFIDICQK	1	3	1	A9BQA5	N-Term(Acetyl); M4(Oxidation); C16(Carbamidomethyl)	2009.95	0	0	0	0	0	0	0	0	0	0	0	0	0	0	0	0	0	0	0	0.02816													High						2.27533
		LYIEDGADIQK	5	2	1	A9BQA5		1264.64	0	2.64231e+08	0	0	0	0	0	0	468272024	0	0	0	0	0	0	1.00543e+08	0	0	0	0.0003953																		High
		DLDEEDPAEVEASK	6	3	1	A9BQA5		1546.68	0	0	2.87232e+07	0	1.57754e+08	0	0	0	178234881	0	0	7.41807e+07	0	0	0	0	8.31547e+07	0	0	3.585e-05														High						3.23621
		IHEYQGKDILR	2	2	1	A9BQA5		1371.74	0	0	0	1.21264e+07	0	0	0	0	0	0	0	0	2.50902e+07	0	0	0	0	0	0	0.0007241														High			High			3.19833
		GTNEELGK	3	4	1	A9BQA5		847.414	0	0	0	0	0	0	1.31685e+06	0	0	4.19775e+06	0	0	3.03126e+06	0	0	0	0	0	0	0.006214															High	High	High				1.14519
		ALAGQILGMQLVTHQTGPEGQK	2	2	1	A9BQA5	N-Term(Acetyl); M9(Oxidation)	2335.23	0	0	0	0	0	0	0	0	0	0	5.20254e+07	0	0	3.61069e+06	0	0	0	0	0	0.02003
		IHEYQGK	1	2	1	A9BQA5		874.442	0	0	0	0	0	0	0	0	0	0	0	0	0	0	0	0	0	0	0.002	0.03923
O86137	O86137	Outer membrane protein 21, Omp21 OS=Delftia acidovorans GN=omp21 PE=4 SV=1 - [O86137_DELAC]	78.92	2	1	14	908	1.73627e+09	9.01464e+08	9.33437e+08	1.38631e+09	1.1195e+09	1.14852e+09	2.13898e+09	1.92712e+09	2.82669e+09	1.10382e+09	1.12873e+09	1.08203e+09	1.4294e+09	1.13166e+09	1.51335e+09	1.31174e+09	1.74687e+09	1.42471e+09	143.792	33.82	9	40	129.45	33.82	8	36	113.506	33.82	9	33	181.781	48.53	11	48	96.6312	57.84	11	27	153.517	48.53	11	49
		Sequence	# PSMs	# Proteins	# Protein Groups	Protein Group Accessions	Modifications	MH+ [Da]	A6: Area	B6: Area	C6: Area	D6: Area	E6: Area	F6: Area	G6: Area	H6: Area	I6: Area	J6: Area	K6: Area	L6: Area	M6: Area	N6: Area	O6: Area	P6: Area	Q6: Area	R6: Area	q-Value	PEP	A2	D2	G2	J2	M2	P2	XCorr A2	XCorr D2	XCorr G2	XCorr J2	XCorr M2	XCorr P2	A4	D4	G4	J4	M4	P4	XCorr A4	XCorr D4	XCorr G4
		AVNLDSANKDSTGLGLSINNK	87	2	2	O86137;A9BMC0		2131.1	1.04059e+09	547836762	6.76597e+08	6.12809e+08	3.36115e+08	8.83633e+08	1.10051e+09	1.14862e+09	1233364354	5.70824e+08	8.89383e+08	5.76769e+08	8.31341e+08	890443209	8.22229e+08	1.03511e+09	1261576799	1.32279e+09	0	2.215e-17													High	High	High	High	High	High	8.23649	7.56594	8.12355
		KVFIETDVSSAGTK	109	2	2	O86137;A9BMC0		1481.79	2.96856e+08	138214056	154547192	320451448	143254256	207926616	351501144	322114104	418524416	219939880	188880016	183728544	239599182	192397898	253623240	213054150	319796864	226840960	0	1.414e-07													High	High	High	High	High	High	4.78328	5.18618	4.94
		VNPVLVGVGLGYR	112	3	3	O86137;A0A072TKT9;A9BMC0		1342.79	1449005815	7.22192e+08	715395581	1.17044e+09	1.32473e+09	6.55339e+08	1.63085e+09	1.50556e+09	2.71906e+09	1.06274e+09	757697514	9.6859e+08	1.17035e+09	8.02151e+08	1.49004e+09	9.67185e+08	1309251659	8.28359e+08	0	5.147e-09													High	High	High	High	High	High	4.43628	4.41383	4.46257
		VNPVLVGVGLGYRF	287	3	3	O86137;A0A072TKT9;A9BMC0		1489.86	3.52311e+08	7.40086e+07	59714350	1.22076e+08	7.00555e+06	128755371	2.87044e+08	4.83683e+08	494877629	5.91458e+07	1.92164e+08	2.34506e+08	1.00608e+08	1.40582e+08	286065221	1.01371e+08	3.56645e+08	3.18782e+08	0	1.77e-07													High	High	High	High	High	High	4.23682	4.49239	4.43206
		DSTGLGLSINNK	30	2	2	O86137;A9BMC0		1218.63	835123082	3.33593e+08	415682777	603843500	574742852	432844575	921140536	829598036	1397284196	4.82931e+08	465570492	488609580	607394564	432960624	644735160	6.3432e+08	791966528	596140547	0	1.75e-07													High	High	High	High	High	High	3.85232	3.59731	3.67056
		VFIETDVSSAGTK	78	2	2	O86137;A9BMC0		1353.69	2.71921e+09	1434361971	1408318558	2375663766	1459024988	1.90658e+09	3.68557e+09	3.12719e+09	4.36371e+09	1677885174	1.7391e+09	1700737876	2286511913	1702373788	2227779764	1932935988	2.6698e+09	2.12297e+09	0	0.0001076													High	High	High	High	High	High	3.61732	3.74282	3.98755
		NWSLNFDVKK	30	3	3	O86137;A0A072TKT9;A9BMC0		1250.65	5.18743e+07	1.78408e+07	4.35825e+07	3.81741e+07	0	6.84902e+07	9.11907e+07	1.15998e+08	118068978	3.98487e+07	6.46044e+07	7.26341e+07	8.65035e+07	66103874	6.48643e+07	4.8618e+07	7.87408e+07	7.0227e+07	0	2.81e-05													High	High	High	High	High	High	3.21057	2.76093	3.29808
		ANGLGQIGSLK	37	3	3	O86137;A0A072TKT9;A9BMC0		1057.6	2.74173e+08	2.35275e+08	4.17161e+08	1.30183e+08	3.11566e+07	3.97138e+08	639777074	7.79575e+08	454331581	9.92049e+07	537080456	3.49273e+08	612039729	550433216	206363575	2.76821e+08	612381971	647319631	0	0.0004852													High	High	High	High	High	High	2.69699	2.60976	3.04634
		AVNLDSANK	20	2	2	O86137;A9BMC0		931.484	4.75203e+08	0	2.27129e+08	4.41138e+08	1.82215e+08	1.85371e+08	4.43301e+08	4.75728e+08	9.34927e+08	5.34498e+08	3.04171e+08	2.77335e+08	3.77952e+08	2.50081e+08	2.6143e+08	3.54065e+08	5.50514e+08	3.81161e+08	0	0.006119													High	High	High	High	High	High	2.15126	2.03483	2.54478
		HLPPTLLAQYHFTNFGAFKPYVGAGVNYTR	86	3	2	O86137;A9BMC0		3379.75	0	0	0	0	0	1.08811e+06	0	21462739	1.47227e+07	2.82174e+06	0	12856202	1.31497e+06	0	5.20237e+06	0	0	0	0	3.021e-09														High	High	High	High			3.79135	5.22848
		NWSLNFDVK	21	3	3	O86137;A0A072TKT9;A9BMC0		1122.56	0	0	0	6.68108e+07	1.32556e+08	4.61351e+07	1.06264e+08	0	1.98061e+08	8.05455e+07	5.8944e+07	0	0	4.8606e+07	1.17886e+08	9.48957e+07	8.66442e+07	4.92429e+07	0	0.007011														High	High	High		High		2.53799	2.49928
		NSFGGALQIGFDYALDKNWSLNFDVK	7	3	3	O86137;A0A072TKT9;A9BMC0		2919.44	0	0	0	0	0	0	0	0	2.35233e+06	0	0	0	0	0	0	0	0	0	0	3.47e-05
		WMPELDVSYFFTPNIAAELVLTYPQK	3	4	3	O86137;A0A072TKT9;A9BMC0	N-Term(Acetyl); M2(Oxidation)	3130.56	0	0	0	0	0	0	0	0	674727	6244635	0	0	0	0	0	0	0	0	0	0.0004562																High
		FSSVSFNPAVQAALNPSIK	1	1	1	O86137		1977.03	0	0	0	0	5.08241e+06	0	0	0	0	0	0	0	0	0	0	0	0	0	0.003	0.0815
A9C1U7	A9C1U7	Trigger factor OS=Delftia acidovorans (strain DSM 14801 / SPH-1) GN=tig PE=3 SV=1 - [TIG_DELAS]	78.9	2	35	43	1336	1.83748e+09	9.90929e+08	1.2923e+09	2.10156e+09	7.3829e+08	5.75796e+08	1.03687e+09	672591160	1.2464e+09	7.42332e+08	9.04636e+08	9.00744e+08	1.21493e+09	1.01058e+09	1.13031e+09	8.61775e+08	1.09844e+09	9.40871e+08	327.471	72.02	36	86	309.849	66.06	33	84	304.516	68.58	31	81	367.157	71.1	37	97	215.344	68.58	31	62	190.165	63.07	29	56
		Sequence	# PSMs	# Proteins	# Protein Groups	Protein Group Accessions	Modifications	MH+ [Da]	A6: Area	B6: Area	C6: Area	D6: Area	E6: Area	F6: Area	G6: Area	H6: Area	I6: Area	J6: Area	K6: Area	L6: Area	M6: Area	N6: Area	O6: Area	P6: Area	Q6: Area	R6: Area	q-Value	PEP	A2	D2	G2	J2	M2	P2	XCorr A2	XCorr D2	XCorr G2	XCorr J2	XCorr M2	XCorr P2	A4	D4	G4	J4	M4	P4	XCorr A4	XCorr D4	XCorr G4
		YGYSVQYEVLNDKVGEAFAQAVNEAK	41	2	1	A9C1U7		2892.41	3.44482e+08	172351411	212422300	0	17444667	7.72072e+06	51524918	7.38766e+07	0	4.3852e+07	142843346	1.16315e+08	0	1.31505e+08	160699451	1.12126e+08	1.48301e+08	1.56763e+08	0	3.942e-16													High	High	High	High	High	High	7.93642	7.89548	6.4942
		IGDLTSAEVEKLTAEVDDAAIDKTVDILR	8	2	1	A9C1U7		3100.64	33200325	7.21752e+06	0	3.21214e+07	0	0	0	0	3.97614e+07	0	0	0	5.62405e+06	4.26194e+06	0	0	0	0	0	9.294e-09													High	High	High		High		7.79167	6.74939	5.23578
		AHVEELAASYEKPEDVAR	57	2	1	A9C1U7		2013.99	1.32116e+09	654947284	790752262	1046581024	437349238	4.51445e+08	6.13973e+08	387382962	540180912	5.07899e+08	5.85983e+08	494652444	716463472	551971986	5.68314e+08	4.50491e+08	7.23053e+08	6.31918e+08	0	6.561e-10													High	High	High	High	High	High	7.4837	7.0823	7.09032
		KIEAANLPEVDEAFAK	57	2	1	A9C1U7		1744.91	1071700977	5.46774e+08	9.60455e+08	9.27667e+08	4.24039e+08	3.98243e+08	4.50219e+08	3.70653e+08	493666367	4.6032e+08	6.31001e+08	6.43596e+08	3.27848e+08	6.22781e+08	7.19949e+08	617784947	6.70558e+08	6.46318e+08	0	8.306e-10													High	High	High	High	High	High	6.60494	6.30136	6.88626
		LTAEVDDAAIDKTVDILR	61	2	1	A9C1U7		1958.05	274264851	1.43965e+08	2.84906e+08	3.81161e+08	8.95873e+07	9.29966e+07	1.85341e+08	91403085	2.452e+08	1.19282e+08	2.37657e+08	2.08293e+08	288974768	2.45071e+08	3.41699e+08	1.90359e+08	2.25937e+08	2.16829e+08	0	1.911e-10													High	High	High	High	High	High	6.23463	6.33935	6.27659
		KITLSLPLNSIQSEVENR	95	2	1	A9C1U7		2041.13	7.03112e+08	5.17248e+08	233695624	5.56604e+08	3.09429e+08	2.52452e+08	3.92517e+08	301315193	3.45612e+08	247600012	4.71642e+08	4.99779e+08	5.3482e+08	4.60096e+08	394068354	274533382	5.81532e+08	4.5931e+08	0	8.149e-08													High	High	High	High	High	High	5.94641	6.2927	5.89987
		AEDFQFLVGEGQMLKEFEDAVR	18	2	1	A9C1U7		2558.22	35788701	2.66317e+07	2.09107e+06	4.27356e+07	0	0	25297789	3.74794e+06	106309503	0	3.04951e+07	3.41838e+07	1.24914e+07	0	43311594	0	0	0	0	1.102e-07													High	High	High		High		5.22715	5.73032	5.64959
		DAEKAEIPEDVFLPQAER	19	1	1	A9C1U7		2057.03	9.47617e+07	2.225e+06	57700747	87817410	4.57685e+07	0	4.1322e+07	0	3.23724e+07	0	0	46455195	36009085	0	7.63626e+06	3.65392e+07	0	0	0	1.384e-05													High	High	High		High	High	4.92027	5.06834	5.29905
		IGDLTSAEVEKLTAEVDDAAIDK	3	2	1	A9C1U7		2403.22	1.1707e+07	0	0	9.52007e+06	0	0	0	0	0	0	0	0	0	0	0	0	0	0	0	1.973e-10													High	High					4.91593	3.90561
		TFPLAFPADYHGKDVAGK	52	2	1	A9C1U7		1933.98	1.6585e+08	4.36137e+07	1.07849e+08	1.13301e+08	1.43374e+07	8.15561e+07	58955931	7.11924e+07	0	1.74657e+07	1.47829e+08	1.30133e+08	61340350	1.22232e+08	1.33718e+08	4.79927e+07	1.38865e+08	0	0	4.043e-16													High	High	High	High	High	High	4.76627	5.53169	5.30653
		ANELHATPDQIK	41	1	1	A9C1U7		1336.69	6.99505e+08	620276405	1.82996e+08	1166452775	8.92782e+07	3.4757e+08	6.41751e+08	3.50076e+08	6.30013e+08	1.91018e+08	5.20725e+08	5.47892e+08	7.71679e+08	655784364	5.31246e+08	5.74038e+08	7.35689e+08	6.63377e+08	0	4.882e-08													High	High	High	High	High	High	4.61329	4.75661	4.64006
		ITLSLPLNSIQSEVENR	40	2	1	A9C1U7		1913.04	176152654	6.63741e+07	1.14745e+08	119091889	7.40438e+07	3.94499e+07	7.05515e+07	0	8.23328e+07	4.28727e+07	35339525	70864621	8.82007e+07	6.977e+07	71170154	57739520	7.74129e+07	72696459	0	1.585e-12													High	High	High	High	High	High	4.57063	4.53792	4.63384
		IEAANLPEVDEAFAK	28	2	1	A9C1U7		1616.82	2.83824e+08	126771201	165848373	215476172	6.63887e+07	4.64391e+07	91140010	3.67828e+07	135342255	55509234	102507563	107005754	145939674	1.15732e+08	138535506	71431984	121369930	76901232	0	2.156e-11													High	High	High	High	High	High	4.55809	4.63337	4.06707
		AEIPEDVFLPQAER	78	2	1	A9C1U7		1613.82	1.02798e+09	662913990	5.74098e+08	9.58245e+08	5.0635e+08	224129500	4.73841e+08	274241107	6.33782e+08	3.16695e+08	3.53673e+08	4.78761e+08	4.03713e+08	4.74162e+08	6.0135e+08	307961143	4.73717e+08	351254946	0	0.005697													High	High	High	High	High	High	4.07432	3.8949	3.26069
		GIKDAEKAEIPEDVFLPQAER	7	1	1	A9C1U7		2355.22	0	0	0	1.00613e+07	0	1.62675e+07	0	0	0	0	0	0	0	0	0	0	9.42714e+06	11476193	0	6.249e-05													High	High					4.06662	4.37091
		VGEAFAQAVNEAK	26	2	1	A9C1U7		1333.68	995204834	4.10399e+08	518886241	1038616432	460105056	231837824	445891776	264097864	0	390081048	376651845	474911180	620003392	4.69766e+08	444030015	2.76278e+08	444555760	3.37123e+08	0	3.296e-11													High	High	High	High	High	High	4.04902	4.13359	4.05342
		LAEVEAVVIENNVTEFVLGK	26	3	2	A9C1U7;A0A096F4A5		2173.18	795098	0	816550	749040	0	0	0	0	0	0	0	0	2.06859e+06	566466	1.66459e+06	0	0	0	0	0.000354													High	High			High		3.94875	2.49493
		YGYSVQYEVLNDK	38	3	2	A0A096F4A5;A9C1U7		1577.75	384739722	127743992	195026373	304249256	115121204	122730456	1.69636e+08	74307640	1.54312e+08	136382955	156196010	207105399	233268181	220622846	210847029	117737457	166946106	1.29613e+08	0	3.81e-09													High	High	High	High	High	High	3.82715	4.38008	4.25973
		ALGVAEGTVEGLR	49	2	1	A9C1U7		1271.7	2.54636e+09	1423592805	1.87156e+09	2.60445e+09	9.73246e+08	7.69228e+08	1379527979	9.28821e+08	1495781837	8.0962e+08	1.21969e+09	1126693194	1436180140	1.32251e+09	1475717165	1329437047	1421885720	1.23301e+09	0	2.883e-07													High	High	High	High	High	High	3.60888	3.61864	3.62494
		QAVMDALVSK	16	2	1	A9C1U7		1061.57	293742721	2.35784e+08	163768336	383514824	0	8.10964e+07	204908336	6.36345e+07	3.13152e+08	1.59799e+08	0	146528505	1.93303e+08	0	2.68454e+08	129903202	211027257	218974906	0	0.0001743													High	High	High	High	High	High	3.58505	3.30854	3.65697
		LTAEVDDAAIDK	32	2	1	A9C1U7		1260.63	1.10248e+09	5.48047e+08	6.54942e+08	1.27655e+09	5.23196e+08	3.11079e+08	5.86537e+08	3.48924e+08	696532978	4.70464e+08	5.25786e+08	5.59842e+08	8.1045e+08	6.21892e+08	6.08079e+08	3.81729e+08	6.34255e+08	5.10301e+08	0	0.0004016													High	High	High	High	High	High	3.57735	3.63431	3.59712
		TFPLAFPADYHGK	81	2	1	A9C1U7		1463.73	6.61206e+08	394361310	5.16892e+08	6.08671e+08	3.45794e+08	2.15512e+08	248498872	186596792	318160010	291630213	331886080	5.12328e+08	217575600	4.47887e+08	5.18571e+08	3.01391e+08	4.23236e+08	3.78587e+08	0	1.305e-05													High	High	High	High	High	High	3.56539	3.87898	3.78755
		IGDLTSAEVEK	32	2	1	A9C1U7		1161.6	1.59629e+09	8.86281e+08	1.04487e+09	1.94544e+09	718427986	506714254	946161537	5.96322e+08	1258073368	679277555	845087747	848042129	1.21086e+09	9.72641e+08	9.14413e+08	6.38102e+08	9.60563e+08	8.23241e+08	0	1.854e-05													High	High	High	High	High	High	3.42414	3.61329	3.33377
		LGLVVAELVR	86	2	1	A9C1U7		1068.68	1.12567e+09	6.39598e+08	6.96616e+08	880400390	421755359	296912925	5.43095e+08	3.36047e+08	797389293	3.80513e+08	589782509	6.55485e+08	4.49745e+08	6.63857e+08	1.00079e+09	5.54898e+08	676148718	5.38779e+08	0	7.847e-06													High	High	High	High	High	High	3.36566	3.40467	3.3366
		AEIPEDVFLPQAERR	3	2	1	A9C1U7		1769.92	1.58995e+08	0	0	0	0	0	0	0	0	0	0	0	0	0	0	58377743	0	90158717	0	0.001164													High					High	3.19079
		AQADVAVDGDR	29	2	1	A9C1U7		1116.53	825926280	316480418	364040344	1.01368e+09	319244352	157107868	411619792	204934680	400841232	3.18277e+08	270977616	369581032	524286247	368162089	3.64894e+08	200089136	475331591	3.02624e+08	0	9.606e-09													High	High	High	High	High	High	3.08378	3.3014	3.16435
		TADFLVTVK	44	3	2	A9C1U7;A0A096F4A5		993.563	1.0837e+09	6.00024e+08	7.2854e+08	1.08297e+09	4.4516e+08	3.47542e+08	618974130	373450936	7.02094e+08	3.91673e+08	5.79894e+08	5.49987e+08	7.25585e+08	6.7223e+08	6.55457e+08	5.73634e+08	6.54325e+08	6.1192e+08	0	0.00239													High	High	High	High	High	High	2.9605	2.83586	2.76192
		IDGETFSGGK	29	3	2	A9C1U7;A0A096F4A5		1010.48	8.14629e+08	3.847e+08	4.36091e+08	1.35945e+09	294957695	168217510	0	16882141	0	2.591e+07	2.00083e+07	2.84318e+07	3.93208e+07	624102880	2.34572e+07	2.48994e+08	27311325	1.66622e+07	0	0.001479													High	High	High	High	High	High	2.70636	2.8743	2.77653
		VTVDFEGK	20	3	2	A9C1U7;A0A096F4A5		894.456	4.02585e+08	209750031	229127004	5.42145e+08	2.47773e+08	1.17408e+08	2.24666e+08	1.11548e+08	0	1.92013e+08	1.79513e+08	0	308795851	2.54683e+08	2.44535e+08	1.47743e+08	249459577	1.67897e+08	0	0.008889													High	High	High	High	High	High	2.16771	2.00502	2.30558
		VPMSVVAQR	13	3	2	A9C1U7;A0A096F4A5	M3(Oxidation)	1002.54	7.44585e+07	1.96823e+07	2.24616e+07	6.29263e+07	1.56717e+07	0	0	0	0	2.25128e+07	1.7091e+07	0	3.04908e+07	1.99704e+07	2.62243e+07	0	2.5103e+07	2.43957e+07	0	0.0003669													High	High		High	High		2.12619	2.49917
		ASVQAEVAR	21	2	1	A9C1U7		930.5	1369794017	5.61188e+08	756828227	1754785952	4.03588e+08	3.23e+08	7.84917e+08	492630780	9.85342e+08	738099367	6.11407e+08	7.27498e+08	9.97769e+08	7.36605e+08	6.22845e+08	5.00535e+08	912873785	766365499	0	0.0001359													High	High	High	High	High	High	1.82837	2.9923	2.79847
		AELELPK	28	2	1	A9C1U7		799.456	1074146176	6.43015e+08	754339037	1295603784	430679200	3.89336e+08	680579362	439039936	784662868	470670120	649132220	6.16884e+08	756106511	711731760	581220488	5.19554e+08	6.55515e+08	642793072	0	0.007798													High	High	High	High	High	High	1.72338	2.00244	1.73196
		LTAEVDDAAIDKTVDILRK	2	2	1	A9C1U7		2086.15	0	1.19294e+07	0	0	0	0	0	0	0	0	0	0	0	0	0	0	0	1.25908e+07	0	3.138e-05
		AEDFQFLVGEGQMLK	22	3	2	A9C1U7;A0A096F4A5		1711.84	0	25065590	0	132160068	1.56593e+07	7.86619e+06	1.21976e+07	0	1.94233e+07	0	1.80578e+07	2.6042e+07	2.23877e+07	1.1093e+07	4.17024e+07	1.18623e+07	1.84766e+07	2.76251e+07	0	2.165e-09														High	High	High	High	High		4.86554	2.80917
		VPMSVVAQR	12	3	2	A9C1U7;A0A096F4A5		986.547	0	5.40184e+08	0	9.4468e+08	0	0	0	0	0	0	0	0	0	0	0	0	0	0	0	0.01253														High	High		High	High		2.2947	1.76366
		MDGFRPGK	8	3	2	A9C1U7;A0A096F4A5		907.445	0	2.68434e+07	0	22300078	0	0	0	0	2.8818e+07	0	1.46699e+07	0	1.91444e+07	1.43604e+07	0	0	3.47485e+07	33589656	0	0.002063														High			High			1.64077
		QAVMDALVSK	9	2	1	A9C1U7	M4(Oxidation)	1077.56	0	27662531	2.41531e+07	0	2.21356e+07	1.1981e+07	0	0	0	3.33507e+07	0	1.96507e+07	0	1.85281e+07	24095483	2.90835e+06	0	0	0	0.0222																High		High
		AQADVAVDGDRVTVDFEGK	4	2	1	A9C1U7		1991.96	0	0	0	0	0	0	0	0	0	0	0	0	0	0	0	0	0	0	0	0.00964														High						2.57881
		MDGFRPGK	5	3	2	A9C1U7;A0A096F4A5	M1(Oxidation)	923.44	0	0	0	1.93523e+07	0	0	6.27502e+06	0	1.03639e+07	1.41616e+07	0	0	0	0	0	0	11800692	0	0	0.002441														High	High	High				2.00755	1.53772
		EGAPEGEAQFEAIFEVMPEVK	2	2	1	A9C1U7		2307.08	0	0	0	0	0	0	0	0	0	0	0	0	0	0	8445637	0	4.44887e+06	0	0	1.309e-12
[truncated: 33,391 more rows]
[truncated: 52 more columns]
